# Supplementary material for: SMYD5 is a ribosomal methyltransferase that catalyzes RPL40 lysine methylation to enhance translation output and promote hepatocellular carcinoma
Source: Cell Res. 2024 Aug 5;34(9):648–60. doi: 10.1038/s41422-024-01013-3 (PMC11369092; doi:10.1038/s41422-024-01013-3)
Supplement: Supplementary file 11 — Supplementary information, Table S2 [file 41422_2024_1013_MOESM11_ESM.xlsx]

## Sheet: Legend
Supplementary information, Table S2: Translation Efficieny (TE) from ribo-seq between control and SMYD5 KO Huh7 under normal condition or 50 nM Torin1 treatment for 12 hr.

## Sheet: Huh7_TE
gene	mRNA_log2FC	RPF_log2FC	log2FC_TE_v1	pvalue_v1	control_log2TE	treat_log2TE	log2FC_TE_v2	pvalue_v2	log2FC_TE_final	pvalue_final	pvalue.adjust	CI.95..
H2BC12L	0.287837	-1.20461	-1.49299	4.37e-18	-2.21944	-3.71189	-1.49282	4.36e-17	-1.49282	4.36e-17	3.14e-13	[-1.84,-1.15]
H2BC12	0.230687	-1.18906	-1.41973	1.92e-24	-5.63721	-7.05696	-1.41977	6.69e-17	-1.41977	6.69e-17	3.14e-13	[-1.75,-1.09]
COX14	0.0402847	-1.8298	-1.87054	5.76e-23	-4.03167	-5.90175	-1.87248	2.34e-16	-1.87248	2.34e-16	7.32e-13	[-2.32,-1.43]
H3C15	0.16659	-1.09223	-1.25886	1.04e-23	-1.8053	-3.06412	-1.25877	3.8e-16	-1.25877	3.8e-16	8.91e-13	[-1.56,-0.96]
H3C14	0.153898	-1.0922	-1.24614	2.43e-23	-1.85735	-3.10344	-1.24592	7.32e-16	-1.24592	7.32e-16	1.37e-12	[-1.54,-0.95]
H3C13	0.082645	-1.12281	-1.20534	8.12e-22	0.38296	-0.822492	-1.20536	8.06e-15	-1.20536	8.06e-15	1.26e-11	[-1.51,-0.9]
H2BC14	0.0902392	-1.23969	-1.32986	1.12e-17	-3.2248	-4.55472	-1.33012	2.07e-13	-1.33012	2.07e-13	2.78e-10	[-1.68,-0.98]
H2BC10	0.14919	-1.37851	-1.52764	4.46e-18	-4.05511	-5.58281	-1.52814	1.04e-12	-1.52814	1.04e-12	1.21e-09	[-1.94,-1.12]
H4C2	0.263959	-0.969593	-1.2334	1.57e-18	-2.93768	-4.17123	-1.23354	1.16e-12	-1.23354	1.16e-12	1.21e-09	[-1.57,-0.9]
RPS27	-0.133886	-1.56081	-1.42682	4.87e-18	-4.5942	-6.02112	-1.42762	1.3e-12	-1.42762	1.3e-12	1.22e-09	[-1.82,-1.04]
RPS28	0.151965	-0.938893	-1.09087	4.88e-18	-3.98498	-5.07584	-1.09111	2.88e-12	-1.09111	2.88e-12	2.45e-09	[-1.39,-0.79]
TVP23C-CDRT4	0.882773	-0.475579	-1.35955	3.25e-12	-2.22041	-3.57877	-1.35872	2.55e-12	-1.35955	3.25e-12	2.54e-09	[-1.75,-0.98]
H3C8	0.205162	-0.868972	-1.07421	5.21e-18	-4.67843	-5.75257	-1.0744	5.24e-12	-1.0744	5.24e-12	3.78e-09	[-1.38,-0.77]
U2AF1	0.206697	-0.896473	-1.10304	1.96e-15	-2.2723	-3.37547	-1.10344	9.4e-11	-1.10344	9.4e-11	6.29e-08	[-1.43,-0.77]
TRABD	0.0153822	-1.15504	-1.1706	1.76e-15	-4.47846	-5.64889	-1.17126	2.17e-10	-1.17126	2.17e-10	1.35e-07	[-1.53,-0.81]
PCID2	-0.0251858	-1.23771	-1.21271	4.9e-15	-4.03782	-5.25035	-1.21315	2.6e-10	-1.21315	2.6e-10	1.52e-07	[-1.59,-0.84]
EIF3B	-0.000320118	-1.01003	-1.00963	1.62e-15	-3.78032	-4.79003	-1.00967	3.1e-10	-1.00967	3.1e-10	1.71e-07	[-1.32,-0.7]
H2BC17	0.226809	-0.966601	-1.19353	6.13e-15	-5.66331	-6.85672	-1.19349	3.78e-10	-1.19349	3.78e-10	1.97e-07	[-1.56,-0.82]
EIF1	0.0901379	-1.04156	-1.13156	4.55e-15	-4.5672	-5.69889	-1.13155	4.36e-10	-1.13155	4.36e-10	2.15e-07	[-1.48,-0.78]
RNASET2	-0.273311	-1.41275	-1.13952	1.32e-14	-2.70849	-3.84793	-1.13995	5.24e-10	-1.13995	5.24e-10	2.46e-07	[-1.5,-0.78]
SELENOF	0.181238	-0.975142	-1.15639	9.69e-15	-4.71328	-5.86966	-1.1563	5.72e-10	-1.1563	5.72e-10	2.56e-07	[-1.52,-0.79]
RPS3A	-0.00571376	-1.33666	-1.33096	2.12e-14	-3.98161	-5.31256	-1.331	6.58e-10	-1.331	6.58e-10	2.68e-07	[-1.75,-0.91]
TMA7	0.00722904	-1.02567	-1.03301	2.31e-14	-4.12655	-5.15945	-1.03335	6.31e-10	-1.03335	6.31e-10	2.68e-07	[-1.36,-0.71]
SIGIRR	0.119462	-1.16488	-1.28458	5.95e-14	-2.49006	-3.7744	-1.28528	7.45e-10	-1.28528	7.45e-10	2.91e-07	[-1.69,-0.88]
H2BC11	0.304453	-0.765871	-1.07074	2.04e-12	-5.66108	-6.7314	-1.07068	1.01e-09	-1.07068	1.01e-09	3.77e-07	[-1.41,-0.73]
UBE2A	0.0589652	-1.16104	-1.22019	2.75e-14	-4.52248	-5.74248	-1.22056	1.19e-09	-1.22056	1.19e-09	4.31e-07	[-1.61,-0.83]
DBI	-0.0952553	-1.01189	-0.916694	7.81e-14	-2.55848	-3.47512	-0.916986	1.29e-09	-0.916986	1.29e-09	4.48e-07	[-1.21,-0.62]
MFF	-0.0306927	-1.36786	-1.33728	7.01e-14	-3.8013	-5.13847	-1.33736	1.42e-09	-1.33736	1.42e-09	4.76e-07	[-1.76,-0.91]
H2BC13	0.161785	-1.07675	-1.23874	9.6e-14	-3.91419	-5.15273	-1.2391	2.03e-09	-1.2391	2.03e-09	6.13e-07	[-1.64,-0.84]
ATP5F1D	0.105056	-0.93626	-1.04152	2.94e-14	-5.04997	-6.09128	-1.04159	1.99e-09	-1.04159	1.99e-09	6.13e-07	[-1.38,-0.7]
H3C1	0.343776	-0.624451	-0.968307	3.9e-14	-4.08222	-5.05045	-0.968344	1.98e-09	-0.968344	1.98e-09	6.13e-07	[-1.28,-0.65]
H3C4	0.393058	-0.64501	-1.03804	8.91e-11	-4.02723	-5.06529	-1.03801	2.18e-09	-1.03801	2.18e-09	6.39e-07	[-1.38,-0.7]
BUD31	0.0472392	-0.958488	-1.00574	4.47e-14	-4.59873	-5.60446	-1.00611	2.25e-09	-1.00611	2.25e-09	6.41e-07	[-1.33,-0.68]
IL32	0.0293794	-0.993271	-1.02265	5.43e-14	-3.57525	-4.5979	-1.02283	2.5e-09	-1.02283	2.5e-09	6.89e-07	[-1.36,-0.69]
RPL29	0.0688898	-1.32064	-1.38942	2.17e-13	-6.35799	-7.74752	-1.38956	2.74e-09	-1.38956	2.74e-09	7.33e-07	[-1.84,-0.94]
RPL8	0.0253624	-0.986426	-1.01176	6.33e-14	-3.48527	-4.49705	-1.01175	3.25e-09	-1.01175	3.25e-09	8.48e-07	[-1.34,-0.68]
H3-3A	0.0742421	-0.992851	-1.06693	1.28e-13	-4.18251	-5.24961	-1.0673	3.91e-09	-1.0673	3.91e-09	9.9e-07	[-1.42,-0.71]
PPIA	0.0756385	-0.886692	-0.962216	8.86e-14	-4.51081	-5.47315	-0.962501	4.67e-09	-0.962501	4.67e-09	1.15e-06	[-1.28,-0.64]
H4C4	0.272775	-0.646103	-0.918913	9.42e-12	-5.2461	-6.16498	-0.919027	5.49e-09	-0.919027	5.49e-09	1.32e-06	[-1.23,-0.61]
RPS15A	0.116713	-0.779256	-0.896102	3.1e-11	-3.7937	-4.68967	-0.896106	7.07e-09	-0.896106	7.07e-09	1.66e-06	[-1.2,-0.59]
TBRG4	0.100648	-0.935645	-1.03645	2.27e-13	-4.75451	-5.7908	-1.03642	7.4e-09	-1.03642	7.4e-09	1.68e-06	[-1.39,-0.69]
FBXW11	0.00820045	-0.969711	-0.977941	1.85e-13	-5.36856	-6.34647	-0.978123	7.51e-09	-0.978123	7.51e-09	1.68e-06	[-1.31,-0.65]
WDR76	-0.0970381	-1.22468	-1.12772	4.07e-13	-4.21868	-5.34632	-1.12805	7.76e-09	-1.12805	7.76e-09	1.69e-06	[-1.51,-0.75]
ALG3	0.196413	-0.84753	-1.04396	3.89e-13	-3.65654	-4.70048	-1.04399	8.63e-09	-1.04399	8.63e-09	1.84e-06	[-1.4,-0.69]
ETFA	-0.0553223	-1.17869	-1.12336	6.78e-13	-2.26929	-3.39265	-1.12326	1.04e-08	-1.12326	1.04e-08	2.16e-06	[-1.5,-0.74]
UBL5	0.128543	-0.971946	-1.10031	1.18e-12	-1.69858	-2.79906	-1.10048	1.11e-08	-1.10048	1.11e-08	2.25e-06	[-1.47,-0.73]
RPS13	0.0601754	-1.02177	-1.08184	6.67e-13	-3.4422	-4.52414	-1.08216	1.14e-08	-1.08216	1.14e-08	2.25e-06	[-1.45,-0.71]
AAAS	0.118438	-0.905119	-1.02376	5.29e-13	-4.53329	-5.55685	-1.02422	1.15e-08	-1.02422	1.15e-08	2.25e-06	[-1.37,-0.67]
GEMIN4	-0.0409989	-1.01565	-0.974546	5.88e-13	-3.78887	-4.76352	-0.974877	1.18e-08	-0.974877	1.18e-08	2.25e-06	[-1.31,-0.64]
RPL26	0.0956715	-0.738047	-0.833749	6.46e-13	-6.52772	-7.36143	-0.83379	1.73e-08	-0.83379	1.73e-08	3.25e-06	[-1.12,-0.55]
RPSA	0.0846907	-0.869175	-0.953935	1.14e-12	-6.91603	-7.8699	-0.954163	2.08e-08	-0.954163	2.08e-08	3.82e-06	[-1.29,-0.62]
SNRPN	0.0840676	-1.17932	-1.26344	2.57e-12	-5.87178	-7.13517	-1.2642	2.27e-08	-1.2642	2.27e-08	4.09e-06	[-1.7,-0.82]
RPL9	0.0226606	-1.08136	-1.10398	3.03e-12	-2.56518	-3.6692	-1.10405	2.45e-08	-1.10405	2.45e-08	4.33e-06	[-1.49,-0.72]
RPL10A	0.0145116	-0.815498	-0.830125	7.74e-13	-4.11558	-4.94559	-0.829903	2.49e-08	-0.829903	2.49e-08	4.33e-06	[-1.12,-0.54]
ATP8B1	-0.066036	-0.951228	-0.885119	1.39e-12	-4.80502	-5.69021	-0.885524	2.66e-08	-0.885524	2.66e-08	4.54e-06	[-1.2,-0.57]
EOLA2	0.168219	-1.35364	-1.52182	5.39e-12	-5.30457	-6.82643	-1.52483	2.96e-08	-1.52483	2.96e-08	4.94e-06	[-2.07,-0.99]
PRDX3	-0.024057	-0.836182	-0.812223	1.96e-12	-4.08165	-4.89378	-0.812167	3e-08	-0.812167	3e-08	4.94e-06	[-1.1,-0.53]
ZNF765	-0.0819452	-1.33676	-1.25506	1.07e-11	-3.63738	-4.8922	-1.25598	3.71e-08	-1.25598	3.71e-08	6e-06	[-1.7,-0.81]
ZNF761	-0.0815968	-1.27778	-1.19651	1.61e-11	-3.34938	-4.54556	-1.19714	4.55e-08	-1.19714	4.55e-08	7.23e-06	[-1.62,-0.77]
RPS2	0.090462	-0.736064	-0.826627	1.78e-12	-8.2943	-9.12083	-0.826568	4.63e-08	-0.826568	4.63e-08	7.23e-06	[-1.12,-0.53]
ZNF468	-0.153067	-1.33779	-1.18481	1.29e-11	-3.65312	-4.83784	-1.18576	4.99e-08	-1.18576	4.99e-08	7.67e-06	[-1.61,-0.76]
ZCRB1	-0.0338457	-1.30117	-1.26744	8.91e-12	-5.89404	-7.16136	-1.26864	5.53e-08	-1.26864	5.53e-08	8.37e-06	[-1.73,-0.81]
POLD2	0.0715585	-0.942339	-1.01401	4.06e-12	-6.81025	-7.82415	-1.01424	5.65e-08	-1.01424	5.65e-08	8.41e-06	[-1.38,-0.65]
FAIM	0.015348	-1.32979	-1.34551	5.29e-11	-2.87133	-4.21647	-1.34712	6.27e-08	-1.34712	6.27e-08	9.19e-06	[-1.83,-0.86]
RPL12	-0.0446948	-1.0457	-1.00128	6.76e-11	-7.14405	-8.14505	-1.00133	6.71e-08	-1.00133	6.71e-08	9.54e-06	[-1.36,-0.64]
RPSA2	0.0690989	-0.889669	-0.958688	9e-12	-4.15271	-5.11148	-0.959108	6.66e-08	-0.959108	6.66e-08	9.54e-06	[-1.3,-0.61]
H1-4	0.251456	-0.587274	-0.838645	6.05e-12	-3.94453	-4.78326	-0.838811	7.33e-08	-0.838811	7.33e-08	1.03e-05	[-1.14,-0.53]
BCL10	0.00913774	-1.06039	-1.06958	1.34e-11	-4.79564	-5.86518	-1.07029	8.14e-08	-1.07029	8.14e-08	1.12e-05	[-1.46,-0.68]
WDR46	-0.0437394	-1.01134	-0.967631	1.21e-11	-3.74012	-4.70772	-0.967972	9.1e-08	-0.967972	9.1e-08	1.24e-05	[-1.32,-0.61]
RPS23	0.0212534	-0.92839	-0.949713	1.12e-11	-4.10268	-5.05232	-0.949533	1.01e-07	-0.949533	1.01e-07	1.35e-05	[-1.3,-0.6]
H2BC5	0.228206	-0.706458	-0.935012	4.71e-09	-5.34039	-6.27505	-0.934941	1.02e-07	-0.934941	1.02e-07	1.35e-05	[-1.28,-0.59]
H3C2	0.182762	-0.741258	-0.92417	1.25e-11	-4.605	-5.52902	-0.923873	1.05e-07	-0.923873	1.05e-07	1.37e-05	[-1.26,-0.59]
LUC7L3	0.00357575	-0.817168	-0.820728	2.71e-11	-3.546	-4.36674	-0.82116	1.31e-07	-0.82116	1.31e-07	1.68e-05	[-1.12,-0.52]
EIF6	-0.0303558	-0.985707	-0.955364	2.38e-11	-4.12544	-5.08079	-0.95566	1.36e-07	-0.95566	1.36e-07	1.72e-05	[-1.31,-0.6]
MRPS24	0.0756346	-1.04533	-1.12112	4.24e-11	-4.21845	-5.33941	-1.12109	1.51e-07	-1.12109	1.51e-07	1.86e-05	[-1.54,-0.71]
UBR1	-0.0536169	-0.973768	-0.92026	3.65e-11	-4.30768	-5.22784	-0.920716	1.5e-07	-0.920716	1.5e-07	1.86e-05	[-1.26,-0.58]
RPS11	-0.0065829	-0.708551	-0.701872	3.72e-11	-3.39981	-4.10178	-0.702046	1.58e-07	-0.702046	1.58e-07	1.92e-05	[-0.96,-0.44]
POLA2	0.209289	-0.842899	-1.05295	1.29e-09	-4.93102	-5.9832	-1.05298	1.71e-07	-1.05298	1.71e-07	2.05e-05	[-1.45,-0.66]
KEAP1	0.0950922	-0.798798	-0.893827	2.52e-11	-5.26363	-6.15752	-0.894195	1.73e-07	-0.894195	1.73e-07	2.05e-05	[-1.23,-0.56]
H2BC3	0.3191	-0.79013	-1.10931	1.5e-10	-2.18355	-3.29278	-1.10974	1.76e-07	-1.10974	1.76e-07	2.06e-05	[-1.52,-0.7]
ZNRD2	0.116805	-0.860496	-0.977286	4.67e-11	-3.34237	-4.31967	-0.977809	1.78e-07	-0.977809	1.78e-07	2.06e-05	[-1.34,-0.61]
TXNDC17	-0.026129	-1.02779	-1.00146	5.38e-11	-3.2181	-4.21976	-1.00173	2.02e-07	-1.00173	2.02e-07	2.31e-05	[-1.38,-0.63]
CENPX	0.0134832	-1.06881	-1.08224	5.74e-11	-5.01737	-6.09967	-1.08264	2.1e-07	-1.08264	2.1e-07	2.35e-05	[-1.49,-0.68]
RPL7A	0.0516028	-0.70922	-0.760959	1.99e-11	-5.88592	-6.64674	-0.760967	2.11e-07	-0.760967	2.11e-07	2.35e-05	[-1.05,-0.47]
H2BC8	0.184562	-0.799218	-0.983693	3.99e-11	-6.05876	-7.04254	-0.984236	2.18e-07	-0.984236	2.18e-07	2.4e-05	[-1.36,-0.61]
H2AC6	0.242069	-0.833631	-1.07584	7.28e-11	-1.86384	-2.93954	-1.07552	2.21e-07	-1.07552	2.21e-07	2.41e-05	[-1.48,-0.67]
DUSP1	0.29549	-0.655894	-0.951588	2.48e-11	-6.67107	-7.62245	-0.95179	2.26e-07	-0.95179	2.26e-07	2.44e-05	[-1.31,-0.59]
ZNF845	-0.090477	-1.2953	-1.20469	1.33e-10	-3.54149	-4.74631	-1.20578	2.31e-07	-1.20578	2.31e-07	2.47e-05	[-1.66,-0.75]
MESD	0.15738	-0.664648	-0.822021	3.24e-11	-4.56954	-5.39157	-0.8222	2.4e-07	-0.8222	2.4e-07	2.53e-05	[-1.13,-0.51]
RAB5IF	0.0673211	-0.995183	-1.06275	6.34e-11	-6.86074	-7.92324	-1.06323	2.72e-07	-1.06323	2.72e-07	2.78e-05	[-1.47,-0.66]
H3C3	0.294968	-0.729392	-1.02511	3.42e-09	-5.22277	-6.24713	-1.02486	2.72e-07	-1.02486	2.72e-07	2.78e-05	[-1.41,-0.64]
VMP1	0.215049	-0.619195	-0.834195	3.83e-11	-4.09699	-4.93123	-0.834365	2.71e-07	-0.834365	2.71e-07	2.78e-05	[-1.15,-0.52]
NDUFB10	-0.00881945	-0.919273	-0.910352	1.33e-10	-3.99092	-4.90138	-0.910557	2.78e-07	-0.910557	2.78e-07	2.81e-05	[-1.26,-0.56]
CLIC4	-0.120082	-1.27453	-1.15448	1.48e-10	-4.57591	-5.73036	-1.15507	2.92e-07	-1.15507	2.92e-07	2.91e-05	[-1.59,-0.72]
EOLA1	0.0465604	-1.43238	-1.47912	2.5e-10	-4.67973	-6.15868	-1.48218	3.05e-07	-1.48218	3.05e-07	3.01e-05	[-2.06,-0.92]
METTL5	0.0454472	-0.837387	-0.882987	8.03e-11	-4.00451	-4.88734	-0.883205	3.17e-07	-0.883205	3.17e-07	3.1e-05	[-1.22,-0.55]
RPS7	-0.0943621	-0.957548	-0.863051	5.98e-11	-4.14623	-5.00942	-0.863133	3.23e-07	-0.863133	3.23e-07	3.12e-05	[-1.19,-0.53]
ID1	0.0397948	-0.960098	-0.99979	1.07e-10	-4.09104	-5.09094	-0.999756	3.51e-07	-0.999756	3.51e-07	3.36e-05	[-1.38,-0.62]
SLMAP	-0.0431868	-1.18121	-1.13819	1.05e-10	-7.08838	-8.22641	-1.13969	3.72e-07	-1.13969	3.72e-07	3.5e-05	[-1.58,-0.7]
CYBC1	0.188952	-0.926865	-1.11587	9.86e-11	-5.98577	-7.10159	-1.11706	3.73e-07	-1.11706	3.73e-07	3.5e-05	[-1.55,-0.69]
GABARAPL2	0.0527013	-0.990601	-1.04353	1.39e-10	-4.99611	-6.03942	-1.04407	4.19e-07	-1.04407	4.19e-07	3.89e-05	[-1.45,-0.64]
RPL13A	0.0904423	-0.702525	-0.792893	7.02e-11	-6.53194	-7.32491	-0.793047	4.31e-07	-0.793047	4.31e-07	3.96e-05	[-1.1,-0.49]
IFITM1	0.142979	-1.08013	-1.22462	4.52e-07	-2.61853	-3.84164	-1.22356	1.68e-07	-1.22462	4.52e-07	4.11e-05	[-1.71,-0.75]
KLHL20	-0.0665426	-1.39391	-1.32786	7.26e-10	-4.08871	-5.41609	-1.3295	4.69e-07	-1.3295	4.69e-07	4.16e-05	[-1.85,-0.81]
RPL31	-0.065192	-0.98784	-0.922792	1.52e-10	-3.86123	-4.78388	-0.922741	4.7e-07	-0.922741	4.7e-07	4.16e-05	[-1.28,-0.57]
HSD17B10	0.0471859	-0.754513	-0.801786	1.14e-10	-4.12269	-4.92439	-0.801859	4.64e-07	-0.801859	4.64e-07	4.16e-05	[-1.11,-0.49]
OCIAD1	0.195593	-0.734693	-0.930426	1.37e-10	-4.52148	-5.45177	-0.930238	5.15e-07	-0.930238	5.15e-07	4.52e-05	[-1.29,-0.57]
ZFP69B	-0.0360513	-1.16071	-1.12458	2.75e-10	-5.34056	-6.46522	-1.12548	5.75e-07	-1.12548	5.75e-07	4.96e-05	[-1.57,-0.69]
CLP1	-0.0801008	-1.10409	-1.02425	3.16e-10	-3.91856	-4.94254	-1.025	5.76e-07	-1.025	5.76e-07	4.96e-05	[-1.43,-0.62]
ZNF561	-0.0481169	-1.27604	-1.22792	4.15e-10	-5.34575	-6.57368	-1.22922	6.12e-07	-1.22922	6.12e-07	5.17e-05	[-1.71,-0.75]
H2AZ1	0.0206376	-0.72447	-0.745097	1.7e-10	-4.17797	-4.92308	-0.74503	6.12e-07	-0.74503	6.12e-07	5.17e-05	[-1.04,-0.45]
RPS24	-0.0475717	-0.824895	-0.77745	3.62e-09	-3.07641	-3.85374	-0.7772	6.22e-07	-0.7772	6.22e-07	5.21e-05	[-1.08,-0.47]
NTS	-0.106886	-1.05861	-0.951671	3.52e-10	-3.73498	-4.68671	-0.952341	6.39e-07	-0.952341	6.39e-07	5.25e-05	[-1.33,-0.58]
NFE2L2	-0.0129263	-0.887451	-0.874624	1.53e-10	-6.70282	-7.57735	-0.874888	6.35e-07	-0.874888	6.35e-07	5.25e-05	[-1.22,-0.53]
SMC4	0.012042	-0.930801	-0.942916	2.84e-10	-3.88365	-4.8265	-0.943189	6.57e-07	-0.943189	6.57e-07	5.36e-05	[-1.31,-0.57]
FUNDC1	0.0532039	-0.96278	-1.01622	4.21e-10	-3.72045	-4.73643	-1.01684	7.49e-07	-1.01684	7.49e-07	6.06e-05	[-1.42,-0.62]
FH	0.0417844	-0.874697	-0.916487	2.89e-10	-2.71436	-3.63084	-0.916481	7.56e-07	-0.916481	7.56e-07	6.06e-05	[-1.28,-0.56]
GOT2	0.034371	-0.777607	-0.812069	1.87e-10	-5.84832	-6.6603	-0.812106	7.67e-07	-0.812106	7.67e-07	6.1e-05	[-1.13,-0.49]
AUP1	0.307965	-0.687169	-0.995184	3.29e-10	-5.34963	-6.34477	-0.99509	7.74e-07	-0.99509	7.74e-07	6.1e-05	[-1.39,-0.6]
FKBP8	0.0288658	-0.809133	-0.838078	2.49e-10	-5.00419	-5.84219	-0.838373	8.48e-07	-0.838373	8.48e-07	6.52e-05	[-1.17,-0.51]
UBB	0.155326	-0.662933	-0.818163	2.4e-10	-5.24702	-6.06528	-0.81817	8.44e-07	-0.81817	8.44e-07	6.52e-05	[-1.14,-0.49]
ALG1	0.183576	-0.576209	-0.759688	2.17e-10	-3.79677	-4.55656	-0.759929	8.4e-07	-0.759929	8.4e-07	6.52e-05	[-1.06,-0.46]
NDUFC1	-0.0215349	-0.956659	-0.934995	5.5e-10	-3.87576	-4.81088	-0.93569	8.79e-07	-0.93569	8.79e-07	6.66e-05	[-1.31,-0.56]
EXOSC10	0.0242872	-0.871145	-0.895493	3.2e-10	-4.30525	-5.20068	-0.89558	8.8e-07	-0.89558	8.8e-07	6.66e-05	[-1.25,-0.54]
EXOC3	-0.0820607	-1.13022	-1.04854	6.58e-10	-5.50127	-6.54943	-1.04921	9.31e-07	-1.04921	9.31e-07	6.99e-05	[-1.47,-0.63]
DNAJB11	0.124855	-0.697809	-0.822506	3.26e-10	-3.73809	-4.56076	-0.822717	9.41e-07	-0.822717	9.41e-07	7e-05	[-1.15,-0.5]
CDCA3	0.183857	-0.877763	-1.06168	7.83e-10	-3.77533	-4.83695	-1.06243	1.03e-06	-1.06243	1.03e-06	7.64e-05	[-1.49,-0.64]
DDX56	-0.00395688	-0.924567	-0.920571	4.63e-10	-4.09169	-5.0123	-0.92094	1.04e-06	-0.92094	1.04e-06	7.64e-05	[-1.29,-0.55]
ID3	0.00378943	-0.802345	-0.806103	3.87e-10	-4.29634	-5.10248	-0.806115	1.07e-06	-0.806115	1.07e-06	7.8e-05	[-1.13,-0.48]
RRM1	-0.109897	-1.00652	-0.896624	5.3e-10	-3.45359	-4.35021	-0.896795	1.08e-06	-0.896795	1.08e-06	7.82e-05	[-1.26,-0.54]
WDR6	-0.00941716	-0.793728	-0.784374	4.01e-10	-4.04711	-4.83142	-0.784589	1.13e-06	-0.784589	1.13e-06	8.05e-05	[-1.1,-0.47]
RPL10	0.0477707	-0.674096	-0.721911	2.75e-10	-5.71977	-6.44164	-0.721914	1.13e-06	-0.721914	1.13e-06	8.05e-05	[-1.01,-0.43]
MBD4	-0.032946	-1.00317	-0.97009	7.56e-10	-4.41415	-5.38437	-0.970781	1.17e-06	-0.970781	1.17e-06	8.09e-05	[-1.36,-0.58]
MRPS27	0.0602646	-0.865115	-0.925304	4.47e-10	-5.75602	-6.6814	-0.925985	1.17e-06	-0.925985	1.17e-06	8.09e-05	[-1.3,-0.55]
SNRPD3	-0.00956919	-0.922035	-0.91263	5.52e-10	-3.78818	-4.70065	-0.912609	1.15e-06	-0.912609	1.15e-06	8.09e-05	[-1.28,-0.55]
THOP1	-0.0549478	-0.936779	-0.881887	5e-10	-5.1747	-6.05653	-0.882113	1.17e-06	-0.882113	1.17e-06	8.09e-05	[-1.24,-0.53]
MNAT1	0.00766003	-0.96425	-0.972152	7.77e-10	-3.82157	-4.79348	-0.972603	1.21e-06	-0.972603	1.21e-06	8.25e-05	[-1.36,-0.58]
DDB1	-0.051582	-0.924977	-0.873429	5.14e-10	-3.93468	-4.80808	-0.873423	1.24e-06	-0.873423	1.24e-06	8.4e-05	[-1.22,-0.52]
DERPC	0.062297	-1.29508	-1.35743	1.42e-09	-6.20584	-7.56322	-1.35932	1.29e-06	-1.35932	1.29e-06	8.49e-05	[-1.91,-0.81]
IFT27	0.0209776	-1.26303	-1.28402	1.53e-09	-4.91167	-6.19568	-1.28606	1.3e-06	-1.28606	1.3e-06	8.49e-05	[-1.81,-0.77]
TIMM10	0.0866009	-1.06684	-1.1533	1.19e-09	-4.58733	-5.74077	-1.15426	1.29e-06	-1.15426	1.29e-06	8.49e-05	[-1.62,-0.69]
RHOA	0.0248625	-0.851486	-0.876511	5.59e-10	-4.65152	-5.52787	-0.876503	1.27e-06	-0.876503	1.27e-06	8.49e-05	[-1.23,-0.52]
LGMN	0.232747	-0.582796	-0.815543	5.47e-10	-3.79797	-4.61352	-0.815638	1.27e-06	-0.815638	1.27e-06	8.49e-05	[-1.14,-0.49]
POR	0.252264	-0.552778	-0.805187	4.6e-10	-5.25029	-6.05533	-0.805094	1.3e-06	-0.805094	1.3e-06	8.49e-05	[-1.13,-0.48]
RAN	0.0300271	-0.814061	-0.844196	5.32e-10	-4.36086	-5.20495	-0.844086	1.37e-06	-0.844086	1.37e-06	8.88e-05	[-1.19,-0.5]
NDUFS6	0.0528096	-0.747703	-0.800848	5.75e-07	-2.5703	-3.37081	-0.800583	1.42e-06	-0.800583	1.42e-06	9.09e-05	[-1.12,-0.48]
AAMP	0.0174492	-0.770057	-0.787393	5.54e-10	-4.21593	-5.00343	-0.787611	1.46e-06	-0.787611	1.46e-06	9.31e-05	[-1.11,-0.47]
PKM	-0.0841893	-0.877109	-0.792989	6.02e-10	-3.47523	-4.26815	-0.793037	1.55e-06	-0.793037	1.55e-06	9.61e-05	[-1.11,-0.47]
GRN	0.254673	-0.519935	-0.774682	6.06e-10	-4.8893	-5.66391	-0.774627	1.54e-06	-0.774627	1.54e-06	9.61e-05	[-1.09,-0.46]
H2BC18	0.210274	-0.56433	-0.774681	1.6e-08	-4.87486	-5.64947	-0.774626	1.54e-06	-0.774626	1.54e-06	9.61e-05	[-1.09,-0.46]
PIGU	0.190746	-0.56604	-0.756757	6.34e-10	-3.56278	-4.31956	-0.757068	1.52e-06	-0.757068	1.52e-06	9.61e-05	[-1.06,-0.45]
DCTN4	0.00172058	-0.894309	-0.896007	1.12e-09	-4.08059	-4.97662	-0.896148	1.56e-06	-0.896148	1.56e-06	9.65e-05	[-1.26,-0.53]
OAT	-0.0808733	-1.01734	-0.936551	1.11e-09	-2.37963	-3.3161	-0.936338	1.67e-06	-0.936338	1.67e-06	0.000100116	[-1.32,-0.56]
NDUFS3	0.0345883	-0.829934	-0.864547	9.22e-10	-4.24582	-5.11034	-0.864864	1.66e-06	-0.864864	1.66e-06	0.000100116	[-1.22,-0.51]
NDUFS8	0.151223	-0.704544	-0.855901	7.74e-10	-4.69399	-5.54976	-0.85592	1.64e-06	-0.85592	1.64e-06	0.000100116	[-1.2,-0.51]
ELOB	0.133736	-0.673276	-0.806965	7.11e-10	-4.99717	-5.80418	-0.807093	1.68e-06	-0.807093	1.68e-06	0.000100116	[-1.14,-0.48]
H4C8	0.189729	-0.548641	-0.738486	6.88e-10	-3.62988	-4.36825	-0.738532	1.66e-06	-0.738532	1.66e-06	0.000100116	[-1.04,-0.44]
GINS4	0.0571154	-1	-1.05727	1.18e-09	-6.08704	-7.14415	-1.05769	1.69e-06	-1.05769	1.69e-06	0.000100259	[-1.49,-0.63]
LZTR1	-0.0912677	-1.06783	-0.976508	1.29e-09	-4.63339	-5.60995	-0.977432	1.71e-06	-0.977432	1.71e-06	0.000100747	[-1.38,-0.58]
EID1	-0.12446	-0.955606	-0.831134	9.08e-10	-3.40917	-4.24032	-0.831305	1.72e-06	-0.831305	1.72e-06	0.000100747	[-1.17,-0.49]
TCIM	0.397038	-0.826548	-1.22368	1.48e-09	-6	-7.22359	-1.2243	1.77e-06	-1.2243	1.77e-06	0.000103037	[-1.72,-0.73]
PRORP	0.555554	-0.686725	-1.2461	1.8e-06	-5.26161	-6.50389	-1.24348	1.42e-06	-1.2461	1.8e-06	0.000104126	[-1.77,-0.73]
GSS	-0.078562	-1.09549	-1.0168	1.54e-09	-4.16717	-5.18409	-1.01703	1.83e-06	-1.01703	1.83e-06	0.0001053	[-1.43,-0.6]
THG1L	-0.0073755	-1.0088	-1.00142	1.73e-09	-3.80814	-4.80956	-1.00241	1.85e-06	-1.00241	1.85e-06	0.000105867	[-1.41,-0.59]
RPS16	0.0450588	-0.741754	-0.786903	8.26e-10	-5.9331	-6.71991	-0.786978	1.9e-06	-0.786978	1.9e-06	0.000108098	[-1.11,-0.46]
CDIPT	0.158823	-0.712423	-0.871274	8.03e-10	-5.99806	-6.8693	-0.871533	1.92e-06	-0.871533	1.92e-06	0.000108549	[-1.23,-0.51]
UBE2E1	0.18915	-0.61863	-0.807863	1.39e-09	-4.54275	-5.35053	-0.808049	1.94e-06	-0.808049	1.94e-06	0.00010912	[-1.14,-0.48]
ACTN4	0.115674	-0.608542	-0.724266	8.52e-10	-4.53554	-5.25976	-0.724433	1.98e-06	-0.724433	1.98e-06	0.000110352	[-1.02,-0.43]
NDUFC2	0.184451	-0.576897	-0.761329	8.23e-10	-4.07482	-4.83616	-0.761373	2e-06	-0.761373	2e-06	0.00011076	[-1.07,-0.45]
NHERF1	-0.0169284	-0.73051	-0.713704	6.73e-10	-5.87056	-6.58414	-0.71368	2.04e-06	-0.71368	2.04e-06	0.0001127	[-1.01,-0.42]
H4C16	0.168932	-0.669096	-0.838275	1.23e-08	-3.67297	-4.511	-0.837975	2.08e-06	-0.837975	2.08e-06	0.000114102	[-1.18,-0.49]
URB1	-0.0594903	-0.998065	-0.938723	1.67e-09	-4.83503	-5.7736	-0.939411	2.09e-06	-0.939411	2.09e-06	0.000114211	[-1.33,-0.55]
SNRPD2	0.0643595	-0.717841	-0.782263	1.51e-09	-4.4437	-5.2259	-0.782182	2.15e-06	-0.782182	2.15e-06	0.000116608	[-1.1,-0.46]
USP7	-0.0990487	-0.895653	-0.796673	1.21e-09	-5.33232	-6.12892	-0.796603	2.25e-06	-0.796603	2.25e-06	0.000120484	[-1.13,-0.47]
COX7B	0.0464365	-0.70442	-0.750773	1.43e-09	-3.89478	-4.64564	-0.750726	2.25e-06	-0.750726	2.25e-06	0.000120484	[-1.06,-0.44]
HARS2	0.0101182	-0.893465	-0.903699	1.74e-09	-3.95243	-4.85602	-0.90396	2.27e-06	-0.90396	2.27e-06	0.000121016	[-1.28,-0.53]
TDP1	0.0090271	-1.12433	-1.13345	2.33e-09	-5.40557	-6.53893	-1.13478	2.31e-06	-1.13478	2.31e-06	0.000121923	[-1.61,-0.67]
RLIG1	-0.0928009	-1.15729	-1.06454	3.2e-09	-3.54582	-4.61031	-1.0656	2.33e-06	-1.0656	2.33e-06	0.000121923	[-1.51,-0.63]
RPL28	0.0372812	-0.760834	-0.79801	1.66e-09	-4.22062	-5.01874	-0.798142	2.31e-06	-0.798142	2.31e-06	0.000121923	[-1.13,-0.47]
SERP1	-0.059233	-1.17834	-1.11915	2.29e-09	-6.7044	-7.82351	-1.1206	2.37e-06	-1.1206	2.37e-06	0.000123537	[-1.59,-0.66]
REEP4	0.251262	-0.632552	-0.883835	1.68e-09	-4.07371	-4.95753	-0.884297	2.44e-06	-0.884297	2.44e-06	0.000126459	[-1.25,-0.52]
ATP5F1E	0.031538	-0.914041	-0.945455	2.07e-09	-5.93591	-6.88149	-0.945888	2.46e-06	-0.945888	2.46e-06	0.000126766	[-1.34,-0.55]
COX4I1	0.0879657	-0.771878	-0.859707	1.68e-09	-2.95674	-3.81659	-0.859961	2.49e-06	-0.859961	2.49e-06	0.000127351	[-1.22,-0.5]
FDFT1	-0.0101779	-0.92125	-0.911214	1.86e-09	-3.74878	-4.65985	-0.911021	2.51e-06	-0.911021	2.51e-06	0.00012795	[-1.29,-0.53]
DDX39A	0.0155702	-0.876048	-0.891615	1.86e-09	-3.70246	-4.59408	-0.891675	2.57e-06	-0.891675	2.57e-06	0.00013019	[-1.26,-0.52]
NME1	0.0140707	-0.883479	-0.897561	2.85e-09	-3.04662	-3.94417	-0.897418	2.77e-06	-0.897418	2.77e-06	0.000139396	[-1.27,-0.52]
PRC1	0.0189193	-0.71121	-0.730332	2.1e-09	-4.59384	-5.32397	-0.730432	2.78e-06	-0.730432	2.78e-06	0.000139396	[-1.04,-0.43]
CYB5R3	0.169429	-0.57438	-0.7439	1.62e-09	-4.52969	-5.2735	-0.743969	2.88e-06	-0.743969	2.88e-06	0.000143608	[-1.05,-0.43]
ERBB3	0.13204	-0.572209	-0.704351	1.2e-09	-5.44669	-6.15094	-0.704425	2.94e-06	-0.704425	2.94e-06	0.000145969	[-1,-0.41]
RUVBL2	0.0569878	-0.933466	-0.990303	2.72e-09	-5.07921	-6.06966	-0.990957	2.99e-06	-0.990957	2.99e-06	0.000146653	[-1.4,-0.58]
MORF4L1	-0.00261098	-0.902463	-0.899902	2.31e-09	-4.17896	-5.07881	-0.900049	2.98e-06	-0.900049	2.98e-06	0.000146653	[-1.28,-0.52]
SCCPDH	0.0549672	-0.997249	-1.05244	3.22e-09	-5.15091	-6.20313	-1.05265	3.01e-06	-1.05265	3.01e-06	0.00014724	[-1.49,-0.61]
LAGE3	0.0443941	-1.22125	-1.26593	5.22e-09	-5.83541	-7.10105	-1.26753	3.21e-06	-1.26753	3.21e-06	0.000156091	[-1.8,-0.74]
DDX17	-0.140023	-0.886624	-0.746763	1.68e-09	-5.45931	-6.20591	-0.746634	3.24e-06	-0.746634	3.24e-06	0.000156583	[-1.06,-0.43]
VAMP8	-0.140113	-1.08746	-0.947349	3.84e-09	-4.18043	-5.12778	-0.948007	3.35e-06	-0.948007	3.35e-06	0.00016023	[-1.35,-0.55]
IGFBP1	0.402281	-0.278889	-0.681085	1.58e-09	-4.75464	-5.43581	-0.681315	3.34e-06	-0.681315	3.34e-06	0.00016023	[-0.97,-0.4]
PHB1	0.154981	-0.631432	-0.786485	2.09e-09	-4.2507	-5.03712	-0.786598	3.56e-06	-0.786598	3.56e-06	0.00016961	[-1.12,-0.46]
AHCYL1	-0.035161	-0.842294	-0.807231	2.3e-09	-5.18442	-5.99155	-0.807117	3.63e-06	-0.807117	3.63e-06	0.000172123	[-1.15,-0.47]
NCSTN	0.204367	-0.558026	-0.762529	2.19e-09	-4.24492	-5.00731	-0.762441	3.76e-06	-0.762441	3.76e-06	0.000177404	[-1.08,-0.44]
GTF3C2	-0.0488813	-0.889792	-0.84077	2.85e-09	-5.14589	-5.9868	-0.841193	3.9e-06	-0.841193	3.9e-06	0.00018285	[-1.2,-0.49]
PWP2	-0.0279899	-0.874007	-0.847165	2.34e-06	-2.74402	-3.59003	-0.846606	3.95e-06	-0.846606	3.95e-06	0.000184316	[-1.21,-0.49]
TDRKH	-0.0522926	-1.23446	-1.18257	8.45e-09	-4.40769	-5.58987	-1.18425	4.12e-06	-1.18425	4.12e-06	0.000189302	[-1.69,-0.68]
TOLLIP	-0.064824	-1.21681	-1.15215	5.06e-09	-6.91817	-8.07016	-1.15364	4.11e-06	-1.15364	4.11e-06	0.000189302	[-1.65,-0.66]
FGFR4	0.204763	-0.525989	-0.730791	2.18e-09	-6.67285	-7.40361	-0.730927	4.11e-06	-0.730927	4.11e-06	0.000189302	[-1.04,-0.42]
PSMD6	0.0192217	-0.812015	-0.831129	3.35e-09	-3.87115	-4.70239	-0.831521	4.24e-06	-0.831521	4.24e-06	0.000193741	[-1.18,-0.48]
UBC	0.131924	-0.679471	-0.81145	3.98e-09	-1.54171	-2.3531	-0.811527	4.3e-06	-0.811527	4.3e-06	0.000195734	[-1.16,-0.47]
KBTBD2	0.1115	-0.816072	-0.927491	3.34e-09	-5.75893	-6.6865	-0.928447	4.34e-06	-0.928447	4.34e-06	0.000196647	[-1.32,-0.53]
ZNF593	-0.0160039	-0.957543	-0.941466	5.01e-09	-4.49175	-5.43329	-0.941952	4.42e-06	-0.941952	4.42e-06	0.000199173	[-1.34,-0.54]
SLC25A13	-0.0400064	-0.879251	-0.839294	3.63e-09	-4.57822	-5.41747	-0.839454	4.44e-06	-0.839454	4.44e-06	0.000199244	[-1.2,-0.48]
GLO1	-0.0441826	-1.0308	-0.986786	5.62e-09	-5.4388	-6.42541	-0.98662	4.49e-06	-0.98662	4.49e-06	0.00020043	[-1.41,-0.57]
LDHA	-0.152169	-0.988689	-0.836401	3.6e-09	-3.60682	-4.44334	-0.836451	4.53e-06	-0.836451	4.53e-06	0.000201488	[-1.19,-0.48]
RPL39	0.0462585	-0.830551	-0.877009	3.55e-09	-8.04271	-8.91952	-0.877457	4.57e-06	-0.877457	4.57e-06	0.000201783	[-1.25,-0.5]
YWHAG	-0.115153	-0.855884	-0.740658	2.85e-09	-6.12067	-6.8614	-0.740739	4.58e-06	-0.740739	4.58e-06	0.000201783	[-1.06,-0.42]
MED28	0.140863	-1.20511	-1.34596	8.38e-09	-6.58984	-7.93582	-1.3486	4.66e-06	-1.3486	4.66e-06	0.000204189	[-1.93,-0.77]
FARSB	-0.0785689	-0.854561	-0.775973	3.61e-09	-3.52462	-4.30062	-0.776191	4.72e-06	-0.776191	4.72e-06	0.000205983	[-1.11,-0.44]
RPS18	-0.0377411	-0.876604	-0.838949	2.14e-08	-3.8124	-4.65126	-0.838956	5.04e-06	-0.838956	5.04e-06	0.000215974	[-1.2,-0.48]
RFC5	-0.0669003	-0.867164	-0.800419	4.53e-09	-4.43881	-5.23908	-0.800533	5.04e-06	-0.800533	5.04e-06	0.000215974	[-1.14,-0.46]
H2AC21	0.291933	-0.412754	-0.704834	3.39e-09	-3.77303	-4.47772	-0.704702	5.02e-06	-0.704702	5.02e-06	0.000215974	[-1.01,-0.4]
RPLP2	0.0562549	-0.589262	-0.645571	3.63e-09	-3.12527	-3.77079	-0.64541	5.04e-06	-0.64541	5.04e-06	0.000215974	[-0.92,-0.37]
RPL22L1	0.129866	-0.942906	-1.07268	1.15e-08	-3.14739	-4.22016	-1.07277	5.17e-06	-1.07277	5.17e-06	0.000217667	[-1.53,-0.62]
NDUFA13	0.205427	-0.684527	-0.890111	5.9e-09	-4.36059	-5.25054	-0.890242	5.18e-06	-0.890242	5.18e-06	0.000217667	[-1.27,-0.51]
MRPL53	0.0943086	-0.795345	-0.889653	6.58e-09	-3.053	-3.94266	-0.889716	5.16e-06	-0.889716	5.16e-06	0.000217667	[-1.27,-0.51]
H4C14	0.111056	-0.700568	-0.811658	6.06e-09	-3.67601	-4.48764	-0.811633	5.12e-06	-0.811633	5.12e-06	0.000217667	[-1.16,-0.46]
INPP1	0.020321	-1.1901	-1.21062	9.74e-09	-5.0188	-6.22922	-1.21238	5.22e-06	-1.21238	5.22e-06	0.000218377	[-1.74,-0.69]
H4C15	0.110813	-0.700624	-0.81129	6.34e-09	-3.68544	-4.49687	-0.811595	5.26e-06	-0.811595	5.26e-06	0.000218418	[-1.16,-0.46]
EBP	0.132169	-0.663641	-0.795718	4.26e-09	-4.59628	-5.39209	-0.796045	5.26e-06	-0.796045	5.26e-06	0.000218418	[-1.14,-0.45]
OAZ1	0.0419458	-0.685707	-0.727565	3.48e-09	-7.64458	-8.37223	-0.727711	5.4e-06	-0.727711	5.4e-06	0.000223029	[-1.04,-0.41]
CNOT2	0.0234302	-0.950498	-0.974171	7.74e-09	-5.08955	-6.06348	-0.974348	5.53e-06	-0.974348	5.53e-06	0.000227481	[-1.39,-0.56]
RPS20	0.0951384	-0.789782	-0.885073	5.8e-09	-6.88136	-7.76628	-0.884963	5.61e-06	-0.884963	5.61e-06	0.000228697	[-1.27,-0.51]
CYP51A1	0.0690401	-0.686825	-0.755905	4.71e-09	-4.90682	-5.66269	-0.755756	5.6e-06	-0.755756	5.6e-06	0.000228697	[-1.08,-0.43]
DDX5	-0.100061	-0.906124	-0.806085	5.27e-09	-3.23271	-4.03877	-0.8061	5.68e-06	-0.8061	5.68e-06	0.000230439	[-1.15,-0.46]
COG6	-0.0724286	-1.00225	-0.929706	7.66e-09	-4.67	-5.59982	-0.930643	5.84e-06	-0.930643	5.84e-06	0.000231243	[-1.33,-0.53]
TRAPPC2L	0.0451834	-0.883632	-0.928865	9.25e-09	-3.85096	-4.77978	-0.929305	5.76e-06	-0.929305	5.76e-06	0.000231243	[-1.33,-0.53]
HSD17B7	0.0579745	-0.869663	-0.927573	7.93e-09	-4.02476	-4.9524	-0.927967	5.84e-06	-0.927967	5.84e-06	0.000231243	[-1.33,-0.53]
RFXANK	0.0285365	-0.875057	-0.903702	7.17e-09	-5.44124	-6.34483	-0.904121	5.82e-06	-0.904121	5.82e-06	0.000231243	[-1.29,-0.51]
H2BC7	0.245273	-0.533773	-0.778948	6.23e-09	-5.03842	-5.81746	-0.779175	5.73e-06	-0.779175	5.73e-06	0.000231243	[-1.11,-0.44]
TRPC4AP	-0.0158693	-0.778302	-0.76234	5.4e-09	-4.52745	-5.28989	-0.762845	5.8e-06	-0.762845	5.8e-06	0.000231243	[-1.09,-0.43]
MTPN	-0.0836869	-0.904348	-0.820524	5.34e-09	-6.24582	-7.06648	-0.820999	5.87e-06	-0.820999	5.87e-06	0.000231404	[-1.18,-0.47]
CTSB	0.168239	-0.530667	-0.698873	3.98e-09	-5.34121	-6.04011	-0.699151	6.04e-06	-0.699151	6.04e-06	0.000236789	[-1,-0.4]
ACTB	0.0691392	-0.585219	-0.654365	3.7e-09	-5.40222	-6.05658	-0.654309	6.06e-06	-0.654309	6.06e-06	0.000236789	[-0.94,-0.37]
ORC3	-0.0856901	-0.939079	-0.853611	8.01e-09	-4.66767	-5.52106	-0.8538	6.22e-06	-0.8538	6.22e-06	0.000240004	[-1.22,-0.48]
EIF3K	0.0444917	-0.73545	-0.779831	5.8e-09	-4.33623	-5.11618	-0.780147	6.22e-06	-0.780147	6.22e-06	0.000240004	[-1.12,-0.44]
TUBB	-0.0783991	-0.857145	-0.778722	6.31e-09	-3.88547	-4.66422	-0.778813	6.19e-06	-0.778813	6.19e-06	0.000240004	[-1.11,-0.44]
FASTKD5	-0.0469216	-0.925343	-0.878448	6.84e-09	-5.06311	-5.94153	-0.879163	6.28e-06	-0.879163	6.28e-06	0.000240646	[-1.26,-0.5]
KHSRP	-0.0236085	-0.780956	-0.757208	5.44e-09	-5.44181	-6.19916	-0.757512	6.29e-06	-0.757512	6.29e-06	0.000240646	[-1.08,-0.43]
MTERF3	-0.0206377	-1.43507	-1.41482	2.9e-08	-3.88092	-5.29535	-1.41709	6.34e-06	-1.41709	6.34e-06	0.000240747	[-2.03,-0.81]
MRPS28	0.0972131	-0.887875	-0.98485	1.66e-08	-1.95657	-2.94166	-0.985152	6.34e-06	-0.985152	6.34e-06	0.000240747	[-1.41,-0.56]
ZNF207	0.0680342	-0.627808	-0.695705	4.21e-09	-4.97587	-5.67171	-0.695997	6.43e-06	-0.695997	6.43e-06	0.000243292	[-1,-0.39]
PPID	-0.0430884	-0.973299	-0.930222	1.09e-08	-4.27676	-5.20697	-0.930917	6.5e-06	-0.930917	6.5e-06	0.000244952	[-1.33,-0.53]
ALG12	0.159287	-0.687009	-0.846165	6.78e-09	-4.76147	-5.60777	-0.84666	6.68e-06	-0.84666	6.68e-06	0.000249391	[-1.21,-0.48]
OGT	0.0891198	-0.654038	-0.743074	7.11e-09	-5.43422	-6.17738	-0.74336	6.68e-06	-0.74336	6.68e-06	0.000249391	[-1.07,-0.42]
COX6C	0.04021	-0.778516	-0.818638	6.74e-09	-4.73903	-5.55776	-0.818872	6.7e-06	-0.818872	6.7e-06	0.00024949	[-1.17,-0.46]
PGAM4	0.0490421	-0.694747	-0.743581	3.04e-08	-0.503441	-1.24723	-0.743873	6.82e-06	-0.743873	6.82e-06	0.000252667	[-1.07,-0.42]
UTP14A	-0.0769094	-1.03166	-0.95477	1.71e-08	-4.61309	-5.56783	-0.955785	6.99e-06	-0.955785	6.99e-06	0.00025803	[-1.37,-0.54]
SSBP1	-0.013209	-0.775356	-0.762275	1e-08	-4.08025	-4.84239	-0.762393	7.13e-06	-0.762393	7.13e-06	0.000262209	[-1.09,-0.43]
CHCHD10	-0.00629943	-0.966372	-0.960184	1.89e-08	-3.55417	-4.51425	-0.960366	7.28e-06	-0.960366	7.28e-06	0.000266773	[-1.38,-0.54]
ATP5IF1	-0.0720027	-0.927604	-0.855496	1.69e-08	-2.34309	-3.1987	-0.855887	7.32e-06	-0.855887	7.32e-06	0.000266977	[-1.23,-0.48]
H2AC18	0.19673	-0.429067	-0.62579	5.69e-09	-4.30219	-4.92799	-0.625867	7.43e-06	-0.625867	7.43e-06	0.00026988	[-0.9,-0.35]
ZNF687	0.080882	-1.12996	-1.21123	1.39e-08	-6.53829	-7.74913	-1.21313	7.48e-06	-1.21313	7.48e-06	0.000270746	[-1.75,-0.68]
DNAJC5	-0.0282138	-1.16812	-1.14006	1.35e-08	-7.73557	-8.87548	-1.14152	7.56e-06	-1.14152	7.56e-06	0.000270829	[-1.64,-0.64]
RUSF1	0.186181	-0.731741	-0.917977	9.53e-09	-5.31441	-6.23233	-0.918268	7.6e-06	-0.918268	7.6e-06	0.000270829	[-1.32,-0.52]
PSMB2	0.0478393	-0.792517	-0.840278	7.85e-09	-5.39904	-6.23939	-0.840644	7.51e-06	-0.840644	7.51e-06	0.000270829	[-1.21,-0.47]
RBM3	-0.0479311	-0.827908	-0.780126	7.6e-09	-3.82798	-4.60796	-0.780153	7.59e-06	-0.780153	7.59e-06	0.000270829	[-1.12,-0.44]
PWP1	-0.0334298	-0.769602	-0.736133	7.41e-09	-4.24517	-4.98134	-0.736138	7.84e-06	-0.736138	7.84e-06	0.000278603	[-1.06,-0.41]
ZBTB33	-0.0777654	-1.13386	-1.05605	1.39e-08	-5.88388	-6.93997	-1.05772	7.98e-06	-1.05772	7.98e-06	0.000279372	[-1.52,-0.59]
TNKS	-0.151788	-1.19597	-1.04425	1.58e-08	-5.70346	-6.74764	-1.04563	7.98e-06	-1.04563	7.98e-06	0.000279372	[-1.5,-0.59]
OST4	-0.0151118	-0.885315	-0.870109	1.13e-08	-4.2991	-5.1693	-0.870436	7.97e-06	-0.870436	7.97e-06	0.000279372	[-1.25,-0.49]
H4C1	0.22151	-0.634278	-0.855906	1.1e-08	-2.74406	-3.59985	-0.856042	7.96e-06	-0.856042	7.96e-06	0.000279372	[-1.23,-0.48]
NDUFA1	0.0876588	-0.700905	-0.788598	1.91e-08	-2.88968	-3.67824	-0.788785	8.43e-06	-0.788785	8.43e-06	0.000294012	[-1.13,-0.44]
RCC2	-0.00534386	-0.806154	-0.8009	9.27e-09	-5.3469	-6.14771	-0.801028	8.55e-06	-0.801028	8.55e-06	0.000296899	[-1.15,-0.45]
ZFYVE21	0.0959346	-1.24998	-1.34625	2.91e-08	-5.35127	-6.69719	-1.3487	8.84e-06	-1.3487	8.84e-06	0.000306022	[-1.95,-0.76]
H2AC14	0.322615	-0.41387	-0.736436	9.32e-09	-6.21526	-6.95174	-0.736535	9.06e-06	-0.736535	9.06e-06	0.000312253	[-1.06,-0.41]
TPGS2	0.0143115	-0.917643	-0.931897	1.45e-08	-5.63008	-6.56203	-0.93257	9.43e-06	-0.93257	9.43e-06	0.000323954	[-1.34,-0.52]
GMDS	-0.134032	-1.09493	-0.960803	2.59e-08	-3.20554	-4.16644	-0.961572	9.94e-06	-0.961572	9.94e-06	0.000340232	[-1.39,-0.54]
RANBP1	0.0260723	-0.788398	-0.814471	1.33e-08	-6.13926	-6.95373	-0.814993	1.04e-05	-0.814993	1.04e-05	0.000350548	[-1.18,-0.45]
CFL1	0.0479494	-0.764802	-0.812907	1.77e-08	-3.02556	-3.83831	-0.812664	1.03e-05	-0.812664	1.03e-05	0.000350548	[-1.17,-0.45]
EIF4E	-0.00727853	-0.810175	-0.802806	1.63e-08	-4.57498	-5.37788	-0.803169	1.04e-05	-0.803169	1.04e-05	0.000350548	[-1.16,-0.45]
MFN2	-0.0381813	-0.777862	-0.739867	1.05e-08	-6.19562	-6.93531	-0.739946	1.04e-05	-0.739946	1.04e-05	0.000350548	[-1.07,-0.41]
SUCLG2	-0.00431489	-0.813122	-0.809058	1.52e-08	-4.85071	-5.65952	-0.809097	1.05e-05	-0.809097	1.05e-05	0.000351655	[-1.17,-0.45]
ATP1B3	0.206896	-0.53745	-0.744192	1.12e-08	-4.72648	-5.47083	-0.744373	1.06e-05	-0.744373	1.06e-05	0.000353847	[-1.07,-0.41]
MZT1	-0.00946111	-1.0055	-0.99606	2.86e-08	-3.91879	-4.91482	-0.996753	1.06e-05	-0.996753	1.06e-05	0.000354959	[-1.44,-0.56]
MGST3	0.180551	-0.637575	-0.818306	1.51e-08	-4.42374	-5.24186	-0.818319	1.08e-05	-0.818319	1.08e-05	0.000360307	[-1.18,-0.46]
COX11	0.0487754	-0.911644	-0.960696	2.47e-08	-5.27325	-6.23367	-0.960966	1.1e-05	-0.960966	1.1e-05	0.000363116	[-1.39,-0.53]
H2BC4	0.0489569	-0.705843	-0.755115	3.26e-06	-5.51555	-6.27035	-0.755047	1.1e-05	-0.755047	1.1e-05	0.000363116	[-1.09,-0.42]
H2AC7	0.689352	-0.295807	-0.985583	1.12e-05	-3.92236	-4.90752	-0.985375	2.91e-10	-0.985583	1.12e-05	0.00036747	[-1.48,-0.54]
CHMP1A	0.0686314	-1.14166	-1.21038	2.47e-08	-7.85415	-9.06444	-1.21235	1.13e-05	-1.21235	1.13e-05	0.000368305	[-1.76,-0.67]
UBXN4	0.0373242	-0.750274	-0.787695	1.48e-08	-4.2277	-5.01529	-0.787766	1.13e-05	-0.787766	1.13e-05	0.000368305	[-1.14,-0.44]
H4C12	0.0761573	-0.62947	-0.705557	1.79e-08	-3.66767	-4.3733	-0.705753	1.13e-05	-0.705753	1.13e-05	0.000368305	[-1.02,-0.39]
ZNF562	-0.0878264	-1.08746	-0.999527	2.49e-08	-6.62484	-7.62447	-1.00065	1.2e-05	-1.00065	1.2e-05	0.000387908	[-1.45,-0.55]
QPRT	0.0247246	-0.830615	-0.855357	1.64e-08	-6.59901	-7.45435	-0.855737	1.21e-05	-0.855737	1.21e-05	0.000387908	[-1.24,-0.47]
H2BC15	0.153919	-0.653549	-0.807432	1.98e-08	-5.30069	-6.10816	-0.807494	1.21e-05	-0.807494	1.21e-05	0.000387908	[-1.17,-0.45]
TNFRSF12A	0.282826	-0.473931	-0.756689	1.64e-08	-4.91325	-5.67	-0.757003	1.22e-05	-0.757003	1.22e-05	0.000387908	[-1.09,-0.42]
CHCHD2	0.0793534	-0.669464	-0.74887	1.37e-08	-6.74744	-7.49626	-0.748771	1.2e-05	-0.748771	1.2e-05	0.000387908	[-1.08,-0.41]
RAB11A	0.0171031	-0.700959	-0.718162	1.45e-08	-3.80049	-4.51856	-0.718253	1.22e-05	-0.718253	1.22e-05	0.000387908	[-1.04,-0.4]
GOT1	0.00942375	-0.7075	-0.716859	1.45e-08	-4.39808	-5.115	-0.717261	1.22e-05	-0.717261	1.22e-05	0.000387908	[-1.04,-0.4]
S100A13	-0.146548	-1.0951	-0.948513	3.4e-08	-3.72019	-4.66874	-0.948972	1.23e-05	-0.948972	1.23e-05	0.000388914	[-1.37,-0.53]
DCAF10	-0.0993645	-1.50846	-1.40968	4.92e-08	-6.66259	-8.07169	-1.41287	1.24e-05	-1.41287	1.24e-05	0.000390102	[-2.06,-0.78]
POP7	0.0418619	-1.09954	-1.1415	2.68e-08	-6.58077	-7.72216	-1.1429	1.24e-05	-1.1429	1.24e-05	0.000390102	[-1.66,-0.63]
XPA	0.024641	-1.21917	-1.24442	6.4e-08	-3.96198	-5.20579	-1.24606	1.25e-05	-1.24606	1.25e-05	0.000392841	[-1.81,-0.69]
NDUFV2	-0.0061164	-0.816235	-0.810192	1.86e-08	-4.9823	-5.79242	-0.81022	1.26e-05	-0.81022	1.26e-05	0.000392841	[-1.17,-0.45]
PDIA6	0.0480384	-0.744747	-0.792848	1.8e-08	-3.86425	-4.65704	-0.792647	1.28e-05	-0.792647	1.28e-05	0.000398312	[-1.15,-0.44]
PPP2R1B	-0.0100513	-0.705544	-0.695567	1.54e-08	-5.58608	-6.28157	-0.695673	1.3e-05	-0.695673	1.3e-05	0.000402389	[-1.01,-0.38]
LAMTOR4	-0.00349526	-0.814408	-0.811043	2.64e-08	-3.68253	-4.49344	-0.811248	1.3e-05	-0.811248	1.3e-05	0.000402796	[-1.18,-0.45]
PPP4C	0.0530829	-0.696766	-0.749803	1.81e-08	-5.86021	-6.61006	-0.750151	1.33e-05	-0.750151	1.33e-05	0.000411546	[-1.09,-0.41]
COX6B1	0.079748	-0.600909	-0.680585	1.88e-08	-4.66049	-5.34115	-0.680885	1.38e-05	-0.680885	1.38e-05	0.000422741	[-0.99,-0.37]
TOMM22	0.100224	-0.910281	-1.01031	2.85e-08	-7.2793	-8.2898	-1.01111	1.45e-05	-1.01111	1.45e-05	0.000441611	[-1.47,-0.56]
AGTRAP	0.140963	-0.766801	-0.907954	2.46e-08	-5.56152	-6.46928	-0.908251	1.44e-05	-0.908251	1.44e-05	0.000441611	[-1.32,-0.5]
RRP12	-0.0499962	-0.844589	-0.794484	2.34e-08	-4.496	-5.29059	-0.795061	1.46e-05	-0.795061	1.46e-05	0.000445833	[-1.15,-0.44]
H4C11	0.0661852	-0.629715	-0.695954	2.97e-08	-3.60574	-4.30164	-0.696103	1.49e-05	-0.696103	1.49e-05	0.000452372	[-1.01,-0.38]
H2AC19	0.174869	-0.42918	-0.603939	1.77e-08	-4.30561	-4.90966	-0.604024	1.52e-05	-0.604024	1.52e-05	0.000461074	[-0.88,-0.33]
DAP3	0.0528713	-0.892221	-0.945152	3.37e-08	-5.13426	-6.07935	-0.945248	1.55e-05	-0.945248	1.55e-05	0.000463786	[-1.37,-0.52]
TXN	-0.0313793	-0.766005	-0.734692	2.28e-08	-4.25618	-4.9908	-0.734668	1.54e-05	-0.734668	1.54e-05	0.000463786	[-1.07,-0.4]
GSTP1	-0.00307399	-0.701349	-0.698264	2.01e-08	-4.79064	-5.48891	-0.698325	1.55e-05	-0.698325	1.55e-05	0.000463786	[-1.01,-0.38]
CCT8	-0.0205767	-0.787923	-0.767208	2.37e-08	-3.1843	-3.95165	-0.767362	1.56e-05	-0.767362	1.56e-05	0.000464176	[-1.11,-0.42]
AMBP	0.28495	-0.358215	-0.643146	1.97e-08	-4.19774	-4.84091	-0.643184	1.56e-05	-0.643184	1.56e-05	0.000464176	[-0.93,-0.35]
NUDC	-0.0445988	-0.817584	-0.772828	3.53e-08	-3.50874	-4.28172	-0.77322	1.59e-05	-0.77322	1.59e-05	0.000469504	[-1.12,-0.42]
CPT1A	0.11372	-0.559734	-0.673461	1.94e-08	-4.97583	-5.64929	-0.67357	1.59e-05	-0.67357	1.59e-05	0.000469504	[-0.98,-0.37]
MUL1	0.143802	-0.751769	-0.895716	3.09e-08	-5.53947	-6.43504	-0.895979	1.68e-05	-0.895979	1.68e-05	0.000496256	[-1.3,-0.49]
GSTM3	0.0910227	-0.578776	-0.669897	2.35e-08	-4.32343	-4.99323	-0.669738	1.69e-05	-0.669738	1.69e-05	0.000496283	[-0.97,-0.37]
NDRG3	-0.0872138	-0.932721	-0.845596	3.09e-08	-5.90759	-6.75309	-0.846031	1.7e-05	-0.846031	1.7e-05	0.000496621	[-1.23,-0.46]
CYB5R1	0.201256	-0.613488	-0.814911	3.23e-08	-4.05238	-4.86712	-0.815043	1.7e-05	-0.815043	1.7e-05	0.000496621	[-1.19,-0.45]
DUT	0.0571263	-0.808667	-0.865694	3.54e-08	-5.11898	-5.98477	-0.866198	1.71e-05	-0.866198	1.71e-05	0.000496743	[-1.26,-0.47]
TGFBR2	0.25896	-0.384973	-0.643931	1.76e-08	-6.76168	-7.40561	-0.64408	1.72e-05	-0.64408	1.72e-05	0.000500349	[-0.94,-0.35]
ATG12	0.0238307	-1.3388	-1.36292	7.25e-08	-6.35935	-7.72198	-1.36575	1.74e-05	-1.36575	1.74e-05	0.000500617	[-1.99,-0.74]
SUMO2	0.0299811	-0.784179	-0.814017	3.4e-08	-3.92639	-4.74055	-0.814257	1.75e-05	-0.814257	1.75e-05	0.000500617	[-1.18,-0.44]
TACC3	0.059792	-0.68832	-0.748017	2.57e-08	-4.96519	-5.7133	-0.748394	1.74e-05	-0.748394	1.74e-05	0.000500617	[-1.09,-0.41]
TMEM205	0.09418	-0.609689	-0.703794	3.44e-08	-3.89092	-4.59479	-0.703938	1.74e-05	-0.703938	1.74e-05	0.000500617	[-1.02,-0.38]
HIGD2A	0.0197728	-1.07883	-1.09851	5.83e-08	-5.72657	-6.82517	-1.09969	1.78e-05	-1.09969	1.78e-05	0.000508703	[-1.6,-0.6]
MAPK6	-0.0519566	-0.959736	-0.907958	3.71e-08	-7.86945	-8.77723	-0.908521	1.79e-05	-0.908521	1.79e-05	0.000509156	[-1.32,-0.49]
ILF3	0.00796297	-0.661801	-0.66989	2.18e-08	-5.80031	-6.47007	-0.669799	1.8e-05	-0.669799	1.8e-05	0.000512792	[-0.98,-0.36]
AFG2B	-0.0450662	-0.988859	-0.944109	5.27e-08	-4.73634	-5.68013	-0.944877	1.84e-05	-0.944877	1.84e-05	0.000520319	[-1.38,-0.51]
SYPL1	0.0761372	-0.71874	-0.79482	3.32e-08	-4.21143	-5.0063	-0.795009	1.84e-05	-0.795009	1.84e-05	0.000520319	[-1.16,-0.43]
CSRP1	0.0873649	-0.809974	-0.897309	3.62e-08	-6.03171	-6.92905	-0.897772	1.86e-05	-0.897772	1.86e-05	0.000524512	[-1.31,-0.49]
SRSF3	-0.0837148	-0.746637	-0.662833	2.4e-08	-4.8891	-5.55202	-0.66287	1.87e-05	-0.66287	1.87e-05	0.000524512	[-0.97,-0.36]
CCT7	-0.0895762	-0.86874	-0.779313	3.62e-08	-3.50683	-4.28599	-0.779198	1.93e-05	-0.779198	1.93e-05	0.000539396	[-1.13,-0.42]
DCXR	-0.0752837	-1.1443	-1.06919	7.12e-08	-4.77664	-5.84565	-1.07003	1.93e-05	-1.07003	1.93e-05	0.000539931	[-1.56,-0.58]
TRA2A	0.129884	-0.775611	-0.905536	4.84e-08	-5.06933	-5.97483	-0.905806	2.02e-05	-0.905806	2.02e-05	0.00055537	[-1.32,-0.49]
COPRS	0.00507248	-0.885195	-0.89032	4.94e-08	-4.783	-5.67327	-0.890886	2.02e-05	-0.890886	2.02e-05	0.00055537	[-1.3,-0.48]
ATOX1	0.00151521	-0.865289	-0.866723	5.67e-08	-4.21941	-5.08621	-0.867351	2e-05	-0.867351	2e-05	0.00055537	[-1.26,-0.47]
MRPL4	0.0564014	-0.807798	-0.864135	4.16e-08	-5.44017	-6.30437	-0.864941	2.02e-05	-0.864941	2.02e-05	0.00055537	[-1.26,-0.47]
CDC20	0.00820304	-0.733313	-0.741668	3.75e-08	-4.98826	-5.72978	-0.74182	2.01e-05	-0.74182	2.01e-05	0.00055537	[-1.08,-0.4]
ACTG1	0.036781	-0.607569	-0.644228	2.84e-08	-4.63432	-5.27867	-0.644392	2.03e-05	-0.644392	2.03e-05	0.00055537	[-0.94,-0.35]
WASHC4	0.00993536	-0.860325	-0.870121	5.08e-08	-4.08015	-4.95041	-0.870624	2.04e-05	-0.870624	2.04e-05	0.000556554	[-1.27,-0.47]
ALG5	0.322835	-0.454409	-0.777434	3.87e-08	-4.092	-4.86925	-0.777476	2.05e-05	-0.777476	2.05e-05	0.000558707	[-1.13,-0.42]
KLHDC4	0.0193219	-0.818123	-0.83745	5.32e-08	-4.14764	-4.98509	-0.837929	2.11e-05	-0.837929	2.11e-05	0.000573626	[-1.22,-0.45]
UBFD1	0.017402	-0.857916	-0.875245	5.35e-08	-5.31969	-6.19501	-0.875775	2.13e-05	-0.875775	2.13e-05	0.000577813	[-1.28,-0.47]
SNRPC	0.0862042	-0.720263	-0.806582	3.85e-08	-5.7484	-6.55486	-0.806905	2.16e-05	-0.806905	2.16e-05	0.000582884	[-1.18,-0.44]
SENP3-EIF4A1	1.99015	-0.483364	-2.47681	2.22e-05	-3.75557	-6.22908	-2.47399	5.41e-35	-2.47681	2.22e-05	0.000598745	[-4.63,-1.22]
MCM5	-0.00985674	-0.702071	-0.692093	3.41e-08	-5.24803	-5.94025	-0.692494	2.24e-05	-0.692494	2.24e-05	0.0005994	[-1.01,-0.37]
RDH11	0.208918	-0.47314	-0.68208	3.89e-08	-5.15068	-5.83274	-0.682354	2.24e-05	-0.682354	2.24e-05	0.0005994	[-1,-0.37]
RDH13	-0.0873817	-1.36613	-1.27889	1.64e-07	-5.37544	-6.65418	-1.28124	2.26e-05	-1.28124	2.26e-05	0.000603428	[-1.87,-0.69]
COPA	-0.0192018	-0.824817	-0.805509	5.25e-08	-3.62432	-4.42993	-0.805876	2.27e-05	-0.805876	2.27e-05	0.000603428	[-1.18,-0.43]
DHDDS	0.151512	-0.838361	-0.989808	5.19e-08	-5.80735	-6.79723	-0.990746	2.29e-05	-0.990746	2.29e-05	0.000605502	[-1.45,-0.53]
DKK1	0.146106	-0.534499	-0.680574	3.86e-08	-3.89887	-4.57947	-0.680612	2.28e-05	-0.680612	2.28e-05	0.000605502	[-0.99,-0.37]
VIM	-0.330169	-1.15252	-0.822251	6.58e-08	-4.27394	-5.09629	-0.82264	2.31e-05	-0.82264	2.31e-05	0.000609491	[-1.2,-0.44]
SERPINA1	-0.0152137	-0.673363	-0.658223	4.79e-08	-3.31598	-3.97413	-0.658179	2.31e-05	-0.658179	2.31e-05	0.000609491	[-0.96,-0.35]
EXOSC6	0.142627	-1.38995	-1.5326	1.24e-07	-7.51097	-9.04355	-1.53776	2.35e-05	-1.53776	2.35e-05	0.000611266	[-2.26,-0.83]
GNPNAT1	-0.136309	-1.03346	-0.89727	5.79e-08	-6.08268	-6.97983	-0.898207	2.34e-05	-0.898207	2.34e-05	0.000611266	[-1.31,-0.48]
RAD23A	0.0359241	-0.705015	-0.740839	4.26e-08	-5.60854	-6.34947	-0.741302	2.33e-05	-0.741302	2.33e-05	0.000611266	[-1.08,-0.4]
EEF1A1	0.000618714	-0.646767	-0.64735	3.67e-08	-4.25291	-4.90029	-0.647329	2.35e-05	-0.647329	2.35e-05	0.000611266	[-0.95,-0.35]
EIF4B	-0.0635948	-0.696309	-0.632608	3.23e-08	-6.09954	-6.73225	-0.632712	2.34e-05	-0.632712	2.34e-05	0.000611266	[-0.93,-0.34]
TBCA	0.0365673	-0.818762	-0.855197	7.77e-08	-1.37654	-2.23186	-0.85527	2.36e-05	-0.85527	2.36e-05	0.000611381	[-1.25,-0.46]
PLIN3	-0.0412067	-0.82449	-0.783218	5.33e-08	-5.36888	-6.15216	-0.783809	2.38e-05	-0.783809	2.38e-05	0.000612787	[-1.15,-0.42]
MRS2	0.111042	-0.640412	-0.751471	4.49e-08	-5.94016	-6.69161	-0.751642	2.37e-05	-0.751642	2.37e-05	0.000612787	[-1.1,-0.4]
PFDN1	0.0939484	-0.960002	-1.05405	7.85e-08	-5.27114	-6.32509	-1.05531	2.39e-05	-1.05531	2.39e-05	0.000614706	[-1.54,-0.57]
CCNB2	0.146838	-0.701046	-0.847712	5.81e-08	-4.5395	-5.38738	-0.848324	2.46e-05	-0.848324	2.46e-05	0.000630134	[-1.24,-0.46]
COX6A1	0.318315	-0.4461	-0.764629	4.24e-08	-6.58793	-7.35235	-0.764663	2.48e-05	-0.764663	2.48e-05	0.000632995	[-1.12,-0.41]
TTC4	0.0236131	-0.874469	-0.898357	6.92e-08	-4.77912	-5.67721	-0.898645	2.53e-05	-0.898645	2.53e-05	0.000645722	[-1.32,-0.48]
SSR4	0.242428	-0.626814	-0.869119	6.79e-08	-3.40444	-4.27369	-0.8695	2.55e-05	-0.8695	2.55e-05	0.000646532	[-1.27,-0.47]
RPL38	0.0186907	-0.610343	-0.628957	8.17e-08	-4.40902	-5.03805	-0.629079	2.55e-05	-0.629079	2.55e-05	0.000646532	[-0.92,-0.34]
MAP2K2	-0.00695263	-0.654608	-0.647692	3.91e-08	-5.74989	-6.39755	-0.647888	2.56e-05	-0.647888	2.56e-05	0.000646865	[-0.95,-0.35]
PCBD1	0.103966	-0.724447	-0.828325	5.15e-08	-7.1064	-7.93482	-0.829032	2.6e-05	-0.829032	2.6e-05	0.000656212	[-1.21,-0.44]
PSMB3	0.0795327	-0.648763	-0.728304	6.14e-08	-3.78208	-4.51037	-0.728379	2.62e-05	-0.728379	2.62e-05	0.000657494	[-1.07,-0.39]
ANXA5	-0.118588	-0.836145	-0.717422	5.05e-08	-3.50316	-4.22071	-0.717768	2.65e-05	-0.717768	2.65e-05	0.000664523	[-1.05,-0.38]
ADD1	-0.0505965	-0.708979	-0.658259	4.56e-08	-5.13135	-5.78973	-0.658575	2.68e-05	-0.658575	2.68e-05	0.000669486	[-0.97,-0.35]
BANF1	0.0828723	-0.710652	-0.793685	5.55e-08	-5.70165	-6.49518	-0.793989	2.68e-05	-0.793989	2.68e-05	0.000669587	[-1.16,-0.42]
VPS51	-0.00325244	-0.72811	-0.724783	5.68e-08	-5.17661	-5.90146	-0.725222	2.7e-05	-0.725222	2.7e-05	0.00067245	[-1.06,-0.39]
NOL11	0.00398684	-0.752111	-0.756102	6.76e-08	-4.2472	-5.0033	-0.756294	2.73e-05	-0.756294	2.73e-05	0.000676672	[-1.11,-0.4]
HOOK3	-0.0962572	-1.09811	-1.00177	1.07e-07	-5.03888	-6.04073	-1.00227	2.75e-05	-1.00227	2.75e-05	0.000681336	[-1.47,-0.54]
RPS8	0.0169363	-0.660513	-0.677414	5.04e-08	-6.14938	-6.82683	-0.677475	2.76e-05	-0.677475	2.76e-05	0.000681336	[-0.99,-0.36]
MRPL51	0.055361	-0.621754	-0.67712	5.68e-08	-4.57199	-5.24911	-0.677392	2.83e-05	-0.677392	2.83e-05	0.000696293	[-0.99,-0.36]
WDR62	0.118879	-0.768361	-0.887216	6.82e-08	-5.82494	-6.71218	-0.887812	2.84e-05	-0.887812	2.84e-05	0.00069742	[-1.3,-0.47]
H4C5	0.140695	-0.731926	-0.872702	2.41e-07	-2.44795	-3.32058	-0.872696	2.86e-05	-0.872696	2.86e-05	0.000701279	[-1.28,-0.47]
CYB5B	-0.14701	-0.922111	-0.775106	6.43e-08	-6.42107	-7.19618	-0.775394	2.91e-05	-0.775394	2.91e-05	0.000710947	[-1.14,-0.41]
MCM3	-0.0171552	-0.657083	-0.6399	5.09e-08	-4.67261	-5.31254	-0.639891	2.94e-05	-0.639891	2.94e-05	0.000715173	[-0.94,-0.34]
RPS5	0.0762799	-0.551717	-0.627878	4.91e-08	-4.28109	-4.90909	-0.628072	3.01e-05	-0.628072	3.01e-05	0.000730135	[-0.92,-0.33]
PHPT1	0.00286189	-0.724113	-0.727017	6.42e-08	-4.78083	-5.50781	-0.727348	3.04e-05	-0.727348	3.04e-05	0.00073667	[-1.07,-0.39]
ABRAXAS1	-0.00261434	-1.5429	-1.54037	3.01e-07	-5.29348	-6.83376	-1.54587	3.15e-05	-1.54587	3.15e-05	0.000756196	[-2.28,-0.82]
SRPRB	0.124393	-0.640311	-0.764537	7.61e-08	-4.2776	-5.0423	-0.764716	3.14e-05	-0.764716	3.14e-05	0.000756196	[-1.12,-0.41]
PEBP1	0.0263573	-0.703693	-0.730087	6.19e-08	-6.1627	-6.89275	-0.730266	3.14e-05	-0.730266	3.14e-05	0.000756196	[-1.07,-0.39]
VDAC3	-0.0495949	-0.756186	-0.706689	7.03e-08	-4.03809	-4.74468	-0.706773	3.2e-05	-0.706773	3.2e-05	0.000766791	[-1.04,-0.37]
UROD	-0.0198633	-0.788745	-0.768929	8.53e-08	-4.03932	-4.8082	-0.769	3.23e-05	-0.769	3.23e-05	0.000772396	[-1.13,-0.41]
RPS12	-0.0175702	-0.729738	-0.712187	7.2e-08	-5.31104	-6.02321	-0.712086	3.27e-05	-0.712086	3.27e-05	0.000781343	[-1.05,-0.38]
LBHD1	0.344367	-0.671377	-1.01824	3.31e-05	-4.05284	-5.06859	-1.01629	4.18e-07	-1.01824	3.31e-05	0.000785184	[-1.54,-0.53]
IL6R	-0.179774	-1.02262	-0.842893	9.39e-08	-6.53892	-7.38177	-0.843709	3.31e-05	-0.843709	3.31e-05	0.000785184	[-1.24,-0.45]
RPL27	0.0254344	-0.730089	-0.755687	8.6e-08	-6.33508	-7.0906	-0.755965	3.32e-05	-0.755965	3.32e-05	0.000785903	[-1.11,-0.4]
MAGED2	0.0502022	-0.623411	-0.673777	9.13e-08	-4.0904	-4.76401	-0.673689	3.33e-05	-0.673689	3.33e-05	0.00078621	[-0.99,-0.36]
H2AC13	0.251196	-0.426898	-0.678305	7.58e-07	-4.46555	-5.14365	-0.678308	3.35e-05	-0.678308	3.35e-05	0.000789601	[-1,-0.36]
PARP1	-0.0745852	-0.800381	-0.725761	7.83e-08	-5.10379	-5.82959	-0.725952	3.4e-05	-0.725952	3.4e-05	0.0007985	[-1.07,-0.38]
COX20	0.238663	-0.590556	-0.829296	1.06e-07	-5.6521	-6.48131	-0.829743	3.45e-05	-0.829743	3.45e-05	0.000807025	[-1.22,-0.44]
TAF15	-0.0690332	-0.747472	-0.678377	7.84e-08	-4.66824	-5.34668	-0.678795	3.45e-05	-0.678795	3.45e-05	0.000807025	[-1,-0.36]
TAF1B	-0.152998	-1.12576	-0.97277	1.72e-07	-4.55323	-5.52599	-0.973963	3.47e-05	-0.973963	3.47e-05	0.000809346	[-1.44,-0.51]
HNRNPUL2-BSCL2	0.540575	-0.449674	-0.991485	3.49e-05	-3.42427	-4.41452	-0.990216	1.96e-07	-0.991485	3.49e-05	0.00081135	[-1.51,-0.52]
RPS15	0.147747	-0.516537	-0.664348	7.66e-08	-6.45918	-7.12347	-0.664401	3.54e-05	-0.664401	3.54e-05	0.000821281	[-0.98,-0.35]
POLR3H	0.00584121	-1.52838	-1.5347	2.82e-07	-7.94537	-9.47959	-1.53996	3.64e-05	-1.53996	3.64e-05	0.000841465	[-2.28,-0.81]
EIF3E	-0.0192152	-0.677374	-0.658182	7.28e-08	-4.93573	-5.59389	-0.658169	3.64e-05	-0.658169	3.64e-05	0.000841465	[-0.97,-0.35]
LSR	0.144987	-0.582422	-0.727425	8.12e-08	-5.61037	-6.33778	-0.727735	3.66e-05	-0.727735	3.66e-05	0.000843784	[-1.07,-0.38]
GART	-0.0363944	-0.695489	-0.659055	8.11e-08	-4.4547	-5.11379	-0.659199	3.68e-05	-0.659199	3.68e-05	0.000845635	[-0.97,-0.35]
NEU1	0.265694	-0.40425	-0.670078	6.5e-08	-5.84078	-6.51072	-0.669954	3.69e-05	-0.669954	3.69e-05	0.00084571	[-0.99,-0.35]
EXOSC8	0.0582015	-0.774097	-0.832153	1.24e-07	-4.48641	-5.31871	-0.832688	3.73e-05	-0.832688	3.73e-05	0.000850412	[-1.23,-0.44]
PPP2CA	-0.0319141	-0.809854	-0.777956	1.05e-07	-4.77706	-5.555	-0.778038	3.73e-05	-0.778038	3.73e-05	0.000850412	[-1.15,-0.41]
NOC2L	0.0246222	-0.674661	-0.699188	8.56e-08	-4.36981	-5.06909	-0.699212	3.74e-05	-0.699212	3.74e-05	0.0008514	[-1.03,-0.37]
ARF4	0.0984855	-0.697563	-0.796113	1.12e-07	-3.55135	-4.3474	-0.79607	3.78e-05	-0.79607	3.78e-05	0.000857467	[-1.17,-0.42]
ARMT1	-0.102065	-1.05417	-0.951943	1.72e-07	-4.05168	-5.00379	-0.952837	3.8e-05	-0.952837	3.8e-05	0.000860727	[-1.41,-0.5]
SERPINB6	-0.0594091	-0.86215	-0.80263	1.13e-07	-5.27738	-6.08012	-0.803259	3.82e-05	-0.803259	3.82e-05	0.000863001	[-1.19,-0.42]
BCAS2	0.025702	-0.824639	-0.85024	1.6e-07	-3.62259	-4.47293	-0.850633	3.85e-05	-0.850633	3.85e-05	0.000864779	[-1.25,-0.45]
YIPF3	0.214831	-0.499485	-0.71418	7.8e-08	-5.44806	-6.16238	-0.714728	3.84e-05	-0.714728	3.84e-05	0.000864779	[-1.05,-0.38]
CCDC107	0.263616	-0.814785	-1.079	2.82e-07	-3.96151	-5.03991	-1.08001	3.88e-05	-1.08001	3.88e-05	0.000867042	[-1.59,-0.57]
DUS2	-0.0566519	-0.905535	-0.848932	1.53e-07	-4.15124	-5.00013	-0.849812	3.88e-05	-0.849812	3.88e-05	0.000867042	[-1.25,-0.45]
NRAS	0.039116	-0.699403	-0.738554	1.04e-07	-7.04296	-7.78147	-0.738546	3.87e-05	-0.738546	3.87e-05	0.000867042	[-1.09,-0.39]
HNRNPA0	0.0148796	-0.768987	-0.783717	1.13e-07	-4.73763	-5.5215	-0.783914	3.9e-05	-0.783914	3.9e-05	0.000867822	[-1.16,-0.41]
CASP8	-0.175646	-1.02499	-0.84953	1.46e-07	-4.46331	-5.31265	-0.850176	3.92e-05	-0.850176	3.92e-05	0.000870394	[-1.25,-0.45]
CD58	0.253432	-1.44222	-1.69627	3.76e-07	-5.55557	-7.25122	-1.70153	3.95e-05	-1.70153	3.95e-05	0.00087302	[-2.53,-0.89]
NOP10	0.0825881	-1.03284	-1.11557	1.87e-07	-6.58742	-7.70286	-1.11689	3.98e-05	-1.11689	3.98e-05	0.00087302	[-1.65,-0.59]
VPS72	0.044822	-0.906535	-0.951251	1.55e-07	-5.84588	-6.79724	-0.952153	3.98e-05	-0.952153	3.98e-05	0.00087302	[-1.41,-0.5]
YIPF6	0.135265	-0.731166	-0.866599	1.36e-07	-5.91901	-6.78544	-0.866643	3.98e-05	-0.866643	3.98e-05	0.00087302	[-1.28,-0.46]
PRELID1	0.091458	-0.626935	-0.718528	9.2e-08	-7.29265	-8.01104	-0.718705	3.98e-05	-0.718705	3.98e-05	0.00087302	[-1.06,-0.38]
EIF3D	-0.0389917	-0.731039	-0.692058	9.81e-08	-4.55921	-5.25126	-0.692075	3.97e-05	-0.692075	3.97e-05	0.00087302	[-1.02,-0.36]
LSS	0.00324282	-0.780191	-0.78362	1.18e-07	-5.11192	-5.89536	-0.783836	4.12e-05	-0.783836	4.12e-05	0.000899667	[-1.16,-0.41]
STAT3	-0.0878451	-0.820915	-0.733248	1.14e-07	-4.87288	-5.60595	-0.733662	4.15e-05	-0.733662	4.15e-05	0.000904135	[-1.08,-0.38]
ATP5F1A	0.00160829	-0.688482	-0.690223	1.07e-07	-3.28395	-3.97404	-0.69006	4.17e-05	-0.69006	4.17e-05	0.00090809	[-1.02,-0.36]
AGPS	-0.146844	-0.849195	-0.70248	1.09e-07	-4.99715	-5.6995	-0.702494	4.22e-05	-0.702494	4.22e-05	0.000916851	[-1.04,-0.37]
SYP	0.285485	-0.472966	-0.758531	1.12e-07	-4.52967	-5.28812	-0.758882	4.24e-05	-0.758882	4.24e-05	0.000917874	[-1.12,-0.4]
B2M	0.181364	-0.512955	-0.694435	1.03e-07	-4.07418	-4.7685	-0.694427	4.28e-05	-0.694427	4.28e-05	0.000925635	[-1.03,-0.36]
ACIN1	-0.0513856	-0.816809	-0.765587	1.17e-07	-5.65512	-6.42054	-0.765772	4.32e-05	-0.765772	4.32e-05	0.000932073	[-1.13,-0.4]
TIMP3	0.391592	-0.494648	-0.886054	1.4e-07	-6.14175	-7.02799	-0.886453	4.33e-05	-0.886453	4.33e-05	0.000932179	[-1.31,-0.46]
ZFAND5	0.11387	-0.752883	-0.866664	1.43e-07	-5.55106	-6.41781	-0.867008	4.35e-05	-0.867008	4.35e-05	0.000932654	[-1.28,-0.45]
RABL2B	-0.0354779	-1	-0.964703	1.98e-07	-4.66079	-5.62531	-0.965654	4.37e-05	-0.965654	4.37e-05	0.000933092	[-1.43,-0.5]
DBNDD2	-0.122741	-1.08434	-0.96215	7.71e-07	-5.24505	-6.20665	-0.962809	4.36e-05	-0.962809	4.36e-05	0.000933092	[-1.42,-0.5]
GLYR1	-0.0147717	-0.767637	-0.7529	1.17e-07	-5.97068	-6.72355	-0.753121	4.49e-05	-0.753121	4.49e-05	0.000957042	[-1.11,-0.39]
CSNK2B	0.0569482	-0.754531	-0.811545	1.75e-07	-3.79989	-4.61137	-0.811702	4.52e-05	-0.811702	4.52e-05	0.000957382	[-1.2,-0.42]
OTUB1	0.0588021	-0.748281	-0.807182	1.53e-07	-4.26251	-5.06959	-0.807242	4.52e-05	-0.807242	4.52e-05	0.000957382	[-1.19,-0.42]
HLA-C	0.107184	-0.582227	-0.689577	1.32e-07	-4.51766	-5.20707	-0.689544	4.53e-05	-0.689544	4.53e-05	0.000957382	[-1.02,-0.36]
EBPL	0.131065	-0.542527	-0.673773	1.87e-07	-3.86033	-4.53392	-0.673685	4.53e-05	-0.673685	4.53e-05	0.000957382	[-1,-0.35]
DCAF8	0.077372	-0.779374	-0.856969	1.54e-07	-5.96617	-6.82291	-0.857301	4.63e-05	-0.857301	4.63e-05	0.00097413	[-1.27,-0.45]
SYNCRIP	-0.0451993	-0.738182	-0.692913	1.58e-07	-4.64712	-5.34011	-0.693242	4.63e-05	-0.693242	4.63e-05	0.00097413	[-1.03,-0.36]
NCBP2	-0.0680596	-0.855697	-0.787637	1.35e-07	-6.04766	-6.8353	-0.788235	4.65e-05	-0.788235	4.65e-05	0.000974179	[-1.17,-0.41]
SEH1L	-0.0276579	-0.789096	-0.761391	1.43e-07	-4.7245	-5.48594	-0.761583	4.65e-05	-0.761583	4.65e-05	0.000974179	[-1.13,-0.4]
MRPL20	0.0146597	-0.781883	-0.796591	1.62e-07	-4.85195	-5.64849	-0.79712	4.69e-05	-0.79712	4.69e-05	0.000978591	[-1.18,-0.41]
GTF3C5	0.0591734	-0.961526	-1.02075	2.09e-07	-6.04002	-7.06071	-1.02181	4.72e-05	-1.02181	4.72e-05	0.000983399	[-1.51,-0.53]
SMAP1	-0.155898	-0.950612	-0.794628	1.94e-07	-4.23301	-5.02772	-0.794965	4.75e-05	-0.794965	4.75e-05	0.00098755	[-1.18,-0.41]
ARPC3	-0.0142396	-0.77201	-0.757589	1.74e-07	-2.41644	-3.17421	-0.757622	4.79e-05	-0.757622	4.79e-05	0.000994707	[-1.12,-0.39]
NDUFB1	0.00616659	-0.798964	-0.805246	2.79e-07	-2.34011	-3.14524	-0.805518	4.81e-05	-0.805518	4.81e-05	0.000995504	[-1.19,-0.42]
SPC25	0.100722	-0.732674	-0.833639	2.43e-07	-3.52462	-4.35802	-0.833844	4.82e-05	-0.833844	4.82e-05	0.000996301	[-1.24,-0.43]
HBP1	0.243783	-0.575357	-0.819017	1.67e-07	-4.27965	-5.09879	-0.819336	4.88e-05	-0.819336	4.88e-05	0.001006	[-1.21,-0.43]
CD164	0.169088	-0.472915	-0.641981	1.32e-07	-5.42346	-6.06546	-0.641998	4.96e-05	-0.641998	4.96e-05	0.00101976	[-0.95,-0.33]
NCLN	0.255064	-0.439848	-0.694966	1.27e-07	-6.21485	-6.90977	-0.694922	4.98e-05	-0.694922	4.98e-05	0.00102182	[-1.03,-0.36]
UFC1	-0.0253574	-0.87755	-0.852225	2e-07	-4.31441	-5.1666	-0.852616	5.01e-05	-0.852616	5.01e-05	0.00102414	[-1.26,-0.44]
CTAG2	0.0430183	-0.791186	-0.834222	1.59e-07	-6.35139	-7.18559	-0.834951	5.01e-05	-0.834951	5.01e-05	0.00102414	[-1.24,-0.43]
ATP5MG	0.0832747	-0.714695	-0.79811	1.2e-06	-2.55927	-3.35724	-0.798114	5.07e-05	-0.798114	5.07e-05	0.00103054	[-1.18,-0.41]
DNAJA2	-0.128786	-0.850664	-0.721916	1.65e-07	-3.97154	-4.69342	-0.722225	5.08e-05	-0.722225	5.08e-05	0.00103054	[-1.07,-0.37]
XPO5	-0.0650717	-0.728886	-0.663926	1.33e-07	-4.83749	-5.50131	-0.66387	5.08e-05	-0.66387	5.08e-05	0.00103054	[-0.98,-0.34]
UQCR10	0.136005	-0.522947	-0.659026	2.07e-07	-4.20517	-4.86413	-0.659043	5.1e-05	-0.659043	5.1e-05	0.00103054	[-0.98,-0.34]
GSPT1	-0.0860568	-0.718668	-0.632585	1.18e-07	-4.41845	-5.05106	-0.632694	5.09e-05	-0.632694	5.09e-05	0.00103054	[-0.94,-0.33]
ATP5PB	0.0560822	-0.633843	-0.689966	1.47e-07	-4.21432	-4.90425	-0.690142	5.21e-05	-0.690142	5.21e-05	0.00104976	[-1.02,-0.36]
SORD	-0.0140102	-0.809872	-0.796055	1.89e-07	-4.52924	-5.3251	-0.796672	5.23e-05	-0.796672	5.23e-05	0.00105238	[-1.18,-0.41]
EIF3H	0.0298703	-0.658772	-0.68871	1.39e-07	-4.76808	-5.45673	-0.688747	5.27e-05	-0.688747	5.27e-05	0.00105667	[-1.02,-0.36]
SPCS1	0.0712965	-0.538196	-0.609483	1.31e-07	-4.29672	-4.90621	-0.609678	5.27e-05	-0.609678	5.27e-05	0.00105667	[-0.9,-0.31]
SURF2	-0.0299393	-0.990039	-0.960391	3.7e-07	-4.74212	-5.70222	-0.961457	5.29e-05	-0.961457	5.29e-05	0.00105785	[-1.43,-0.5]
COPS6	0.0360634	-0.751866	-0.787968	1.89e-07	-4.69764	-5.48557	-0.788285	5.32e-05	-0.788285	5.32e-05	0.00106091	[-1.17,-0.41]
EPHX1	0.134949	-0.686212	-0.821098	2.19e-07	-4.34381	-5.16497	-0.821608	5.34e-05	-0.821608	5.34e-05	0.00106385	[-1.22,-0.42]
CMTR1	0.075191	-0.70464	-0.779727	1.91e-07	-4.7567	-5.53653	-0.780126	5.37e-05	-0.780126	5.37e-05	0.00106414	[-1.16,-0.4]
TASOR	-0.171519	-0.922379	-0.751134	1.81e-07	-6.81566	-7.56653	-0.751469	5.37e-05	-0.751469	5.37e-05	0.00106414	[-1.12,-0.39]
UBIAD1	0.0960018	-0.656485	-0.752629	1.6e-07	-5.66294	-6.41543	-0.753056	5.42e-05	-0.753056	5.42e-05	0.00106927	[-1.12,-0.39]
PSMA3	-0.0343904	-0.739317	-0.705011	2.14e-07	-3.25107	-3.95599	-0.70491	5.43e-05	-0.70491	5.43e-05	0.00106927	[-1.05,-0.36]
MYL6	0.0223861	-0.613131	-0.635397	1.58e-07	-4.73964	-5.37515	-0.635634	5.43e-05	-0.635634	5.43e-05	0.00106927	[-0.94,-0.33]
DNTTIP2	-0.118625	-0.786729	-0.668067	1.66e-07	-5.14199	-5.81009	-0.668475	5.45e-05	-0.668475	5.45e-05	0.00107138	[-0.99,-0.34]
MRM2	0.0142101	-0.758397	-0.772749	1.64e-07	-6.14898	-6.92159	-0.773305	5.51e-05	-0.773305	5.51e-05	0.00108	[-1.15,-0.4]
POLDIP3	0.0425252	-0.802921	-0.845608	2.16e-07	-5.34692	-6.19237	-0.8461	5.53e-05	-0.8461	5.53e-05	0.00108283	[-1.26,-0.44]
TMX1	0.143423	-0.61675	-0.760173	2.07e-07	-2.99555	-3.75572	-0.76014	5.57e-05	-0.76014	5.57e-05	0.00108879	[-1.13,-0.39]
LRRC40	-0.161724	-0.952849	-0.79112	2.39e-07	-3.91279	-4.70391	-0.791573	5.61e-05	-0.791573	5.61e-05	0.00109274	[-1.18,-0.41]
TST	-0.103709	-0.92555	-0.822102	2.19e-07	-5.27313	-6.09498	-0.822688	5.63e-05	-0.822688	5.63e-05	0.00109543	[-1.22,-0.42]
FOXRED1	0.00391409	-0.805546	-0.80956	2.09e-07	-5.34491	-6.15437	-0.809994	5.67e-05	-0.809994	5.67e-05	0.00109841	[-1.2,-0.42]
TMCO1	0.172019	-0.443896	-0.615902	1.32e-07	-4.55656	-5.17247	-0.615951	5.67e-05	-0.615951	5.67e-05	0.00109841	[-0.92,-0.32]
INO80E	0.00653874	-0.844399	-0.850782	2.78e-07	-4.35095	-5.20188	-0.851207	5.68e-05	-0.851207	5.68e-05	0.00109842	[-1.26,-0.44]
FAHD2B	0.00316649	-0.828519	-0.831609	4.77e-07	-2.77163	-3.60331	-0.832324	5.83e-05	-0.832324	5.83e-05	0.00112053	[-1.24,-0.43]
RELA	-0.0352214	-0.811763	-0.776535	2.23e-07	-4.87248	-5.64902	-0.776717	5.82e-05	-0.776717	5.82e-05	0.00112053	[-1.15,-0.4]
TPT1	-0.118835	-0.712788	-0.594054	1.81e-07	-5.85891	-6.45287	-0.594135	5.83e-05	-0.594135	5.83e-05	0.00112053	[-0.88,-0.31]
CCNDBP1	0.0808708	-0.888869	-0.96994	3.09e-07	-4.38076	-5.3505	-0.970777	5.88e-05	-0.970777	5.88e-05	0.00112759	[-1.44,-0.5]
CHMP1B	0.21406	-0.948884	-1.16326	3.31e-07	-5.96862	-7.13156	-1.16481	5.93e-05	-1.16481	5.93e-05	0.00113434	[-1.73,-0.6]
MVB12A	-0.0819903	-1.28591	-1.20406	5.52e-07	-4.38406	-5.58798	-1.20548	6.01e-05	-1.20548	6.01e-05	0.00114377	[-1.79,-0.62]
FLOT2	0.111228	-0.596103	-0.707499	1.7e-07	-5.63262	-6.33995	-0.707688	6e-05	-0.707688	6e-05	0.00114377	[-1.05,-0.36]
PRPF8	-0.0556422	-0.697819	-0.642112	2.01e-07	-4.07225	-4.71443	-0.642375	6e-05	-0.642375	6e-05	0.00114377	[-0.95,-0.33]
MRPL47	0.106222	-0.785796	-0.892204	3.17e-07	-3.43797	-4.32999	-0.892324	6.11e-05	-0.892324	6.11e-05	0.00116018	[-1.33,-0.46]
GJB1	0.129396	-0.496579	-0.625902	1.45e-07	-6.75662	-7.38259	-0.626269	6.17e-05	-0.626269	6.17e-05	0.00116818	[-0.93,-0.32]
PLCXD1	-0.0167726	-0.637743	-0.621065	1.64e-07	-5.43207	-6.05305	-0.621059	6.19e-05	-0.621059	6.19e-05	0.0011707	[-0.92,-0.32]
HADHA	-0.0742555	-0.695409	-0.621101	1.81e-07	-4.53595	-5.15711	-0.621452	6.35e-05	-0.621452	6.35e-05	0.00119843	[-0.93,-0.32]
MRPS26	0.0323612	-0.852305	-0.884553	2.93e-07	-4.92998	-5.81464	-0.885329	6.4e-05	-0.885329	6.4e-05	0.00120504	[-1.32,-0.45]
PYGL	-0.344443	-1.15398	-0.809575	3.67e-07	-3.26257	-4.07211	-0.810008	6.44e-05	-0.810008	6.44e-05	0.00120751	[-1.21,-0.41]
WDR43	-0.216732	-0.914967	-0.698297	2.84e-07	-5.5775	-6.27573	-0.698819	6.44e-05	-0.698819	6.44e-05	0.00120751	[-1.04,-0.36]
PGAM1	-0.0365124	-0.656026	-0.619509	2.24e-07	-4.9182	-5.53771	-0.619678	6.47e-05	-0.619678	6.47e-05	0.00121077	[-0.92,-0.32]
CAP1	-0.0175665	-0.609836	-0.592299	1.64e-07	-4.78245	-5.37472	-0.592225	6.49e-05	-0.592225	6.49e-05	0.00121195	[-0.88,-0.3]
SQLE	0.102583	-0.622954	-0.725435	2.1e-07	-4.7377	-5.46324	-0.725754	6.52e-05	-0.725754	6.52e-05	0.0012148	[-1.08,-0.37]
IFI30	0.0765995	-0.628031	-0.704691	2.41e-07	-4.77443	-5.47906	-0.704836	6.58e-05	-0.704836	6.58e-05	0.00122419	[-1.05,-0.36]
EIF1B	0.0268263	-1.02932	-1.05641	4.28e-07	-5.36406	-6.4202	-1.05677	6.62e-05	-1.05677	6.62e-05	0.00122486	[-1.57,-0.54]
RRP7A	-0.0171728	-0.755784	-0.738824	2.26e-07	-5.55672	-6.29534	-0.738939	6.61e-05	-0.738939	6.61e-05	0.00122486	[-1.1,-0.38]
CDK4	-0.0255715	-0.680225	-0.654576	2.1e-07	-5.04666	-5.70131	-0.654971	6.62e-05	-0.654971	6.62e-05	0.00122486	[-0.98,-0.33]
ATP6V1A	-0.0811106	-0.871013	-0.789895	2.82e-07	-4.25169	-5.0416	-0.790001	6.67e-05	-0.790001	6.67e-05	0.00123073	[-1.18,-0.4]
NDUFA6	-0.0529002	-0.79216	-0.739326	3.08e-07	-3.54043	-4.27969	-0.739346	6.72e-05	-0.739346	6.72e-05	0.00123637	[-1.1,-0.38]
MAGED1	-0.0812536	-0.80657	-0.725324	2.46e-07	-4.29891	-5.02423	-0.725303	6.71e-05	-0.725303	6.71e-05	0.00123637	[-1.08,-0.37]
RPL6	0.0313754	-0.845991	-0.877536	3.29e-07	-2.95991	-3.83727	-0.877562	6.8e-05	-0.877562	6.8e-05	0.0012445	[-1.31,-0.45]
MACROH2A1	0.0448461	-0.742989	-0.787811	2.23e-07	-6.50243	-7.29027	-0.788157	6.78e-05	-0.788157	6.78e-05	0.0012445	[-1.18,-0.4]
MPG	-0.0385721	-0.980008	-0.942005	5.45e-07	-4.79532	-5.73676	-0.942838	6.92e-05	-0.942838	6.92e-05	0.00126413	[-1.41,-0.48]
PTTG1	0.145446	-0.600705	-0.746308	2.7e-07	-4.04829	-4.79444	-0.746309	7.05e-05	-0.746309	7.05e-05	0.0012845	[-1.11,-0.38]
PRMT1	0.0938503	-0.578203	-0.671909	2.02e-07	-6.24202	-6.91407	-0.672256	7.05e-05	-0.672256	7.05e-05	0.0012845	[-1,-0.34]
UTP6	-0.0719903	-0.731511	-0.659467	2.93e-07	-3.53544	-4.19496	-0.659658	7.11e-05	-0.659658	7.11e-05	0.00129132	[-0.98,-0.34]
FURIN	0.114104	-0.538971	-0.652958	1.93e-07	-7.63144	-8.28452	-0.653235	7.12e-05	-0.653235	7.12e-05	0.0012916	[-0.98,-0.33]
F11R	0.144863	-0.663414	-0.808491	2.66e-07	-6.35235	-7.16063	-0.808833	7.14e-05	-0.808833	7.14e-05	0.00129294	[-1.21,-0.41]
CSNK1D	0.0465836	-0.731144	-0.777724	2.62e-07	-6.33154	-7.10927	-0.778292	7.22e-05	-0.778292	7.22e-05	0.0013017	[-1.16,-0.39]
ST13	-0.0337178	-0.688361	-0.654675	2.38e-07	-3.28729	-3.94193	-0.65472	7.21e-05	-0.65472	7.21e-05	0.0013017	[-0.98,-0.33]
LDB1	0.0362149	-0.857801	-0.894226	3.35e-07	-5.96298	-6.85699	-0.894778	7.24e-05	-0.894778	7.24e-05	0.00130368	[-1.34,-0.45]
UPF1	-0.013617	-0.731621	-0.718018	2.64e-07	-4.593	-5.31101	-0.718156	7.29e-05	-0.718156	7.29e-05	0.00130761	[-1.07,-0.36]
ECI1	0.0512418	-0.602521	-0.653863	2.45e-07	-5.25887	-5.91264	-0.654049	7.28e-05	-0.654049	7.28e-05	0.00130761	[-0.98,-0.33]
COX15	0.104417	-0.675683	-0.780291	2.9e-07	-5.50661	-6.28671	-0.780527	7.35e-05	-0.780527	7.35e-05	0.00131445	[-1.16,-0.4]
POLR2I	0.0704357	-0.699955	-0.770333	3.84e-07	-4.93408	-5.70447	-0.770577	7.41e-05	-0.770577	7.41e-05	0.00132135	[-1.15,-0.39]
H2BC21	0.0537982	-0.621718	-0.675807	2.18e-06	-4.99127	-5.66679	-0.67557	7.41e-05	-0.67557	7.41e-05	0.00132135	[-1.01,-0.34]
POLR2H	-0.0218003	-0.860237	-0.838447	3.59e-07	-5.42615	-6.26459	-0.838984	7.5e-05	-0.838984	7.5e-05	0.00133481	[-1.25,-0.42]
SDHA	0.180906	-0.586587	-0.767515	3.41e-07	-4.09227	-4.85976	-0.767872	7.52e-05	-0.767872	7.52e-05	0.00133583	[-1.15,-0.39]
GTF3C3	0.0182126	-0.811555	-0.829963	3.64e-07	-4.27034	-5.10011	-0.829995	7.6e-05	-0.829995	7.6e-05	0.0013474	[-1.24,-0.42]
H2AC20	0.234931	-0.32308	-0.558002	2.82e-07	-4.32449	-4.8825	-0.558076	7.66e-05	-0.558076	7.66e-05	0.00135559	[-0.83,-0.28]
RBX1	0.0624916	-0.725757	-0.788307	3.51e-07	-5.08375	-5.872	-0.788703	7.69e-05	-0.788703	7.69e-05	0.00135819	[-1.18,-0.4]
URM1	0.131118	-0.603133	-0.734205	3.27e-07	-4.77547	-5.50972	-0.734729	7.74e-05	-0.734729	7.74e-05	0.00136162	[-1.1,-0.37]
SFXN1	-0.0169574	-0.744195	-0.727257	2.7e-07	-6.6231	-7.35034	-0.727481	7.73e-05	-0.727481	7.73e-05	0.00136162	[-1.09,-0.37]
CPOX	0.00981623	-0.732846	-0.742872	3.37e-07	-4.63057	-5.37323	-0.743254	7.85e-05	-0.743254	7.85e-05	0.00137229	[-1.11,-0.37]
MRPS35	-0.0141612	-0.685566	-0.671437	2.66e-07	-5.50435	-6.17576	-0.671756	7.86e-05	-0.671756	7.86e-05	0.00137229	[-1,-0.34]
RAC1	0.0839678	-0.550271	-0.634298	2.42e-07	-5.45692	-6.09116	-0.634238	7.83e-05	-0.634238	7.83e-05	0.00137229	[-0.95,-0.32]
RPL36A	0.0210244	-0.538621	-0.559712	5.92e-06	-3.55603	-4.11568	-0.559629	7.85e-05	-0.559629	7.85e-05	0.00137229	[-0.84,-0.28]
P3H1	0.288383	-0.446256	-0.734677	3e-07	-4.08177	-4.81641	-0.734795	7.9e-05	-0.734795	7.9e-05	0.001377	[-1.1,-0.37]
SNRPA	0.0678232	-1.08032	-1.148	5.3e-07	-7.12802	-8.27616	-1.15025	8.01e-05	-1.15025	8.01e-05	0.00139314	[-1.72,-0.58]
PSMC5	-0.0112559	-0.721859	-0.710527	3.74e-07	-3.33314	-4.04375	-0.710628	8.09e-05	-0.710628	8.09e-05	0.00140419	[-1.06,-0.36]
AP1S2	-0.237853	-1.16729	-0.929548	8.5e-07	-3.93126	-4.8607	-0.931015	8.12e-05	-0.931015	8.12e-05	0.00140578	[-1.4,-0.47]
SBDS	0.0347751	-0.683877	-0.718515	3.04e-07	-5.67659	-6.39524	-0.718696	8.13e-05	-0.718696	8.13e-05	0.00140578	[-1.08,-0.36]
GPR107	0.225048	-0.436242	-0.661173	2.34e-07	-6.14982	-6.81111	-0.661505	8.2e-05	-0.661505	8.2e-05	0.00141419	[-0.99,-0.33]
ACTR3	-0.0520604	-0.65171	-0.59969	2.45e-07	-4.88075	-5.4804	-0.599758	8.2e-05	-0.599758	8.2e-05	0.00141419	[-0.9,-0.3]
MRPS17	-0.041645	-0.964644	-0.922966	4.99e-07	-5.08625	-6.00925	-0.923538	8.22e-05	-0.923538	8.22e-05	0.00141429	[-1.38,-0.47]
BSG	0.223596	-0.331148	-0.554861	2.55e-07	-4.80111	-5.35586	-0.55466	8.35e-05	-0.55466	8.35e-05	0.00143357	[-0.83,-0.28]
ACTR10	-0.0463759	-0.895105	-0.848556	4.86e-07	-3.29267	-4.1414	-0.848776	8.43e-05	-0.848776	8.43e-05	0.0014453	[-1.27,-0.43]
TRIM5	-0.0642937	-1.01499	-0.950914	6.63e-07	-4.15313	-5.10384	-0.951612	8.52e-05	-0.951612	8.52e-05	0.00144964	[-1.43,-0.48]
UBE2G1	-0.0796332	-0.997223	-0.917714	4.72e-07	-6.72579	-7.64338	-0.918909	8.53e-05	-0.918909	8.53e-05	0.00144964	[-1.38,-0.46]
RSF1	-0.0682588	-0.865289	-0.797096	5.31e-07	-3.98954	-4.78657	-0.797205	8.53e-05	-0.797205	8.53e-05	0.00144964	[-1.19,-0.4]
TNPO1	-0.0680343	-0.789488	-0.72129	3.86e-07	-4.66483	-5.38628	-0.721739	8.49e-05	-0.721739	8.49e-05	0.00144964	[-1.08,-0.36]
PTDSS2	0.279544	-0.387516	-0.667129	2.8e-07	-4.89142	-5.55848	-0.667135	8.55e-05	-0.667135	8.55e-05	0.00144964	[-1,-0.33]
RPS25	0.0533337	-0.530515	-0.583831	3.34e-07	-5.02348	-5.60733	-0.583976	8.54e-05	-0.583976	8.54e-05	0.00144964	[-0.87,-0.29]
RNF41	0.0865321	-1.10738	-1.19398	6.21e-07	-6.68845	-7.88236	-1.19616	8.6e-05	-1.19616	8.6e-05	0.00145039	[-1.8,-0.6]
MRPL43	0.00478025	-0.75505	-0.759938	3.81e-07	-5.03882	-5.79865	-0.7602	8.62e-05	-0.7602	8.62e-05	0.00145039	[-1.14,-0.38]
LSM8	0.087189	-0.637303	-0.724486	4.85e-07	-3.9955	-4.71999	-0.724857	8.61e-05	-0.724857	8.61e-05	0.00145039	[-1.09,-0.36]
PPFIA1	-0.0641123	-0.788387	-0.724444	3.68e-07	-5.4926	-6.21687	-0.724821	8.58e-05	-0.724821	8.58e-05	0.00145039	[-1.09,-0.36]
MRPL44	-0.0647482	-0.884425	-0.819543	5.03e-07	-4.01112	-4.8308	-0.820297	8.63e-05	-0.820297	8.63e-05	0.00145093	[-1.23,-0.41]
YJU2	0.0269712	-0.752647	-0.779577	4.65e-07	-4.37024	-5.14986	-0.780112	8.66e-05	-0.780112	8.66e-05	0.00145198	[-1.17,-0.39]
RSRC1	-0.0344866	-1.03122	-0.996833	6.26e-07	-4.95754	-5.95427	-0.997956	8.68e-05	-0.997956	8.68e-05	0.00145384	[-1.49,-0.5]
ALDH9A1	-0.0660813	-0.893085	-0.826885	4.73e-07	-4.56821	-5.39521	-0.827528	8.7e-05	-0.827528	8.7e-05	0.00145438	[-1.24,-0.42]
SNX8	0.120194	-0.634604	-0.754651	3.42e-07	-5.38611	-6.14091	-0.755197	8.73e-05	-0.755197	8.73e-05	0.00145616	[-1.13,-0.38]
PPP6C	-0.0372258	-0.704176	-0.667108	3.42e-07	-4.82297	-5.48992	-0.667116	8.75e-05	-0.667116	8.75e-05	0.00145778	[-1,-0.33]
AK4P3	-0.136112	-0.852821	-0.716653	4.71e-07	-2.65054	-3.36725	-0.717077	8.83e-05	-0.717077	8.83e-05	0.00146791	[-1.07,-0.36]
AGMAT	-0.103718	-0.74366	-0.639953	3.2e-07	-5.72132	-6.36126	-0.640182	8.86e-05	-0.640182	8.86e-05	0.00147	[-0.96,-0.32]
GAR1	0.0278804	-0.996116	-1.02396	6.35e-07	-4.74404	-5.76804	-1.02537	8.9e-05	-1.02537	8.9e-05	0.00147446	[-1.54,-0.51]
GET3	0.0621617	-0.752198	-0.814531	3.71e-07	-5.99476	-6.80912	-0.815153	9.01e-05	-0.815153	9.01e-05	0.00148952	[-1.22,-0.41]
JMJD4	-0.00762512	-0.819428	-0.811695	5.44e-07	-4.75382	-5.56562	-0.812314	9.03e-05	-0.812314	9.03e-05	0.00149122	[-1.22,-0.41]
DNM2	-0.0791214	-0.767007	-0.687859	3.55e-07	-5.64159	-6.32948	-0.68806	9.18e-05	-0.68806	9.18e-05	0.00151045	[-1.03,-0.34]
RPN2	0.184285	-0.442274	-0.626428	3.17e-07	-3.99584	-4.6224	-0.626438	9.17e-05	-0.626438	9.17e-05	0.00151045	[-0.94,-0.31]
JUP	0.0758818	-0.598512	-0.674265	3.64e-07	-4.87169	-5.54609	-0.6746	9.29e-05	-0.6746	9.29e-05	0.00152516	[-1.01,-0.34]
CPSF1	0.0204019	-0.830373	-0.850712	4.91e-07	-5.18905	-6.03983	-0.851761	9.3e-05	-0.851761	9.3e-05	0.00152518	[-1.28,-0.43]
ERGIC3	0.222651	-0.366655	-0.589439	3.04e-07	-4.97073	-5.56004	-0.589459	9.38e-05	-0.589459	9.38e-05	0.00153472	[-0.88,-0.29]
C17orf75	0.0149504	-0.826352	-0.841267	5.09e-07	-4.76356	-5.60486	-0.842362	9.42e-05	-0.842362	9.42e-05	0.00153719	[-1.27,-0.42]
COPS3	-0.0721673	-0.790935	-0.71891	4.16e-07	-4.52262	-5.24139	-0.719147	9.44e-05	-0.719147	9.44e-05	0.00153719	[-1.08,-0.36]
CD151	0.19442	-0.381997	-0.576442	3.3e-07	-4.22268	-4.79909	-0.576412	9.43e-05	-0.576412	9.43e-05	0.00153719	[-0.87,-0.29]
NDUFV1	0.00901219	-0.740569	-0.749616	4.57e-07	-3.56355	-4.31313	-0.749489	9.59e-05	-0.749489	9.59e-05	0.00155898	[-1.13,-0.37]
BMS1	-0.0748211	-0.812479	-0.737514	5.17e-07	-3.65647	-4.39413	-0.737909	9.69e-05	-0.737909	9.69e-05	0.00157213	[-1.11,-0.37]
AACS	-0.0836967	-1.11203	-1.02822	7.38e-07	-5.31902	-6.34735	-1.03015	9.74e-05	-1.03015	9.74e-05	0.0015779	[-1.55,-0.51]
USP5	-0.0294448	-0.735433	-0.706061	4.8e-07	-4.0558	-4.76178	-0.706301	9.84e-05	-0.706301	9.84e-05	0.0015879	[-1.06,-0.35]
ANKHD1-EIF4EBP3	0.0513255	-0.613386	-0.665212	8.1e-05	-3.82967	-4.49438	-0.664797	9.83e-05	-0.664797	9.83e-05	0.0015879	[-1,-0.33]
TMED10	0.232808	-0.475124	-0.707915	3.75e-07	-6.90572	-7.61365	-0.708278	9.86e-05	-0.708278	9.86e-05	0.00158902	[-1.06,-0.35]
EDRF1	-0.0363856	-1.13551	-1.09931	8.77e-07	-5.59044	-6.68957	-1.10119	9.98e-05	-1.10119	9.98e-05	0.00159952	[-1.66,-0.55]
ABHD14B	0.0714369	-0.899836	-0.971727	6.02e-07	-5.70804	-6.67931	-0.972818	9.97e-05	-0.972818	9.97e-05	0.00159952	[-1.46,-0.48]
ARIH2	-0.0107837	-0.747703	-0.737065	3.94e-07	-6.9742	-7.71112	-0.73735	9.98e-05	-0.73735	9.98e-05	0.00159952	[-1.11,-0.37]
FBXO16	0.176478	-2.12338	-2.30011	3.07e-06	-5.18626	-7.48611	-2.32007	0.000100266	-2.32007	0.000100266	0.00160443	[-3.57,-1.15]
CHAMP1	-0.181413	-0.960341	-0.77903	5.3e-07	-5.30494	-6.08387	-0.779521	0.000100513	-0.779521	0.000100513	0.00160563	[-1.17,-0.39]
TCTN3	0.195283	-0.553073	-0.748247	4.52e-07	-5.08715	-5.83551	-0.748427	0.000100838	-0.748427	0.000100838	0.00160809	[-1.12,-0.37]
FBXL12	0.153334	-0.753117	-0.906803	7.31e-07	-4.45401	-5.36046	-0.907003	0.000101954	-0.907003	0.000101954	0.00161721	[-1.36,-0.45]
HGD	-0.113527	-0.942608	-0.828983	5.66e-07	-5.51436	-6.34344	-0.829881	0.000101681	-0.829881	0.000101681	0.00161721	[-1.25,-0.41]
UHRF1	-0.155683	-0.887373	-0.731839	5.08e-07	-3.69708	-4.42877	-0.731795	0.000102193	-0.731795	0.000102193	0.00161721	[-1.1,-0.36]
HIKESHI	0.0891361	-0.639639	-0.728861	5.05e-07	-5.05764	-5.78642	-0.729039	0.000102272	-0.729039	0.000102272	0.00161721	[-1.1,-0.36]
QSOX2	0.212119	-0.499281	-0.711547	4.25e-07	-4.5423	-5.2537	-0.711452	0.000102253	-0.711452	0.000102253	0.00161721	[-1.07,-0.35]
POLR2L	0.0880158	-0.580282	-0.668434	6.25e-07	-3.92579	-4.59409	-0.668509	0.000103775	-0.668509	0.000103775	0.00163821	[-1.01,-0.33]
AKIP1	0.108584	-0.79869	-0.907446	7.19e-07	-4.27293	-5.18021	-0.90824	0.000104158	-0.90824	0.000104158	0.00163875	[-1.37,-0.45]
INTS4	-0.0278806	-0.861689	-0.83372	6.69e-07	-4.20577	-5.03957	-0.834185	0.000104119	-0.834185	0.000104119	0.00163875	[-1.25,-0.41]
EIF2S2	-0.0508731	-0.850578	-0.799538	6.21e-07	-3.67389	-4.4736	-0.799969	0.000104902	-0.799969	0.000104902	0.00164768	[-1.2,-0.4]
MANBAL	0.0445618	-0.939699	-0.984604	6.12e-07	-6.97231	-7.95658	-0.98587	0.000105966	-0.98587	0.000105966	0.00165057	[-1.49,-0.49]
CDK5RAP1	0.00880916	-0.712074	-0.720807	5.09e-07	-4.31	-5.03088	-0.721228	0.000105628	-0.721228	0.000105628	0.00165057	[-1.09,-0.36]
TPD52L2	0.0452143	-0.637802	-0.682899	4.27e-07	-6.02684	-6.70986	-0.683157	0.00010549	-0.683157	0.00010549	0.00165057	[-1.03,-0.34]
GMPS	-0.0941034	-0.755102	-0.66107	4.33e-07	-4.32579	-4.98679	-0.661069	0.000105722	-0.661069	0.000105722	0.00165057	[-0.99,-0.33]
MRPL18	0.0110874	-0.646024	-0.657025	4.25e-07	-5.05494	-5.71205	-0.657318	0.00010589	-0.657318	0.00010589	0.00165057	[-0.99,-0.33]
ORC1	-0.0985953	-1.01741	-0.918927	7.81e-07	-4.30093	-5.21975	-0.919677	0.000106244	-0.919677	0.000106244	0.00165216	[-1.38,-0.46]
METTL6	-0.049601	-1.16625	-1.11707	1.02e-06	-5.55459	-6.67124	-1.11885	0.000106704	-1.11885	0.000106704	0.00165656	[-1.69,-0.55]
AP3S2	0.0948865	-0.897273	-0.992257	8.45e-07	-6.13084	-7.123	-0.993	0.000107261	-0.993	0.000107261	0.00165971	[-1.49,-0.49]
STAM	0.0991401	-0.801937	-0.901287	7.12e-07	-4.53474	-5.43582	-0.901717	0.000107235	-0.901717	0.000107235	0.00165971	[-1.36,-0.45]
TRA2B	0.0642724	-0.559349	-0.623511	4.26e-07	-5.04929	-5.67291	-0.623688	0.00010878	-0.623688	0.00010878	0.00168045	[-0.94,-0.31]
POLR2G	0.00097921	-0.678642	-0.679694	5.52e-07	-4.59933	-5.27896	-0.679778	0.000109564	-0.679778	0.000109564	0.00168977	[-1.02,-0.34]
RFWD3	-0.100174	-0.85785	-0.757623	5.73e-07	-4.74378	-5.50146	-0.758017	0.000110128	-0.758017	0.000110128	0.00169407	[-1.14,-0.38]
COPG1	-0.0315652	-0.734532	-0.702942	5.74e-07	-3.77999	-4.48296	-0.702908	0.000110385	-0.702908	0.000110385	0.00169407	[-1.06,-0.35]
CTSD	0.240765	-0.407175	-0.648029	4.47e-07	-5.29124	-5.93918	-0.648058	0.000110353	-0.648058	0.000110353	0.00169407	[-0.98,-0.32]
DDX3X	-0.0214016	-0.686872	-0.665569	4.93e-07	-4.04966	-4.71513	-0.665701	0.000110876	-0.665701	0.000110876	0.00169883	[-1,-0.33]
PSME3	-0.00281681	-0.772428	-0.769785	5.58e-07	-6.65503	-7.42464	-0.770057	0.000111569	-0.770057	0.000111569	0.00170666	[-1.16,-0.38]
DDX39B	0.120226	-0.500574	-0.62092	7.01e-07	-3.32122	-3.94202	-0.620937	0.00011221	-0.620937	0.00011221	0.00171367	[-0.93,-0.31]
RABL2A	-0.124201	-1.04131	-0.917077	1.12e-06	-3.79777	-4.71487	-0.918259	0.000112506	-0.918259	0.000112506	0.00171539	[-1.38,-0.45]
DCTPP1	0.0490662	-0.763536	-0.812692	6.19e-07	-6.0619	-6.87451	-0.81293	0.000113442	-0.81293	0.000113442	0.00172686	[-1.22,-0.4]
MPHOSPH8	0.0188104	-0.737514	-0.756527	5.68e-07	-5.24011	-5.99644	-0.756807	0.000114972	-0.756807	0.000114972	0.00174731	[-1.14,-0.37]
GPANK1	0.165661	-0.873511	-1.03945	7.58e-07	-5.84043	-6.87961	-1.04046	0.000116046	-1.04046	0.000116046	0.00176078	[-1.57,-0.51]
RAB7A	-0.00615979	-0.768166	-0.76214	6.23e-07	-5.81166	-6.57366	-0.762388	0.000117452	-0.762388	0.000117452	0.00177923	[-1.15,-0.38]
GHITM	0.0320016	-0.699299	-0.731406	6.4e-07	-4.1312	-4.8625	-0.731313	0.000117767	-0.731313	0.000117767	0.00178113	[-1.1,-0.36]
CNNM1	0.271515	-0.567161	-0.838757	5.04e-07	-6.58456	-7.42323	-0.83932	0.000118906	-0.83932	0.000118906	0.00179546	[-1.27,-0.41]
RIPK2	0.0432569	-0.790858	-0.834224	6.64e-07	-5.80524	-6.63936	-0.834925	0.000119248	-0.834925	0.000119248	0.00179774	[-1.26,-0.41]
ATRAID	0.107437	-0.585573	-0.692878	4.81e-07	-6.0742	-6.76721	-0.693391	0.00012001	-0.693391	0.00012001	0.00180631	[-1.05,-0.34]
CYP2C18	0.112977	-0.661144	-0.773959	7.08e-07	-4.00409	-4.77821	-0.774476	0.00012151	-0.774476	0.00012151	0.00182597	[-1.17,-0.38]
GTF2I	-0.0824169	-0.697594	-0.615125	4.9e-07	-5.3458	-5.96098	-0.615365	0.000123839	-0.615365	0.000123839	0.00185798	[-0.93,-0.3]
IPO9	-0.0185576	-0.735574	-0.717084	6.09e-07	-5.6485	-6.36552	-0.717128	0.000124394	-0.717128	0.000124394	0.00186333	[-1.08,-0.35]
EWSR1	0.174919	-0.503491	-0.678371	6.06e-07	-3.74923	-4.42764	-0.678402	0.000125715	-0.678402	0.000125715	0.00188011	[-1.02,-0.33]
C2CD5	-0.0839985	-0.946385	-0.862674	7.65e-07	-5.94359	-6.80597	-0.86369	0.000126446	-0.86369	0.000126446	0.00188408	[-1.31,-0.42]
PDZD11	0.036554	-0.772565	-0.809121	9.35e-07	-3.54541	-4.35453	-0.809456	0.000126583	-0.809456	0.000126583	0.00188408	[-1.22,-0.4]
EIF3L	-0.00693198	-0.602382	-0.595372	6.05e-07	-6.06616	-6.66161	-0.595466	0.000126542	-0.595466	0.000126542	0.00188408	[-0.9,-0.29]
P4HA1	-0.0263357	-0.829212	-0.80283	8.96e-07	-4.2856	-5.08848	-0.803542	0.00012762	-0.803542	0.00012762	0.00189061	[-1.21,-0.39]
SQOR	-0.203688	-0.993588	-0.789875	8.71e-07	-4.40788	-5.19778	-0.79046	0.000127627	-0.79046	0.000127627	0.00189061	[-1.19,-0.39]
NACA	0.0110134	-0.639774	-0.650873	6.18e-07	-6.46275	-7.11354	-0.650848	0.000127492	-0.650848	0.000127492	0.00189061	[-0.98,-0.32]
ZWINT	0.00577546	-0.85361	-0.859277	8.2e-07	-5.79879	-6.65818	-0.859996	0.00012913	-0.859996	0.00012913	0.00190986	[-1.3,-0.42]
DHX9	-0.0412074	-0.747161	-0.705819	6.83e-07	-4.05852	-4.76447	-0.705884	0.000129636	-0.705884	0.000129636	0.00191433	[-1.07,-0.35]
MAIP1	0.0470085	-0.752202	-0.799122	9.86e-07	-2.52122	-3.32043	-0.799149	0.000130622	-0.799149	0.000130622	0.00192439	[-1.21,-0.39]
ATP2A2	0.0979856	-0.432211	-0.530129	4.92e-07	-4.2416	-4.77179	-0.530126	0.000130728	-0.530126	0.000130728	0.00192439	[-0.8,-0.26]
NIT1	0.0487744	-0.880222	-0.928937	9.69e-07	-5.04008	-5.96908	-0.930353	0.000130939	-0.930353	0.000130939	0.00192448	[-1.41,-0.45]
CSTF1	-0.123911	-0.939378	-0.815353	8.85e-07	-4.75834	-5.57381	-0.816098	0.000131246	-0.816098	0.000131246	0.00192597	[-1.23,-0.4]
TTLL12	0.018912	-0.694924	-0.713871	6.64e-07	-5.76863	-6.48247	-0.714011	0.0001319	-0.714011	0.0001319	0.00193254	[-1.08,-0.35]
SNX2	0.0148373	-0.825523	-0.840453	9.09e-07	-5.30409	-6.14445	-0.840816	0.000135254	-0.840816	0.000135254	0.00197551	[-1.27,-0.41]
SF3A3	-0.018651	-0.700864	-0.682234	7.65e-07	-3.96245	-4.64466	-0.682206	0.000135162	-0.682206	0.000135162	0.00197551	[-1.03,-0.33]
RIC8A	0.00550851	-0.801833	-0.807506	7.58e-07	-6.98975	-7.79709	-0.808195	0.000135779	-0.808195	0.000135779	0.00197933	[-1.22,-0.39]
EIF4A3	-0.0516608	-0.719154	-0.667616	7.05e-07	-3.92465	-4.59215	-0.667596	0.000135938	-0.667596	0.000135938	0.00197933	[-1.01,-0.33]
DARS1	-0.104578	-0.701542	-0.596933	7.02e-07	-3.92202	-4.51898	-0.597156	0.000136291	-0.597156	0.000136291	0.0019814	[-0.9,-0.29]
PNP	-0.19414	-0.982197	-0.787852	1.21e-06	-3.32386	-4.11191	-0.788672	0.000137083	-0.788672	0.000137083	0.00198368	[-1.19,-0.38]
ICAM1	0.307472	-0.366979	-0.674329	6.97e-07	-4.76694	-5.44139	-0.674609	0.000136702	-0.674609	0.000136702	0.00198368	[-1.02,-0.33]
HLA-A	0.209953	-0.461763	-0.671624	7.29e-07	-4.40387	-5.07559	-0.672008	0.000136965	-0.672008	0.000136965	0.00198368	[-1.02,-0.33]
DUSP9	0.00308935	-0.777332	-0.780563	7.63e-07	-6.7681	-7.54852	-0.781199	0.000137796	-0.781199	0.000137796	0.00198787	[-1.18,-0.38]
EIF2B1	-0.0695439	-0.847456	-0.778005	8.27e-07	-5.48698	-6.26489	-0.7784	0.000137646	-0.7784	0.000137646	0.00198787	[-1.18,-0.38]
EEF2	0.00268775	-0.556017	-0.558694	5.57e-07	-4.98375	-5.54246	-0.558831	0.000138979	-0.558831	0.000138979	0.00200186	[-0.85,-0.27]
THEM6	0.115575	-0.750699	-0.866284	8.4e-07	-5.35272	-6.219	-0.867038	0.000139629	-0.867038	0.000139629	0.00200813	[-1.31,-0.42]
SRSF5	0.11742	-0.540439	-0.657827	8.67e-07	-4.25585	-4.91371	-0.657831	0.000140341	-0.657831	0.000140341	0.00201527	[-1,-0.32]
KLHL7	-0.0323717	-0.854802	-0.822413	9.34e-07	-5.37005	-6.19249	-0.823137	0.000141434	-0.823137	0.000141434	0.00201861	[-1.25,-0.4]
PHF5A	0.0271536	-0.738193	-0.765251	8.8e-07	-4.44599	-5.21133	-0.765868	0.000141128	-0.765868	0.000141128	0.00201861	[-1.16,-0.37]
SNRNP70	0.0532136	-0.645538	-0.698764	9.52e-07	-4.59822	-5.29697	-0.698907	0.000141321	-0.698907	0.000141321	0.00201861	[-1.06,-0.34]
CCT3	-0.0195098	-0.605651	-0.586263	6.35e-07	-4.21306	-4.7992	-0.5862	0.000141087	-0.5862	0.000141087	0.00201861	[-0.89,-0.28]
TRAPPC12	-0.131214	-1.06598	-0.934745	1.23e-06	-5.56323	-6.498	-0.936007	0.000142079	-0.936007	0.000142079	0.00202474	[-1.42,-0.45]
CDK17	-0.080768	-1.10838	-1.02781	1.4e-06	-5.56766	-6.59526	-1.02971	0.00014334	-1.02971	0.00014334	0.0020396	[-1.56,-0.5]
LRIG3	0.129999	-0.604529	-0.734779	1.06e-06	-4.0121	-4.74662	-0.735121	0.000144773	-0.735121	0.000144773	0.00205688	[-1.11,-0.36]
SLC25A44	0.102194	-0.845423	-0.947693	8.85e-07	-8.01455	-8.96217	-0.94874	0.000145311	-0.94874	0.000145311	0.00205877	[-1.44,-0.46]
VPS50	0.036093	-0.740512	-0.776487	1.04e-06	-4.27329	-5.0499	-0.777424	0.000145345	-0.777424	0.000145345	0.00205877	[-1.18,-0.38]
CKS2	0.0462109	-0.741673	-0.787686	1.08e-06	-2.90824	-3.69613	-0.788165	0.000149209	-0.788165	0.000149209	0.00210712	[-1.19,-0.38]
ILVBL	0.133905	-0.591636	-0.725513	9.76e-07	-5.27432	-5.99986	-0.725898	0.000149062	-0.725898	0.000149062	0.00210712	[-1.1,-0.35]
ADAM15	0.151574	-0.766867	-0.918587	1.03e-06	-5.80505	-6.7235	-0.919818	0.000150128	-0.919818	0.000150128	0.00210741	[-1.4,-0.44]
TNPO2	-0.0236105	-0.833275	-0.809538	9.94e-07	-5.606	-6.41567	-0.810144	0.000150127	-0.810144	0.000150127	0.00210741	[-1.23,-0.39]
MIF4GD	0.0325247	-0.748021	-0.780691	9.41e-07	-4.85433	-5.63488	-0.781219	0.000149794	-0.781219	0.000149794	0.00210741	[-1.18,-0.38]
GPI	-0.080191	-0.707009	-0.626711	7.54e-07	-5.63366	-6.26048	-0.626777	0.000149923	-0.626777	0.000149923	0.00210741	[-0.95,-0.3]
PABPC4	-0.0662698	-0.821807	-0.755552	8.38e-07	-7.04241	-7.79795	-0.756206	0.000150993	-0.756206	0.000150993	0.00211639	[-1.15,-0.37]
SYNRG	0.023385	-0.773191	-0.796739	9.63e-07	-5.41692	-6.2135	-0.797034	0.000151285	-0.797034	0.000151285	0.00211732	[-1.21,-0.39]
ELP2	-0.0258204	-0.777293	-0.751495	1.06e-06	-3.26555	-4.01702	-0.751523	0.000151831	-0.751523	0.000151831	0.00212178	[-1.14,-0.36]
EMC4	0.176049	-0.568121	-0.744041	9.56e-07	-4.77782	-5.52199	-0.744409	0.000152788	-0.744409	0.000152788	0.00213199	[-1.13,-0.36]
MSH6	-0.226677	-0.918149	-0.691607	9.82e-07	-3.87266	-4.56413	-0.691584	0.000153196	-0.691584	0.000153196	0.00213449	[-1.05,-0.33]
WASHC5	-0.16323	-0.868495	-0.705361	9.9e-07	-5.09146	-5.79673	-0.705704	0.000155242	-0.705704	0.000155242	0.00215979	[-1.07,-0.34]
ZNF331	-0.0297711	-0.858259	-0.828582	1.13e-06	-4.96498	-5.79347	-0.829321	0.000155522	-0.829321	0.000155522	0.00216049	[-1.26,-0.4]
YWHAB	-0.02996	-0.690689	-0.66069	8.04e-07	-4.76119	-5.42192	-0.660637	0.000155897	-0.660637	0.000155897	0.00216249	[-1,-0.32]
ESPL1	0.0996532	-0.648288	-0.747949	9.28e-07	-5.00607	-5.75401	-0.74835	0.000156419	-0.74835	0.000156419	0.00216654	[-1.14,-0.36]
ELOVL7	0.190896	-0.592428	-0.783197	1.11e-06	-5.09641	-5.87974	-0.783587	0.000156953	-0.783587	0.000156953	0.00217072	[-1.19,-0.38]
PSMC4	0.0594227	-0.538201	-0.597696	7.78e-07	-4.58452	-5.18214	-0.597625	0.000157815	-0.597625	0.000157815	0.00217943	[-0.91,-0.29]
PEA15	0.0279468	-0.766494	-0.794507	1.11e-06	-5.4874	-6.28184	-0.794695	0.000158356	-0.794695	0.000158356	0.00218369	[-1.21,-0.38]
ACAT2	-0.0553398	-0.672087	-0.616712	7.96e-07	-4.40411	-5.02085	-0.616848	0.000159912	-0.616848	0.000159912	0.0022019	[-0.94,-0.3]
SUMO3	0.0440428	-1.36405	-1.40853	2.05e-06	-8.87925	-10.2873	-1.41349	0.000160708	-1.41349	0.000160708	0.00220961	[-2.16,-0.68]
ZBTB48	0.12338	-1.02829	-1.15201	1.71e-06	-5.35738	-6.50905	-1.15434	0.000161713	-1.15434	0.000161713	0.00222017	[-1.76,-0.56]
TNIK	-0.221953	-0.956836	-0.734842	1.05e-06	-6.19371	-6.92859	-0.735632	0.000161959	-0.735632	0.000161959	0.0022203	[-1.12,-0.35]
ANXA4	-0.281317	-0.895233	-0.613919	9.42e-07	-3.92889	-4.5428	-0.614066	0.000162281	-0.614066	0.000162281	0.00222147	[-0.93,-0.3]
GNAS	0.0106955	-0.698848	-0.709637	1.03e-06	-4.36595	-5.07549	-0.709378	0.000163288	-0.709378	0.000163288	0.00222874	[-1.08,-0.34]
LRRC59	0.00171353	-0.647764	-0.649635	8.33e-07	-5.83359	-6.48307	-0.649472	0.000163122	-0.649472	0.000163122	0.00222874	[-0.99,-0.31]
OAZ2	0.0517738	-0.795491	-0.847281	1.04e-06	-6.7817	-7.62896	-0.848043	0.000163703	-0.848043	0.000163703	0.00223117	[-1.29,-0.41]
SCD	-0.0964532	-0.670125	-0.573653	7.4e-07	-6.56006	-7.13373	-0.573857	0.000164229	-0.573857	0.000164229	0.00223509	[-0.87,-0.28]
L2HGDH	0.0768792	-1.10402	-1.18066	1.8e-06	-6.02188	-7.20279	-1.18369	0.00016568	-1.18369	0.00016568	0.00224831	[-1.8,-0.57]
EEF1AKMT4	0.0362343	-0.878321	-0.914726	1.3e-06	-5.16843	-6.08298	-0.915665	0.000165545	-0.915665	0.000165545	0.00224831	[-1.39,-0.44]
H2AX	0.186003	-0.418909	-0.604827	8.4e-07	-5.10896	-5.71388	-0.604965	0.000166894	-0.604965	0.000166894	0.00226151	[-0.92,-0.29]
ARMC6	-0.0418829	-0.701049	-0.659082	9.7e-07	-5.3455	-6.00467	-0.659274	0.000167369	-0.659274	0.000167369	0.00226468	[-1,-0.32]
LRRC14	0.0920433	-1.98089	-2.07324	5.26e-06	-6.92884	-9.00178	-2.08955	0.000168305	-2.08955	0.000168305	0.00227405	[-3.23,-1]
SLC3A2	0.294055	-0.23964	-0.533671	7.42e-07	-4.37957	-4.91326	-0.533722	0.00016886	-0.533722	0.00016886	0.00227827	[-0.81,-0.26]
C11orf80	-0.0371908	-1.42531	-1.3888	3.2e-06	-5.67828	-7.0664	-1.39233	0.000170795	-1.39233	0.000170795	0.00229576	[-2.12,-0.67]
YPEL5	-0.0415518	-1.16439	-1.12269	2.13e-06	-5.3177	-6.44054	-1.1249	0.000170964	-1.1249	0.000170964	0.00229576	[-1.71,-0.54]
ZNF28	-0.174584	-1.10573	-0.931444	1.87e-06	-4.73147	-5.66261	-0.93264	0.000170561	-0.93264	0.000170561	0.00229576	[-1.42,-0.45]
VWA1	-0.033569	-0.960424	-0.926834	1.74e-06	-4.49197	-5.41882	-0.927843	0.00017138	-0.927843	0.00017138	0.00229576	[-1.41,-0.45]
EXO5	-0.0376974	-0.889817	-0.852354	1.33e-06	-5.42897	-6.28109	-0.852797	0.000171163	-0.852797	0.000171163	0.00229576	[-1.3,-0.41]
MTHFD1L	-0.0127793	-0.831096	-0.818354	1.35e-06	-4.28546	-5.10378	-0.818569	0.00017248	-0.818569	0.00017248	0.00230719	[-1.24,-0.39]
TMEM11	0.0616848	-1.4926	-1.55415	3.04e-06	-6.78277	-8.33705	-1.56137	0.000172829	-1.56137	0.000172829	0.00230825	[-2.39,-0.75]
CAPN1	-0.126539	-0.806422	-0.679742	1.04e-06	-5.35762	-6.0375	-0.680141	0.000173051	-0.680141	0.000173051	0.00230825	[-1.03,-0.33]
MLLT10	-0.0655677	-1.62369	-1.55854	3.63e-06	-7.01544	-8.57357	-1.56453	0.000173783	-1.56453	0.000173783	0.00231472	[-2.39,-0.75]
ORC4	-0.0214977	-0.854052	-0.832553	1.49e-06	-4.87678	-5.70934	-0.833106	0.000176884	-0.833106	0.000176884	0.00234935	[-1.27,-0.4]
SERPINH1	0.235168	-0.423277	-0.658586	9.83e-07	-4.89709	-5.55554	-0.658752	0.000176718	-0.658752	0.000176718	0.00234935	[-1,-0.31]
HIF1A	-0.011103	-0.778643	-0.767738	1.15e-06	-5.99051	-6.75805	-0.768128	0.000178053	-0.768128	0.000178053	0.00235739	[-1.17,-0.37]
MRPL49	0.0636331	-0.699937	-0.763675	1.16e-06	-5.51104	-6.27461	-0.764018	0.000178238	-0.764018	0.000178238	0.00235739	[-1.16,-0.37]
JKAMP	0.126955	-0.54299	-0.669832	1.02e-06	-4.87155	-5.54149	-0.670021	0.000178244	-0.670021	0.000178244	0.00235739	[-1.02,-0.32]
PSMB5	0.0260908	-0.558813	-0.584807	9.33e-07	-4.78486	-5.36977	-0.585115	0.000178573	-0.585115	0.000178573	0.00235842	[-0.89,-0.28]
ALDOA	-0.133848	-0.700112	-0.566311	1.3e-06	-5.07997	-5.64623	-0.566185	0.000178892	-0.566185	0.000178892	0.00235931	[-0.86,-0.27]
CKAP4	0.155391	-0.617355	-0.772741	9.6e-07	-6.55903	-7.33177	-0.773262	0.000179442	-0.773262	0.000179442	0.00236324	[-1.18,-0.37]
PCSK1N	0.138961	-1.152	-1.2916	2.61e-06	-4.89694	-6.1879	-1.29468	0.000180442	-1.29468	0.000180442	0.00236532	[-1.98,-0.62]
RNASE4	-0.0342715	-1.21527	-1.18124	3.07e-06	-4.42693	-5.60793	-1.18391	0.000181113	-1.18391	0.000181113	0.00236532	[-1.81,-0.56]
CXCL12	0.193799	-0.62884	-0.822693	1.25e-06	-6.43625	-7.25889	-0.822791	0.000181001	-0.822791	0.000181001	0.00236532	[-1.25,-0.39]
PNPLA2	0.108169	-0.656204	-0.764278	1.16e-06	-5.79281	-6.55718	-0.764758	0.000180947	-0.764758	0.000180947	0.00236532	[-1.17,-0.36]
COASY	-0.0338178	-0.755052	-0.721288	1.23e-06	-5.55154	-6.27277	-0.721718	0.000180382	-0.721718	0.000180382	0.00236532	[-1.1,-0.34]
H2AC4	0.332024	-0.280108	-0.612293	9.77e-07	-4.88224	-5.49437	-0.61229	0.000180612	-0.61229	0.000180612	0.00236532	[-0.93,-0.29]
PMAIP1	0.0655884	-1.08078	-1.14638	3.44e-06	-3.19432	-4.34069	-1.14792	0.000181863	-1.14792	0.000181863	0.00236824	[-1.75,-0.55]
RPUSD2	-0.0718891	-0.992387	-0.920538	1.72e-06	-4.87186	-5.79236	-0.921839	0.000182098	-0.921839	0.000182098	0.00236824	[-1.41,-0.44]
MPV17L2	0.116683	-0.712576	-0.829183	1.48e-06	-4.81126	-5.64052	-0.829966	0.000182286	-0.829966	0.000182286	0.00236824	[-1.26,-0.4]
PRPF38B	0.0871586	-0.670713	-0.758056	1.46e-06	-4.47067	-5.22854	-0.75805	0.000182347	-0.75805	0.000182347	0.00236824	[-1.15,-0.36]
SF3B5	-0.00283483	-0.724993	-0.722274	1.31e-06	-5.41924	-6.14139	-0.722737	0.000185554	-0.722737	0.000185554	0.00240324	[-1.1,-0.34]
RPL27A	0.0683981	-0.555577	-0.623902	1.19e-06	-4.47238	-5.09635	-0.623911	0.000185446	-0.623911	0.000185446	0.00240324	[-0.95,-0.3]
MRPS34	0.0528221	-0.597497	-0.650187	1.17e-06	-4.70244	-5.35275	-0.650546	0.000186616	-0.650546	0.000186616	0.00241177	[-0.99,-0.31]
RPS14	0.0317153	-0.609325	-0.641142	1.11e-06	-5.38589	-6.02693	-0.641251	0.000186727	-0.641251	0.000186727	0.00241177	[-0.98,-0.31]
HSPA8	-0.089812	-0.636739	-0.54688	8.86e-07	-4.32581	-4.87273	-0.546991	0.000187076	-0.546991	0.000187076	0.00241295	[-0.83,-0.26]
MRPL3	-0.0445446	-0.720896	-0.676218	1.31e-06	-4.496	-5.17235	-0.676491	0.000187596	-0.676491	0.000187596	0.00241633	[-1.03,-0.32]
RPS27A	-0.1793	-0.746615	-0.567356	1.08e-06	-3.92592	-4.49324	-0.567449	0.000187964	-0.567449	0.000187964	0.00241774	[-0.86,-0.27]
ZNF12	-0.00421445	-0.765095	-0.76105	1.28e-06	-5.34916	-6.11004	-0.761341	0.00018862	-0.761341	0.00018862	0.00242286	[-1.16,-0.36]
FBXL6	0.142455	-0.860197	-1.0028	2.38e-06	-4.87843	-5.88108	-1.00436	0.000188929	-1.00436	0.000188929	0.00242351	[-1.53,-0.48]
RAD1	0.00603732	-1.09311	-1.09944	2.18e-06	-6.50906	-7.60821	-1.10119	0.000191527	-1.10119	0.000191527	0.00243683	[-1.68,-0.52]
RAB12	0.0116181	-0.830075	-0.841623	1.58e-06	-5.13204	-5.97374	-0.842424	0.000191204	-0.842424	0.000191204	0.00243683	[-1.28,-0.4]
RRP36	-0.0446944	-0.705211	-0.660423	1.25e-06	-5.01242	-5.67293	-0.660712	0.000191445	-0.660712	0.000191445	0.00243683	[-1.01,-0.31]
RTCA	0.0633181	-0.592047	-0.655472	1.11e-06	-5.4471	-6.10247	-0.655413	0.000191256	-0.655413	0.000191256	0.00243683	[-1,-0.31]
CTPS1	-0.000512898	-0.591383	-0.590756	9.84e-07	-4.92196	-5.51283	-0.590749	0.000191405	-0.590749	0.000191405	0.00243683	[-0.9,-0.28]
RPL35	0.0366209	-0.474753	-0.511416	1.46e-06	-4.28456	-4.79593	-0.511561	0.000190574	-0.511561	0.000190574	0.00243683	[-0.78,-0.24]
ATG9A	0.17686	-0.46444	-0.641297	8.98e-07	-6.15859	-6.79989	-0.641418	0.000192405	-0.641418	0.000192405	0.00244469	[-0.98,-0.3]
HAUS7	0.23389	-0.805781	-1.04026	2.14e-06	-5.68534	-6.72501	-1.0411	0.000193869	-1.0411	0.000193869	0.00245995	[-1.59,-0.49]
RAVER1	0.0240404	-0.735522	-0.759612	1.28e-06	-5.81496	-6.57452	-0.760178	0.000194375	-0.760178	0.000194375	0.00246305	[-1.16,-0.36]
GATAD2B	0.105829	-0.772371	-0.878109	1.54e-06	-5.65546	-6.53366	-0.878791	0.00019496	-0.878791	0.00019496	0.00246713	[-1.34,-0.42]
CLCN7	0.24967	-0.453148	-0.702968	1.03e-06	-5.81428	-6.5171	-0.703151	0.000197038	-0.703151	0.000197038	0.00249006	[-1.07,-0.33]
RPL19	0.0165843	-0.51709	-0.533667	1.41e-06	-5.86231	-6.39598	-0.533718	0.000197911	-0.533718	0.000197911	0.00249773	[-0.81,-0.25]
COG5	-0.0437174	-0.809978	-0.766252	1.56e-06	-4.66725	-5.43351	-0.766491	0.000198886	-0.766491	0.000198886	0.00250665	[-1.17,-0.36]
MED17	0.0329268	-0.822872	-0.856163	1.71e-06	-5.469	-6.3248	-0.856646	0.000200149	-0.856646	0.000200149	0.00250954	[-1.31,-0.41]
TWF2	-0.0634598	-0.863395	-0.800009	2.01e-06	-4.38749	-5.18742	-0.80087	0.000200144	-0.80087	0.000200144	0.00250954	[-1.22,-0.38]
MAU2	0.166374	-0.621838	-0.788202	1.34e-06	-6.05093	-6.83914	-0.788715	0.000200185	-0.788715	0.000200185	0.00250954	[-1.2,-0.37]
TLN1	-0.0868338	-0.708358	-0.621494	1.23e-06	-5.25963	-5.88116	-0.621824	0.000199756	-0.621824	0.000199756	0.00250954	[-0.95,-0.29]
ACTR1A	0.0850829	-0.511275	-0.5965	1.02e-06	-6.2075	-6.80386	-0.596695	0.00020054	-0.596695	0.00020054	0.00251063	[-0.91,-0.28]
SAFB2	-0.0175146	-0.656838	-0.639506	2.25e-06	-3.44919	-4.08851	-0.639311	0.000202474	-0.639311	0.000202474	0.00253147	[-0.98,-0.3]
ALDH3A2	-0.115223	-0.885153	-0.769846	1.56e-06	-5.21224	-5.98217	-0.770421	0.000203596	-0.770421	0.000203596	0.0025421	[-1.18,-0.36]
TMEM267	0.0832389	-0.796466	-0.879687	2e-06	-4.7319	-5.61161	-0.880442	0.000203979	-0.880442	0.000203979	0.0025435	[-1.35,-0.42]
CNBP	-0.0392145	-0.689678	-0.650483	1.26e-06	-4.84231	-5.49278	-0.650408	0.00020604	-0.650408	0.00020604	0.00255899	[-0.99,-0.31]
PSMD4	-0.0683879	-0.698217	-0.62988	1.43e-06	-4.0561	-4.68593	-0.63007	0.000205531	-0.63007	0.000205531	0.00255899	[-0.96,-0.3]
S100A10	-0.297024	-0.852116	-0.555036	1.69e-06	-4.33604	-4.89113	-0.555323	0.00020577	-0.555323	0.00020577	0.00255899	[-0.85,-0.26]
THUMPD3	-0.0528993	-0.933241	-0.880502	2.06e-06	-4.71649	-5.59683	-0.880779	0.000208213	-0.880779	0.000208213	0.00258255	[-1.34,-0.42]
DIS3	-0.0576562	-0.803802	-0.745966	1.62e-06	-4.52285	-5.26899	-0.746552	0.000208692	-0.746552	0.000208692	0.00258508	[-1.14,-0.35]
UBR4	-0.141683	-0.749038	-0.607534	1.76e-06	-5.134	-5.74135	-0.607715	0.000209346	-0.607715	0.000209346	0.00258976	[-0.93,-0.29]
APOC2	0.0550037	-0.812312	-0.867611	2.79e-06	-4.21925	-5.08657	-0.868297	0.000211256	-0.868297	0.000211256	0.00260735	[-1.33,-0.41]
PEX13	-0.0262646	-0.674717	-0.648395	1.57e-06	-5.56665	-6.21511	-0.648627	0.000211324	-0.648627	0.000211324	0.00260735	[-0.99,-0.31]
GATC	0.0565497	-0.785681	-0.842148	1.59e-06	-7.00174	-7.84397	-0.843035	0.000212006	-0.843035	0.000212006	0.002611	[-1.29,-0.4]
G6PD	-0.157283	-0.870407	-0.713287	1.88e-06	-5.57091	-6.28403	-0.713462	0.000212177	-0.713462	0.000212177	0.002611	[-1.09,-0.34]
PSMA6	0.18085	-0.481768	-0.663278	0.000108418	-4.33035	-4.99297	-0.662892	0.000213314	-0.662892	0.000213314	0.00261813	[-1.01,-0.31]
RPL5	-0.0255502	-0.553458	-0.527903	1.05e-06	-5.22982	-5.75772	-0.528044	0.000213285	-0.528044	0.000213285	0.00261813	[-0.81,-0.25]
LTA4H	-0.0660706	-0.775163	-0.709249	1.64e-06	-3.34858	-4.05767	-0.709348	0.000213687	-0.709348	0.000213687	0.00261927	[-1.08,-0.33]
TSN	0.0248045	-0.758345	-0.783165	1.77e-06	-4.46977	-5.25292	-0.783558	0.000215486	-0.783558	0.000215486	0.00263788	[-1.2,-0.37]
ZFAND1	0.000528337	-1.06301	-1.06336	2.77e-06	-5.28139	-6.34493	-1.06529	0.000217042	-1.06529	0.000217042	0.00265346	[-1.63,-0.5]
COPE	0.0719525	-0.616278	-0.688293	1.48e-06	-5.23688	-5.92511	-0.68833	0.000218449	-0.68833	0.000218449	0.00266718	[-1.05,-0.32]
BRD4	-0.0360688	-0.712332	-0.676132	1.44e-06	-6.76042	-7.43668	-0.676573	0.000218768	-0.676573	0.000218768	0.0026676	[-1.03,-0.32]
H2AC8	0.319388	-0.383935	-0.703187	2.01e-06	-4.11053	-4.81385	-0.70338	0.000219433	-0.70338	0.000219433	0.00267224	[-1.08,-0.33]
MIEN1	0.0915532	-0.921997	-1.01353	2.11e-06	-6.68093	-7.69448	-1.01528	0.000220066	-1.01528	0.000220066	0.00267385	[-1.56,-0.48]
AS3MT	-0.0764838	-0.689031	-0.612694	1.57e-06	-4.75574	-5.36828	-0.612738	0.000220135	-0.612738	0.000220135	0.00267385	[-0.94,-0.29]
GSTM4	-0.00179268	-0.7675	-0.765734	2.09e-06	-4.66086	-5.42656	-0.766402	0.000222647	-0.766402	0.000222647	0.00270086	[-1.17,-0.36]
COX8A	0.105104	-0.524236	-0.629391	1.44e-06	-6.03112	-6.66046	-0.629607	0.000223042	-0.629607	0.000223042	0.00270216	[-0.96,-0.3]
SRP9	-0.00685082	-0.60985	-0.602865	1.69e-06	-4.90755	-5.51055	-0.603202	0.000223838	-0.603202	0.000223838	0.0027083	[-0.92,-0.28]
CTNNAL1	-0.0518223	-0.784271	-0.732343	1.68e-06	-5.35979	-6.09224	-0.732656	0.000224422	-0.732656	0.000224422	0.00271115	[-1.12,-0.34]
ACLY	-0.127438	-0.729446	-0.602038	1.37e-06	-5.30906	-5.91107	-0.602298	0.000224653	-0.602298	0.000224653	0.00271115	[-0.92,-0.28]
ALYREF	0.0259755	-0.600172	-0.626258	2.06e-06	-2.743	-3.36914	-0.62602	0.000225145	-0.62602	0.000225145	0.0027136	[-0.96,-0.29]
CTNNBL1	-0.0229889	-0.666756	-0.643705	1.76e-06	-3.99448	-4.63824	-0.643895	0.000226991	-0.643895	0.000226991	0.00273234	[-0.99,-0.3]
VPS16	-0.111699	-0.904375	-0.792775	2.64e-06	-3.39597	-4.18865	-0.79352	0.000227384	-0.79352	0.000227384	0.00273357	[-1.21,-0.37]
RBMX	0.0588464	-0.577136	-0.636064	1.5e-06	-5.4395	-6.07548	-0.63607	0.000227808	-0.63607	0.000227808	0.00273516	[-0.97,-0.3]
ARL13B	-0.0348091	-0.986579	-0.951669	3.07e-06	-4.37016	-5.32193	-0.952861	0.000229902	-0.952861	0.000229902	0.002751	[-1.46,-0.45]
HIGD1A	-0.0221115	-0.802909	-0.780646	1.7e-06	-7.1072	-7.88799	-0.781565	0.000230008	-0.781565	0.000230008	0.002751	[-1.2,-0.37]
RGPD5	-0.0717581	-0.709777	-0.638172	2.95e-06	-2.65687	-3.29489	-0.638071	0.000229478	-0.638071	0.000229478	0.002751	[-0.98,-0.3]
TMED1	0.416709	-0.311541	-0.728296	1.74e-06	-4.2626	-4.99085	-0.728216	0.000230644	-0.728216	0.000230644	0.00275509	[-1.12,-0.34]
FBXO34	0.195341	-1.10912	-1.30472	3.17e-06	-6.09055	-7.39501	-1.30844	0.000231939	-1.30844	0.000231939	0.00276165	[-2.01,-0.61]
TNFSF10	0.0761787	-0.649852	-0.726254	1.94e-06	-4.56036	-5.28639	-0.726464	0.000232076	-0.726464	0.000232076	0.00276165	[-1.11,-0.34]
QRSL1	-0.00790663	-0.707446	-0.699653	1.69e-06	-5.24718	-5.94671	-0.700035	0.000231499	-0.700035	0.000231499	0.00276165	[-1.07,-0.33]
RWDD3	-0.0148945	-0.905363	-0.890475	2.28e-06	-5.16004	-6.05051	-0.891906	0.000232506	-0.891906	0.000232506	0.00276175	[-1.37,-0.42]
BOP1	-0.022455	-0.755141	-0.732799	1.98e-06	-4.96859	-5.70127	-0.733166	0.000232673	-0.733166	0.000232673	0.00276175	[-1.12,-0.34]
LOXL4	0.299865	-0.236763	-0.536706	1.19e-06	-5.13752	-5.67415	-0.536583	0.000234714	-0.536583	0.000234714	0.00278245	[-0.82,-0.25]
DMAC2	0.120019	-0.744029	-0.864013	2.21e-06	-5.17234	-6.03639	-0.865045	0.000237773	-0.865045	0.000237773	0.00281515	[-1.33,-0.4]
WDR1	-0.0251457	-0.614597	-0.58947	1.47e-06	-4.34876	-4.93821	-0.589485	0.000238138	-0.589485	0.000238138	0.00281592	[-0.9,-0.28]
GFER	0.0125438	-0.874469	-0.887249	2.33e-06	-5.29323	-6.18024	-0.888439	0.000238449	-0.888439	0.000238449	0.00281604	[-1.36,-0.42]
ZCCHC8	0.038307	-0.922924	-0.961646	2.87e-06	-4.63963	-5.60086	-0.962629	0.000240427	-0.962629	0.000240427	0.00282871	[-1.48,-0.45]
HELZ	-0.0781735	-0.939933	-0.861598	2.26e-06	-6.46572	-7.32748	-0.862498	0.00024018	-0.862498	0.00024018	0.00282871	[-1.32,-0.4]
XPNPEP1	0.0160211	-0.699529	-0.715687	1.95e-06	-3.70942	-4.42497	-0.715786	0.000240084	-0.715786	0.000240084	0.00282871	[-1.1,-0.33]
OSBP	0.0253115	-0.634858	-0.659994	1.61e-06	-5.09498	-5.75515	-0.660392	0.000240843	-0.660392	0.000240843	0.00283006	[-1.01,-0.31]
PSPC1	0.182003	-0.628535	-0.810614	2.29e-06	-4.49351	-5.30405	-0.811362	0.000241521	-0.811362	0.000241521	0.00283447	[-1.24,-0.38]
RPL34	0.00635612	-0.582277	-0.58868	1.72e-06	-4.85455	-5.44318	-0.588664	0.000241993	-0.588664	0.000241993	0.00283646	[-0.9,-0.27]
TRAP1	0.0701788	-0.579146	-0.64928	1.65e-06	-5.21405	-5.86338	-0.649446	0.000242615	-0.649446	0.000242615	0.0028402	[-1,-0.3]
MRPL48	0.159982	-0.520353	-0.680291	1.69e-06	-4.71267	-5.39301	-0.680641	0.000242933	-0.680641	0.000242933	0.00284038	[-1.04,-0.32]
C3orf33	0.071564	-0.986703	-1.05877	3.44e-06	-4.32393	-5.3822	-1.06054	0.000243785	-1.06054	0.000243785	0.00284679	[-1.63,-0.49]
ERLIN1	0.147124	-0.63966	-0.786671	2.26e-06	-3.72042	-4.5072	-0.786712	0.000244114	-0.786712	0.000244114	0.00284709	[-1.21,-0.37]
MED8	0.0114938	-0.729688	-0.741346	2.01e-06	-4.9532	-5.69438	-0.741595	0.000245199	-0.741595	0.000245199	0.00285276	[-1.14,-0.35]
RRP9	0.0311366	-0.698704	-0.729816	1.98e-06	-5.01447	-5.74431	-0.730361	0.000245817	-0.730361	0.000245817	0.00285276	[-1.12,-0.34]
SAA4	0.182037	-0.491042	-0.672975	1.74e-06	-4.9806	-5.65368	-0.673077	0.000245232	-0.673077	0.000245232	0.00285276	[-1.03,-0.31]
ATP6V0D1	-0.0426533	-0.681664	-0.639121	1.8e-06	-3.6284	-4.26741	-0.639259	0.000245697	-0.639259	0.000245697	0.00285276	[-0.98,-0.3]
RPL7	-0.0308369	-0.759188	-0.728325	2.02e-06	-4.12	-4.84835	-0.728314	0.000247835	-0.728314	0.000247835	0.00286353	[-1.12,-0.34]
SNX14	0.16917	-0.498672	-0.668348	5.32e-05	-5.05172	-5.71956	-0.668043	0.000247584	-0.668043	0.000247584	0.00286353	[-1.02,-0.31]
FST	0.679263	0.0711083	-0.608006	1.49e-06	-4.42354	-5.03169	-0.608035	0.000247967	-0.608035	0.000247967	0.00286353	[-0.93,-0.28]
ASGR2	0.153793	-0.40606	-0.559764	1.61e-06	-4.89037	-5.45022	-0.559807	0.000247157	-0.559807	0.000247157	0.00286353	[-0.86,-0.26]
OSGEP	0.0839447	-0.889676	-0.974107	3.31e-06	-4.63638	-5.61001	-0.974966	0.000251765	-0.974966	0.000251765	0.00289174	[-1.5,-0.45]
ATP13A2	-0.0192124	-0.941106	-0.921889	2.64e-06	-6.253	-7.1749	-0.923274	0.000251344	-0.923274	0.000251344	0.00289174	[-1.42,-0.43]
SNRPG	-0.118496	-0.797086	-0.678821	2.06e-06	-5.93873	-6.61732	-0.679022	0.000251205	-0.679022	0.000251205	0.00289174	[-1.04,-0.32]
NDUFB9	0.151272	-0.469485	-0.620702	2.46e-06	-3.74809	-4.36884	-0.620935	0.00025097	-0.620935	0.00025097	0.00289174	[-0.95,-0.29]
SRRT	-0.113198	-0.726528	-0.613486	1.77e-06	-4.79942	-5.41275	-0.613626	0.000251952	-0.613626	0.000251952	0.00289174	[-0.94,-0.29]
CNOT10	-0.096944	-0.96178	-0.865161	2.98e-06	-5.00875	-5.87358	-0.865674	0.00025646	-0.865674	0.00025646	0.00293988	[-1.33,-0.4]
CDC23	0.0864089	-0.702319	-0.788881	2.17e-06	-5.31162	-6.10035	-0.789285	0.000257173	-0.789285	0.000257173	0.00294445	[-1.21,-0.37]
VAC14	0.0328864	-0.767277	-0.800048	2.05e-06	-6.39594	-7.19611	-0.800905	0.000257906	-0.800905	0.000257906	0.00294565	[-1.23,-0.37]
FOXO1	-0.0177197	-0.777253	-0.759507	2.03e-06	-6.24786	-7.0074	-0.760173	0.000257755	-0.760173	0.000257755	0.00294565	[-1.17,-0.35]
PTTG1IP	0.294883	-0.354176	-0.649233	1.63e-06	-6.42829	-7.07735	-0.649016	0.000258546	-0.649016	0.000258546	0.00294938	[-1,-0.3]
RPL23	0.0253282	-0.54243	-0.567724	2.09e-06	-4.96781	-5.53557	-0.567861	0.000259884	-0.567861	0.000259884	0.00296104	[-0.87,-0.26]
FANCD2	0.0311083	-0.689384	-0.720334	2.12e-06	-5.2625	-5.98299	-0.720891	0.000261849	-0.720891	0.000261849	0.0029798	[-1.11,-0.33]
NELFCD	0.0597743	-0.573916	-0.633779	2.34e-06	-5.47627	-6.10996	-0.633772	0.000262657	-0.633772	0.000262657	0.00298537	[-0.97,-0.29]
BRD1	0.0197641	-1.07179	-1.09173	3.8e-06	-5.84208	-6.93363	-1.09388	0.000263088	-1.09388	0.000263088	0.00298665	[-1.69,-0.51]
MDH1	-0.101866	-0.724323	-0.622319	2.11e-06	-3.63622	-4.25867	-0.622358	0.000264617	-0.622358	0.000264617	0.00300038	[-0.96,-0.29]
NAE1	-0.047896	-0.682979	-0.63521	2.08e-06	-4.65096	-5.28604	-0.635153	0.000268971	-0.635153	0.000268971	0.00304607	[-0.98,-0.29]
DCK	0.0140406	-0.752782	-0.766772	3.11e-06	-3.94948	-4.7163	-0.766954	0.000269545	-0.766954	0.000269545	0.00304655	[-1.18,-0.36]
AP2M1	-0.0442259	-0.692435	-0.648328	1.92e-06	-5.45912	-6.10733	-0.648488	0.000269664	-0.648488	0.000269664	0.00304655	[-1,-0.3]
SLC52A2	0.189284	-0.532774	-0.722257	2.11e-06	-5.31939	-6.04144	-0.722245	0.000271339	-0.722245	0.000271339	0.00306179	[-1.11,-0.33]
PTPN3	-0.226825	-1.46211	-1.23575	5.28e-06	-6.34492	-7.5802	-1.23842	0.000271942	-1.23842	0.000271942	0.00306441	[-1.91,-0.57]
SF3B3	-0.068608	-0.719939	-0.651307	2.13e-06	-4.24329	-4.89462	-0.651325	0.000272225	-0.651325	0.000272225	0.00306441	[-1,-0.3]
ACOT9	-0.000483807	-0.696442	-0.695973	2.46e-06	-4.0488	-4.74476	-0.69648	0.000273095	-0.69648	0.000273095	0.00307052	[-1.07,-0.32]
HAUS5	0.0471139	-0.994725	-1.04175	3.41e-06	-6	-7.04184	-1.0437	0.000275358	-1.0437	0.000275358	0.00307631	[-1.61,-0.48]
HIPK3	-0.00670092	-1.02452	-1.01772	3.32e-06	-7.97824	-8.99607	-1.01925	0.000275011	-1.01925	0.000275011	0.00307631	[-1.57,-0.47]
MED6	0.0289612	-0.832446	-0.861378	2.85e-06	-5.06195	-5.92335	-0.862319	0.000274877	-0.862319	0.000274877	0.00307631	[-1.33,-0.4]
ATP6V1B2	0.0414935	-0.610116	-0.651512	2.06e-06	-5.26794	-5.91955	-0.651837	0.000275175	-0.651837	0.000275175	0.00307631	[-1,-0.3]
RABGGTB	0.080586	-0.498591	-0.57921	1.77e-06	-4.66094	-5.24012	-0.579249	0.000275578	-0.579249	0.000275578	0.00307631	[-0.89,-0.27]
TMEM123	0.126523	-0.446256	-0.572744	1.76e-06	-6.54594	-7.11872	-0.572774	0.000275372	-0.572774	0.000275372	0.00307631	[-0.88,-0.26]
TFG	-0.072253	-0.774176	-0.702026	2.38e-06	-5.15313	-5.85505	-0.702144	0.000276312	-0.702144	0.000276312	0.00307643	[-1.08,-0.32]
LIPC	0.0459713	-0.634339	-0.680189	2.35e-06	-4.60167	-5.28198	-0.680637	0.000276574	-0.680637	0.000276574	0.00307643	[-1.05,-0.31]
TXNDC5	0.161655	-0.45971	-0.621463	2.03e-06	-5.26762	-5.88899	-0.621416	0.000276022	-0.621416	0.000276022	0.00307643	[-0.96,-0.29]
MRPL24	-0.0162688	-0.817557	-0.801625	3.83e-06	-4.60711	-5.4084	-0.801787	0.000277133	-0.801787	0.000277133	0.003079	[-1.23,-0.37]
CBX5	-0.124358	-0.808789	-0.684505	2.14e-06	-8.34194	-9.02637	-0.685149	0.000278261	-0.685149	0.000278261	0.00308787	[-1.05,-0.32]
HDAC8	0.00882455	-0.893085	-0.902108	3.02e-06	-5.69487	-6.59678	-0.903082	0.000279582	-0.903082	0.000279582	0.00309521	[-1.39,-0.42]
DHX36	-0.0281804	-0.76778	-0.73982	2.51e-06	-4.70574	-5.44534	-0.739925	0.000279369	-0.739925	0.000279369	0.00309521	[-1.14,-0.34]
PPP6R3	-0.0710899	-0.687561	-0.616337	2.22e-06	-4.78008	-5.39655	-0.616422	0.000280997	-0.616422	0.000280997	0.00310436	[-0.95,-0.28]
PAH	-0.10279	-0.682377	-0.579697	1.84e-06	-5.28225	-5.86184	-0.579593	0.000281071	-0.579593	0.000281071	0.00310436	[-0.89,-0.27]
PAXX	0.0155918	-0.979934	-0.995956	4.2e-06	-4.68811	-5.68363	-0.997003	0.000283573	-0.997003	0.000283573	0.00311749	[-1.54,-0.46]
STK11IP	0.0386574	-0.825795	-0.86451	3.18e-06	-4.82052	-5.68497	-0.865615	0.000283404	-0.865615	0.000283404	0.00311749	[-1.33,-0.4]
PPP2R5D	0.0700241	-0.673952	-0.743918	2.79e-06	-4.71836	-5.46234	-0.744378	0.000283018	-0.744378	0.000283018	0.00311749	[-1.15,-0.34]
ADH5	-0.0794987	-0.726606	-0.647087	2.25e-06	-3.99696	-4.64406	-0.647148	0.00028359	-0.647148	0.00028359	0.00311749	[-1,-0.3]
DHRS7B	0.267607	-0.718818	-0.986661	3.35e-06	-4.85357	-5.83999	-0.987404	0.000283978	-0.987404	0.000283978	0.00311811	[-1.52,-0.46]
COG8	0.0476968	-0.732769	-0.780589	2.88e-06	-5.53918	-6.31964	-0.781015	0.000286005	-0.781015	0.000286005	0.00312614	[-1.2,-0.36]
SNAP23	0.0352853	-0.667792	-0.702927	2.14e-06	-5.89932	-6.60239	-0.703624	0.000285177	-0.703624	0.000285177	0.00312614	[-1.08,-0.32]
MOV10	0.0793443	-0.575744	-0.655057	2.15e-06	-4.91723	-5.57232	-0.655349	0.000285982	-0.655349	0.000285982	0.00312614	[-1.01,-0.3]
HSPA9	-0.0195483	-0.656037	-0.636357	2.22e-06	-4.13946	-4.77595	-0.636537	0.000286044	-0.636537	0.000286044	0.00312614	[-0.98,-0.29]
PMPCB	0.153751	-0.409746	-0.563475	2.47e-06	-3.83723	-4.40072	-0.563445	0.000286838	-0.563445	0.000286838	0.00313118	[-0.87,-0.26]
TGIF1	0.324216	-0.463104	-0.787263	2.26e-06	-5.73877	-6.52609	-0.787577	0.000288134	-0.787577	0.000288134	0.00314167	[-1.21,-0.36]
FBXO6	0.134426	-1.17306	-1.30773	6.86e-06	-3.96186	-5.26936	-1.31063	0.000289113	-1.31063	0.000289113	0.00314868	[-2.02,-0.61]
ATP6V1H	-0.0536668	-0.774592	-0.720822	3.4e-06	-4.18268	-4.9036	-0.72143	0.000290432	-0.72143	0.000290432	0.00315938	[-1.11,-0.33]
PPP4R1	-0.0822539	-0.759223	-0.676987	2.27e-06	-6.06156	-6.73853	-0.67754	0.000293181	-0.67754	0.000293181	0.00318558	[-1.04,-0.31]
CSTB	-0.0553542	-0.898518	-0.843301	3.71e-06	-5.35869	-6.20186	-0.844302	0.000294724	-0.844302	0.000294724	0.00319865	[-1.3,-0.39]
NEU3	-0.056629	-1.37851	-1.32198	5.4e-06	-7.15046	-8.47234	-1.32653	0.000296293	-1.32653	0.000296293	0.00320824	[-2.06,-0.61]
GGCX	0.174943	-0.405236	-0.580123	2.07e-06	-4.15178	-4.73196	-0.580316	0.000296183	-0.580316	0.000296183	0.00320824	[-0.89,-0.27]
KIAA0753	0.589467	-0.665264	-1.2635	0.00029747	-5.41898	-6.67371	-1.25627	7.52e-05	-1.2635	0.00029747	0.00320987	[-2.01,-0.57]
MTA3	-0.143188	-0.960471	-0.817575	3.29e-06	-5.27004	-6.08732	-0.818152	0.000297245	-0.818152	0.000297245	0.00320987	[-1.26,-0.38]
ARMC1	-0.079957	-0.887055	-0.807244	2.99e-06	-5.72424	-6.53133	-0.807702	0.000296835	-0.807702	0.000296835	0.00320987	[-1.25,-0.37]
DAG1	0.15329	-0.391401	-0.544715	1.75e-06	-5.82296	-6.36765	-0.544905	0.000297873	-0.544905	0.000297873	0.00321052	[-0.84,-0.25]
FAM219A	0.0843656	-1.29727	-1.38205	5.82e-06	-6.25953	-7.64116	-1.38688	0.000298221	-1.38688	0.000298221	0.00321059	[-2.15,-0.64]
UXT	0.081223	-0.54191	-0.623241	2.36e-06	-4.28904	-4.91217	-0.623246	0.000298581	-0.623246	0.000298581	0.00321077	[-0.96,-0.29]
MRPS33	0.0341679	-0.948653	-0.983167	3.58e-06	-5.72555	-6.70837	-0.98423	0.000299574	-0.98423	0.000299574	0.00321408	[-1.52,-0.45]
SEC23IP	-0.085268	-0.843038	-0.757621	2.91e-06	-4.77253	-5.5303	-0.757989	0.000299414	-0.757989	0.000299414	0.00321408	[-1.17,-0.35]
CORO7	-0.181585	-0.985692	-0.804878	1.6e-05	-4.73729	-5.5414	-0.805156	0.00030169	-0.805156	0.00030169	0.0032294	[-1.24,-0.37]
KIF4A	-0.0555822	-0.781604	-0.72584	3.05e-06	-4.51684	-5.24286	-0.726499	0.000301574	-0.726499	0.000301574	0.0032294	[-1.12,-0.33]
PCGF5	-0.257217	-2.28951	-2.03244	1.47e-05	-8.19218	-10.2245	-2.05048	0.000302207	-2.05048	0.000302207	0.00323004	[-3.22,-0.94]
CDK2AP2	0.059948	-1.3055	-1.36608	5.23e-06	-7.46499	-8.83044	-1.37044	0.00030244	-1.37044	0.00030244	0.00323004	[-2.13,-0.63]
ALDH7A1	-0.0167828	-0.661735	-0.644856	3.3e-06	-3.6881	-4.33306	-0.645297	0.000304495	-0.645297	0.000304495	0.00324617	[-0.99,-0.3]
APOE	0.240329	-0.286736	-0.527194	2.32e-06	-4.33013	-4.8572	-0.526963	0.000304642	-0.526963	0.000304642	0.00324617	[-0.81,-0.24]
ATG7	0.0672613	-0.927614	-0.996239	2.08e-05	-4.58214	-5.57701	-0.995926	0.000306537	-0.995926	0.000306537	0.00325896	[-1.54,-0.46]
IGF2BP2	-0.0816315	-0.644545	-0.563055	2.45e-06	-5.88134	-6.44425	-0.562997	0.000306423	-0.562997	0.000306423	0.00325896	[-0.87,-0.26]
UBA52	0.0871817	-0.716546	-0.803891	2.97e-06	-8.44511	-9.24884	-0.804179	0.000307357	-0.804179	0.000307357	0.00326397	[-1.24,-0.37]
ASGR1	0.170167	-0.346977	-0.517124	2.4e-06	-4.54642	-5.06356	-0.517194	0.000309273	-0.517194	0.000309273	0.0032806	[-0.8,-0.24]
SLC22A18	0.0603704	-0.829665	-0.890402	4.08e-06	-4.73188	-5.62192	-0.891251	0.000309972	-0.891251	0.000309972	0.00328277	[-1.38,-0.41]
NUDT5	0.0397879	-0.78346	-0.823411	3e-06	-6.18926	-7.01251	-0.824311	0.000310293	-0.824311	0.000310293	0.00328277	[-1.27,-0.38]
ZNF595	0.0528477	-0.767077	-0.819951	3.22e-06	-5.21153	-6.03146	-0.820659	0.000310692	-0.820659	0.000310692	0.00328277	[-1.27,-0.38]
CTNNA1	-0.0446241	-0.621525	-0.576983	2.23e-06	-4.69744	-5.27434	-0.577012	0.000310878	-0.577012	0.000310878	0.00328277	[-0.89,-0.26]
UCP2	-0.109906	-0.695632	-0.585595	3.1e-06	-3.64514	-4.23087	-0.586089	0.000312533	-0.586089	0.000312533	0.00329283	[-0.9,-0.27]
PSMC2	-0.0547126	-0.636922	-0.582084	2.32e-06	-4.19898	-4.78119	-0.58214	0.000312491	-0.58214	0.000312491	0.00329283	[-0.9,-0.27]
ANAPC15	0.0654462	-0.744229	-0.809697	5.2e-06	-3.7792	-4.58888	-0.810186	0.000313398	-0.810186	0.000313398	0.00329824	[-1.25,-0.37]
TUBGCP3	1.15e-08	-0.766112	-0.76627	3.17e-06	-5.34099	-6.1071	-0.766844	0.000314548	-0.766844	0.000314548	0.00330663	[-1.18,-0.35]
DOLK	0.167681	-0.515886	-0.683658	2.65e-06	-4.94002	-5.62358	-0.683726	0.000315152	-0.683726	0.000315152	0.00330927	[-1.06,-0.31]
GTF2H1	-0.0928601	-1.02756	-0.934733	4.1e-06	-6.01264	-6.94734	-0.935636	0.000315514	-0.935636	0.000315514	0.00330937	[-1.44,-0.43]
ABCB7	0.087651	-0.591229	-0.678821	2.89e-06	-3.94126	-4.62014	-0.679126	0.000316479	-0.679126	0.000316479	0.00331578	[-1.05,-0.31]
DYNC1LI2	-0.00937461	-0.875027	-0.865686	3.83e-06	-5.21937	-6.08502	-0.865846	0.000317683	-0.865846	0.000317683	0.00331727	[-1.34,-0.4]
OPTN	0.0773334	-0.635383	-0.712805	2.7e-06	-5.72635	-6.43907	-0.713105	0.000317594	-0.713105	0.000317594	0.00331727	[-1.1,-0.33]
TTC1	0.0055003	-0.645589	-0.651054	2.75e-06	-4.26398	-4.91507	-0.651332	0.00031741	-0.651332	0.00031741	0.00331727	[-1.01,-0.3]
CHRNB1	0.0320643	-1.12749	-1.15975	5.11e-06	-5.65743	-6.81698	-1.16285	0.000318483	-1.16285	0.000318483	0.00332193	[-1.8,-0.53]
APOL2	0.047138	-0.946419	-0.993831	4.8e-06	-4.79435	-5.7879	-0.994676	0.000320154	-0.994676	0.000320154	0.00333195	[-1.54,-0.45]
SMCHD1	-0.169432	-0.855518	-0.685963	3.25e-06	-4.94054	-5.62663	-0.686271	0.000319812	-0.686271	0.000319812	0.00333195	[-1.06,-0.31]
BCL6	0.257727	-0.665061	-0.923178	3.12e-06	-6.27894	-7.20173	-0.924021	0.000321895	-0.924021	0.000321895	0.00333671	[-1.43,-0.42]
GAPDH	-0.0497813	-0.800444	-0.750624	3.39e-06	-3.21517	-3.96583	-0.750515	0.000321282	-0.750515	0.000321282	0.00333671	[-1.16,-0.34]
USP48	-0.0459716	-0.760993	-0.715262	3.19e-06	-4.90545	-5.62047	-0.715812	0.000322019	-0.715812	0.000322019	0.00333671	[-1.11,-0.33]
FNDC3A	-0.101133	-0.766649	-0.665358	2.67e-06	-6.23474	-6.90025	-0.665914	0.000322035	-0.665914	0.000322035	0.00333671	[-1.03,-0.3]
TBX3	-0.0741579	-0.951344	-0.877156	3.69e-06	-5.84035	-6.71754	-0.878727	0.000323929	-0.878727	0.000323929	0.00334807	[-1.36,-0.4]
SNRNP25	0.0594752	-0.747483	-0.807169	3.11e-06	-6.06661	-6.87357	-0.80768	0.000324916	-0.80768	0.000324916	0.00334807	[-1.25,-0.37]
SPATS2L	-0.0846376	-0.848285	-0.763715	3.62e-06	-5.08283	-5.84648	-0.763982	0.000323489	-0.763982	0.000323489	0.00334807	[-1.18,-0.35]
SIVA1	0.0619278	-0.69228	-0.754252	3.87e-06	-5.06683	-5.82104	-0.754601	0.000324703	-0.754601	0.000324703	0.00334807	[-1.17,-0.34]
STAT1	-0.296262	-0.896998	-0.600838	2.87e-06	-5.36764	-5.96838	-0.600957	0.000324325	-0.600957	0.000324325	0.00334807	[-0.93,-0.27]
TEX264	0.204076	-0.559871	-0.764081	2.69e-06	-5.92102	-6.68497	-0.764524	0.00032537	-0.764524	0.00032537	0.00334906	[-1.18,-0.35]
FRA10AC1	-0.119289	-0.894609	-0.775594	6.02e-06	-4.25897	-5.03429	-0.776376	0.000326147	-0.776376	0.000326147	0.00334971	[-1.2,-0.35]
ARL6IP5	0.118806	-0.513704	-0.632483	3.35e-06	-4.44714	-5.07965	-0.632764	0.000325824	-0.632764	0.000325824	0.00334971	[-0.98,-0.29]
GARS1	-0.013805	-0.635999	-0.622268	2.71e-06	-3.90142	-4.52362	-0.622315	0.000327192	-0.622315	0.000327192	0.00335676	[-0.96,-0.28]
BAG5	0.00211419	-0.860069	-0.862176	3.78e-06	-5.85491	-6.71709	-0.863003	0.000328615	-0.863003	0.000328615	0.00336768	[-1.33,-0.39]
IPO7	-0.0935019	-0.666414	-0.572937	2.51e-06	-4.34129	-4.9142	-0.573115	0.000329687	-0.573115	0.000329687	0.00337497	[-0.89,-0.26]
CAPZA1	-0.0425293	-0.676096	-0.633556	2.64e-06	-6.26155	-6.89512	-0.633752	0.000330362	-0.633752	0.000330362	0.0033782	[-0.98,-0.29]
KIFBP	-0.036858	-0.6742	-0.637326	3.03e-06	-4.45382	-5.09116	-0.637784	0.000331344	-0.637784	0.000331344	0.00338455	[-0.99,-0.29]
TPP1	0.124756	-0.590479	-0.715299	3.04e-06	-4.69639	-5.41162	-0.715285	0.000331895	-0.715285	0.000331895	0.00338648	[-1.11,-0.33]
AQR	-0.0916902	-0.799993	-0.708255	3.39e-06	-4.24019	-4.94849	-0.708776	0.000333271	-0.708776	0.000333271	0.00339683	[-1.1,-0.32]
NBR1	-0.0376207	-0.726218	-0.688589	2.91e-06	-5.96198	-6.65057	-0.689247	0.000333713	-0.689247	0.000333713	0.00339764	[-1.07,-0.31]
SPOP	0.0226744	-0.914832	-0.937602	3.99e-06	-6.12831	-7.06581	-0.939312	0.000338153	-0.939312	0.000338153	0.00343911	[-1.45,-0.43]
COLGALT1	0.223068	-0.435069	-0.658165	2.83e-06	-5.78118	-6.43932	-0.658296	0.000341021	-0.658296	0.000341021	0.00346172	[-1.02,-0.3]
SQSTM1	0.0751554	-0.407141	-0.482325	2.24e-06	-5.40734	-5.88963	-0.482256	0.000341114	-0.482256	0.000341114	0.00346172	[-0.75,-0.22]
ZNF148	-0.048926	-1.13327	-1.08472	5.02e-06	-6.47716	-7.5615	-1.08683	0.000342367	-1.08683	0.000342367	0.00346693	[-1.69,-0.49]
ANAPC7	0.0195347	-0.652334	-0.671836	2.87e-06	-5.47776	-6.14963	-0.672459	0.000342033	-0.672459	0.000342033	0.00346693	[-1.04,-0.3]
NCAPD3	-0.00542327	-0.65302	-0.647523	3.04e-06	-4.25645	-4.90405	-0.64768	0.000343646	-0.64768	0.000343646	0.00347612	[-1,-0.29]
EIF4H	0.0414193	-0.477365	-0.518796	2.31e-06	-5.71158	-6.23037	-0.518706	0.000346282	-0.518706	0.000346282	0.00349901	[-0.8,-0.23]
NIF3L1	-0.00315134	-0.692391	-0.689515	3.4e-06	-5.22822	-5.91746	-0.689616	0.000348222	-0.689616	0.000348222	0.00350956	[-1.07,-0.31]
DDX6	-0.255907	-0.873632	-0.617607	3.17e-06	-5.79528	-6.41301	-0.618151	0.000347712	-0.618151	0.000347712	0.00350956	[-0.96,-0.28]
RPS4X	0.0272873	-0.545056	-0.572269	2.67e-06	-4.88172	-5.45406	-0.572344	0.000348448	-0.572344	0.000348448	0.00350956	[-0.89,-0.26]
DGCR8	-0.013979	-0.878786	-0.864649	4.13e-06	-5.59516	-6.45997	-0.865732	0.000348844	-0.865732	0.000348844	0.00350978	[-1.34,-0.39]
HP1BP3	0.016022	-0.614818	-0.63074	2.69e-06	-6.17704	-6.80788	-0.631293	0.000350428	-0.631293	0.000350428	0.00351816	[-0.98,-0.29]
PDLIM5	-0.211798	-0.804638	-0.59297	3.5e-06	-4.71399	-5.30683	-0.593259	0.000350262	-0.593259	0.000350262	0.00351816	[-0.92,-0.27]
MTO1	-0.0087878	-0.641028	-0.632436	3.43e-06	-4.99717	-5.62941	-0.632722	0.000350828	-0.632722	0.000350828	0.00351841	[-0.98,-0.29]
POP5	0.0452869	-0.770655	-0.815902	4.21e-06	-4.65238	-5.46832	-0.816806	0.000354922	-0.816806	0.000354922	0.00355566	[-1.26,-0.37]
ASF1A	0.0706554	-0.804275	-0.875199	4.4e-06	-5.22953	-6.10446	-0.87604	0.000357038	-0.87604	0.000357038	0.00356924	[-1.36,-0.4]
HSPA1A	-0.0442707	-0.601583	-0.557321	3.8e-06	-3.54998	-4.10729	-0.557487	0.000356738	-0.557487	0.000356738	0.00356924	[-0.86,-0.25]
MYADM	0.163699	-0.545824	-0.709786	2.98e-06	-5.79939	-6.50891	-0.709796	0.000358562	-0.709796	0.000358562	0.00358066	[-1.1,-0.32]
UBAP2	0.0388664	-0.709323	-0.748398	3.85e-06	-5.16863	-5.91682	-0.748864	0.000359741	-0.748864	0.000359741	0.00358099	[-1.16,-0.34]
APLP2	0.107442	-0.494988	-0.602437	2.95e-06	-4.38913	-4.99156	-0.602387	0.000359051	-0.602387	0.000359051	0.00358099	[-0.93,-0.27]
UNC50	0.257524	-0.326077	-0.583612	3.11e-06	-4.02923	-4.61284	-0.58349	0.000359389	-0.58349	0.000359389	0.00358099	[-0.9,-0.26]
NDUFA11	0.141408	-0.583941	-0.725309	3.6e-06	-5.68253	-6.40788	-0.725886	0.000362199	-0.725886	0.000362199	0.00360164	[-1.12,-0.33]
SLC4A2	0.148554	-0.36407	-0.512737	2.64e-06	-6.01723	-6.52985	-0.5127	0.000364071	-0.5127	0.000364071	0.00361641	[-0.79,-0.23]
RNASEH2A	0.0263165	-0.584962	-0.611451	3.34e-06	-4.46514	-5.07642	-0.61139	0.000364769	-0.61139	0.000364769	0.00361952	[-0.95,-0.28]
ZNF675	-0.0929571	-0.914752	-0.82215	5.53e-06	-4.45692	-5.27872	-0.822569	0.000365176	-0.822569	0.000365176	0.00361972	[-1.28,-0.37]
VDAC1	-0.0476457	-0.652638	-0.604842	3.11e-06	-4.71796	-5.32296	-0.605054	0.000365821	-0.605054	0.000365821	0.00362228	[-0.94,-0.27]
LAPTM4A	0.0992426	-0.499891	-0.599258	3.3e-06	-5.07324	-5.67238	-0.599183	0.000366296	-0.599183	0.000366296	0.00362316	[-0.93,-0.27]
DGCR2	0.223944	-0.547729	-0.771776	3.1e-06	-6.80291	-7.57459	-0.772208	0.000367855	-0.772208	0.000367855	0.00363474	[-1.2,-0.35]
OSBPL2	0.0956447	-0.661864	-0.757534	3.85e-06	-5.1795	-5.93701	-0.758079	0.000368868	-0.758079	0.000368868	0.00363746	[-1.18,-0.34]
SMS	-0.0778293	-0.762017	-0.68417	3.46e-06	-5.95762	-6.64181	-0.684682	0.000369681	-0.684682	0.000369681	0.00363746	[-1.06,-0.31]
ATIC	-0.034242	-0.639469	-0.605207	3.23e-06	-4.36509	-4.97032	-0.605472	0.000369337	-0.605472	0.000369337	0.00363746	[-0.94,-0.27]
PSME4	-0.155596	-0.707682	-0.551985	3.23e-06	-5.72336	-6.27544	-0.552405	0.000368973	-0.552405	0.000368973	0.00363746	[-0.86,-0.25]
ZNF317	-0.0859304	-1.13153	-1.04543	5.52e-06	-6.63394	-7.67954	-1.04782	0.000371709	-1.04782	0.000371709	0.00364652	[-1.63,-0.47]
RALB	-0.139599	-1.03653	-0.897188	5.04e-06	-5.71514	-6.61206	-0.898167	0.000371768	-0.898167	0.000371768	0.00364652	[-1.39,-0.4]
EIF2S3B	0.0311032	-0.550387	-0.581316	5.86e-06	-1.56699	-2.14848	-0.581651	0.000371709	-0.581651	0.000371709	0.00364652	[-0.9,-0.26]
TFRC	0.0645677	-0.514905	-0.579578	3.13e-06	-4.20419	-4.78367	-0.579638	0.000372682	-0.579638	0.000372682	0.00365166	[-0.9,-0.26]
TIMMDC1	0.0986425	-0.6243	-0.722824	3.64e-06	-5.67606	-6.399	-0.723155	0.000373511	-0.723155	0.000373511	0.00365596	[-1.12,-0.33]
TMT1A	0.102895	-0.545225	-0.648336	3.31e-06	-5.63534	-6.28346	-0.648328	0.000374012	-0.648328	0.000374012	0.00365705	[-1.01,-0.29]
CCDC138	-0.0764623	-1.02308	-0.946563	6.61e-06	-4.61833	-5.56495	-0.947645	0.000377352	-0.947645	0.000377352	0.00368586	[-1.47,-0.43]
RNF31	-0.140985	-1.15597	-1.0155	7.33e-06	-5.90613	-6.92111	-1.01728	0.000380765	-1.01728	0.000380765	0.00371533	[-1.58,-0.46]
IER3IP1	0.0649202	-0.577476	-0.642415	4.34e-06	-3.65365	-4.29605	-0.642401	0.000381184	-0.642401	0.000381184	0.00371556	[-1,-0.29]
RSU1	-0.0644223	-0.806793	-0.742298	4.35e-06	-5.27951	-6.02188	-0.743204	0.000382488	-0.743204	0.000382488	0.00372439	[-1.15,-0.33]
TUT4	-0.0208209	-0.856117	-0.835139	4.87e-06	-5.42933	-6.26463	-0.836032	0.000385061	-0.836032	0.000385061	0.00374168	[-1.3,-0.38]
DNAJC11	0.0518981	-0.58909	-0.640878	3.81e-06	-4.37679	-5.01778	-0.640965	0.00038496	-0.640965	0.00038496	0.00374168	[-0.99,-0.29]
HLA-B	0.106915	-0.533698	-0.640812	1.34e-05	-2.08141	-2.72202	-0.640821	0.000386284	-0.640821	0.000386284	0.00374968	[-0.99,-0.29]
PSMD7	0.0608993	-0.517	-0.5778	3.41e-06	-5.05146	-5.62936	-0.578076	0.000387354	-0.578076	0.000387354	0.00375617	[-0.9,-0.26]
UBE2S	0.161606	-0.504428	-0.666185	3.68e-06	-5.31226	-5.9783	-0.666421	0.000388627	-0.666421	0.000388627	0.00376462	[-1.03,-0.3]
UBL4A	-0.0513278	-0.943721	-0.892387	5.37e-06	-5.96713	-6.85952	-0.893226	0.000389926	-0.893226	0.000389926	0.00376874	[-1.39,-0.4]
SSR2	0.176462	-0.468719	-0.645347	3.63e-06	-5.30693	-5.95211	-0.645271	0.000390629	-0.645271	0.000390629	0.00376874	[-1,-0.29]
MCM2	-0.0189793	-0.630101	-0.610993	3.58e-06	-4.6743	-5.28542	-0.611365	0.00039066	-0.611365	0.00039066	0.00376874	[-0.95,-0.27]
RPL24	0.0403176	-0.472813	-0.513104	2.94e-06	-4.14313	-4.65626	-0.513255	0.000389721	-0.513255	0.000389721	0.00376874	[-0.8,-0.23]
RASA2	-0.143518	-1.16992	-1.02653	6.81e-06	-5.26098	-6.28738	-1.02914	0.000391177	-1.02914	0.000391177	0.00376882	[-1.6,-0.46]
POLD3	-0.0948408	-0.952574	-0.857622	4.76e-06	-6.17881	-7.03654	-0.85883	0.000391472	-0.85883	0.000391472	0.00376882	[-1.34,-0.38]
TMEM223	0.157316	-0.5084	-0.665624	3.36e-06	-5.30144	-5.96716	-0.665905	0.000395477	-0.665905	0.000395477	0.00380347	[-1.03,-0.3]
PQBP1	0.0562012	-0.582875	-0.639086	3.88e-06	-4.20104	-4.84012	-0.639317	0.000396887	-0.639317	0.000396887	0.00381312	[-0.99,-0.29]
YME1L1	0.0448259	-0.626316	-0.671152	3.78e-06	-5.35153	-6.02267	-0.671491	0.00039776	-0.671491	0.00039776	0.0038176	[-1.04,-0.3]
TIMM21	0.0552268	-0.861363	-0.917033	5.56e-06	-5.98728	-6.90387	-0.91758	0.000398397	-0.91758	0.000398397	0.00381981	[-1.43,-0.41]
PCM1	-0.123454	-0.743268	-0.619876	3.8e-06	-5.0751	-5.69492	-0.619774	0.000399632	-0.619774	0.000399632	0.00382773	[-0.96,-0.28]
ARL1	0.160126	-0.403121	-0.563114	3.23e-06	-4.80732	-5.37056	-0.563406	0.00040135	-0.563406	0.00040135	0.00384027	[-0.87,-0.25]
PRRC2C	-0.0858541	-0.632484	-0.546624	3.83e-06	-6.14774	-6.69437	-0.546945	0.000404443	-0.546945	0.000404443	0.00386592	[-0.85,-0.24]
UBE2O	-0.115644	-0.851242	-0.735748	4.68e-06	-5.34078	-6.07638	-0.736465	0.000407055	-0.736465	0.000407055	0.00388692	[-1.15,-0.33]
UBAP1	0.0290694	-1.03332	-1.0624	6.08e-06	-6.82105	-7.88344	-1.06499	0.000409602	-1.06499	0.000409602	0.00390726	[-1.66,-0.47]
MAPK1	-0.0838837	-0.735454	-0.651505	3.98e-06	-5.58296	-6.23453	-0.651558	0.000410921	-0.651558	0.000410921	0.00391586	[-1.01,-0.29]
B4GALT1	0.100616	-0.600695	-0.701394	3.97e-06	-6.34961	-7.05092	-0.701825	0.000413647	-0.701825	0.000413647	0.00393784	[-1.09,-0.31]
PCCB	0.1224	-0.620847	-0.743204	6.27e-06	-4.44112	-5.18437	-0.743539	0.000417822	-0.743539	0.000417822	0.00397355	[-1.16,-0.33]
NT5DC1	-0.0916971	-0.773586	-0.681728	5.09e-06	-3.44914	-4.13103	-0.682212	0.000418438	-0.682212	0.000418438	0.00397537	[-1.06,-0.3]
JAK1	-0.064106	-0.675311	-0.611349	3.83e-06	-5.18787	-5.79908	-0.611378	0.000419042	-0.611378	0.000419042	0.00397708	[-0.95,-0.27]
CRIPT	-0.094329	-1.22239	-1.12857	8.73e-06	-5.7039	-6.83197	-1.13145	0.000423773	-1.13145	0.000423773	0.00399647	[-1.76,-0.5]
GPN3	-0.0377152	-0.862843	-0.824926	6.35e-06	-3.3948	-4.21993	-0.82513	0.000422182	-0.82513	0.000422182	0.00399647	[-1.28,-0.37]
LSM7	0.146467	-0.59223	-0.738974	6.7e-06	-4.0586	-4.7973	-0.739397	0.000423312	-0.739397	0.000423312	0.00399647	[-1.15,-0.33]
DYNC1LI1	0.0538131	-0.64243	-0.696328	4.66e-06	-4.28659	-4.98283	-0.696538	0.000423812	-0.696538	0.000423812	0.00399647	[-1.08,-0.31]
THADA	-0.167225	-0.811212	-0.643957	4.84e-06	-4.65902	-5.303	-0.644302	0.000423086	-0.644302	0.000423086	0.00399647	[-1,-0.29]
PDLIM1	-0.140846	-0.759348	-0.618464	4.29e-06	-4.95637	-5.57488	-0.618911	0.000424069	-0.618911	0.000424069	0.00399647	[-0.96,-0.28]
SLC25A6	0.0323676	-0.503712	-0.53601	3.87e-06	-4.81849	-5.35457	-0.536162	0.000422617	-0.536162	0.000422617	0.00399647	[-0.83,-0.24]
KLHL12	-0.05661	-1.08383	-1.02732	6.71e-06	-6.5942	-7.62143	-1.02926	0.000424914	-1.02926	0.000424914	0.0039997	[-1.61,-0.46]
KIF22	0.0668378	-0.627934	-0.694897	4.63e-06	-4.84473	-5.5395	-0.694961	0.000425634	-0.694961	0.000425634	0.0039997	[-1.08,-0.31]
NOP58	-0.0489362	-0.725369	-0.676505	4.57e-06	-4.44996	-5.12639	-0.676599	0.000425691	-0.676599	0.000425691	0.0039997	[-1.05,-0.3]
PTCD3	0.0444927	-0.649893	-0.694477	4.92e-06	-4.71926	-5.41365	-0.694839	0.000426806	-0.694839	0.000426806	0.00400541	[-1.08,-0.31]
ANKRD17	-0.132838	-0.74366	-0.611012	4.12e-06	-5.84942	-6.46024	-0.610936	0.000427152	-0.610936	0.000427152	0.00400541	[-0.95,-0.27]
MRPL21	0.0611054	-0.57409	-0.635132	4.35e-06	-4.36795	-5.00314	-0.635343	0.000429074	-0.635343	0.000429074	0.00401941	[-0.99,-0.28]
IPO4	0.172052	-0.469562	-0.642277	0.00043039	-4.58147	-5.22308	-0.641614	0.000123482	-0.642277	0.00043039	0.00402771	[-1.01,-0.28]
WDR75	-0.105692	-0.877888	-0.772207	5.8e-06	-3.60384	-4.37603	-0.772259	0.000431925	-0.772259	0.000431925	0.00403402	[-1.2,-0.34]
HSDL2	-0.0940212	-0.824268	-0.730313	5.58e-06	-3.88704	-4.61729	-0.730349	0.000431808	-0.730349	0.000431808	0.00403402	[-1.14,-0.32]
MRPL32	0.180999	-0.424596	-0.60544	4.41e-06	-3.99182	-4.59742	-0.605707	0.000432875	-0.605707	0.000432875	0.00403888	[-0.94,-0.27]
CTSA	0.253071	-0.331046	-0.584025	3.9e-06	-5.0646	-5.64871	-0.584326	0.000434079	-0.584326	0.000434079	0.00404608	[-0.91,-0.26]
LYAR	-0.0784756	-0.878352	-0.799739	7.02e-06	-4.62023	-5.4201	-0.800882	0.00043487	-0.800882	0.00043487	0.00404943	[-1.25,-0.36]
ID2	-0.100868	-0.736484	-0.635653	4.71e-06	-3.55738	-4.193	-0.635673	0.000438363	-0.635673	0.000438363	0.00407791	[-0.99,-0.28]
CDC42	-0.00217453	-0.638376	-0.636104	4.27e-06	-4.91062	-5.54683	-0.636169	0.000440802	-0.636169	0.000440802	0.00409654	[-0.99,-0.28]
YKT6	0.101902	-0.564614	-0.666569	3.8e-06	-6.81068	-7.4772	-0.666923	0.000443486	-0.666923	0.000443486	0.00411332	[-1.04,-0.3]
CLIC1	0.142246	-0.427861	-0.570042	3.79e-06	-6.03476	-6.60487	-0.570203	0.000443462	-0.570203	0.000443462	0.00411332	[-0.89,-0.25]
UBE2R2	-0.038189	-0.841379	-0.803222	6.21e-06	-4.80426	-5.60745	-0.803453	0.000444239	-0.803453	0.000444239	0.00411624	[-1.25,-0.36]
EBNA1BP2	0.00809232	-0.56616	-0.57428	4.09e-06	-5.50603	-6.08029	-0.574499	0.000445803	-0.574499	0.000445803	0.00411851	[-0.89,-0.25]
SOD2	-0.0541777	-0.619477	-0.565379	3.98e-06	-5.70192	-6.26722	-0.565513	0.000445369	-0.565513	0.000445369	0.00411851	[-0.88,-0.25]
RPS21	0.120186	-0.394185	-0.514425	4.16e-06	-6.26002	-6.77439	-0.514545	0.000445165	-0.514545	0.000445165	0.00411851	[-0.8,-0.23]
DDX55	-0.0705387	-1.27009	-1.20005	1.01e-05	-5.87978	-7.07933	-1.2032	0.000446999	-1.2032	0.000446999	0.00412444	[-1.88,-0.53]
RESF1	-0.0959262	-1.20811	-1.11267	8.68e-06	-6.62136	-7.73354	-1.11554	0.000448085	-1.11554	0.000448085	0.00412444	[-1.74,-0.49]
LMCD1	0.198098	-0.761389	-0.959573	6.3e-06	-5.33098	-6.29047	-0.961061	0.000447974	-0.961061	0.000447974	0.00412444	[-1.5,-0.43]
ALDH2	-0.0962722	-0.805445	-0.709314	5.06e-06	-5.29843	-6.0076	-0.709743	0.000448203	-0.709743	0.000448203	0.00412444	[-1.11,-0.31]
PPAT	-0.109546	-0.887973	-0.778484	6.02e-06	-5.13847	-5.9169	-0.779412	0.000450467	-0.779412	0.000450467	0.0041412	[-1.22,-0.34]
ANP32A	-0.0637225	-0.758206	-0.694423	5.38e-06	-3.47595	-4.17043	-0.694494	0.000453167	-0.694494	0.000453167	0.00416195	[-1.08,-0.31]
MTG2	0.0809842	-0.73262	-0.813789	5.43e-06	-6.29578	-7.10939	-0.814615	0.000455417	-0.814615	0.000455417	0.00417852	[-1.27,-0.36]
NLN	-0.128627	-0.962077	-0.833772	6.5e-06	-5.80386	-6.63731	-0.834398	0.000456992	-0.834398	0.000456992	0.00418887	[-1.3,-0.37]
INTS8	-0.146288	-0.919829	-0.773463	6.02e-06	-5.26547	-6.03901	-0.774039	0.000459146	-0.774039	0.000459146	0.0042045	[-1.21,-0.34]
FAM83D	-0.0238629	-0.791383	-0.76745	6.07e-06	-4.99717	-5.76469	-0.767559	0.000465384	-0.767559	0.000465384	0.00425747	[-1.2,-0.34]
RPL23A	0.0834046	-0.515149	-0.598509	4.81e-06	-4.72578	-5.32433	-0.598712	0.00046599	-0.598712	0.00046599	0.00425886	[-0.93,-0.26]
TTI2	0.00110703	-1.03989	-1.0413	1.08e-05	-4.56598	-5.60698	-1.04353	0.000468017	-1.04353	0.000468017	0.00426265	[-1.63,-0.46]
GTF2E1	0.00118355	-1.02308	-1.02421	7.68e-06	-5.974	-6.99827	-1.02667	0.000468636	-1.02667	0.000468636	0.00426265	[-1.6,-0.45]
HSPBP1	0.0530317	-0.815917	-0.868936	6.6e-06	-5.56551	-6.43445	-0.869865	0.000467906	-0.869865	0.000467906	0.00426265	[-1.36,-0.38]
CDC5L	-0.135816	-0.717166	-0.581311	5.92e-06	-4.4437	-5.02505	-0.58163	0.000468677	-0.58163	0.000468677	0.00426265	[-0.91,-0.26]
DDX52	-0.0540636	-0.628313	-0.574279	5.1e-06	-4.47428	-5.04853	-0.574498	0.000468562	-0.574498	0.000468562	0.00426265	[-0.9,-0.25]
MRPL16	-0.0513113	-0.717901	-0.666581	5.17e-06	-5.38383	-6.05042	-0.666935	0.000470251	-0.666935	0.000470251	0.00427282	[-1.04,-0.29]
SERPINB1	-0.0894462	-0.954196	-0.864558	8.39e-06	-3.89731	-4.76206	-0.86566	0.000472216	-0.86566	0.000472216	0.00428651	[-1.35,-0.38]
FLII	-0.088124	-0.65495	-0.566919	4.68e-06	-5.36552	-5.93234	-0.566964	0.000473697	-0.566964	0.000473697	0.0042958	[-0.88,-0.25]
POLD1	0.0101944	-0.752562	-0.76307	6.05e-06	-5.53605	-6.29881	-0.763648	0.000475528	-0.763648	0.000475528	0.00429993	[-1.19,-0.34]
ALG14	0.275963	-0.487115	-0.763023	5.31e-06	-5.31828	-6.08136	-0.763398	0.000475219	-0.763398	0.000475219	0.00429993	[-1.19,-0.34]
HAT1	-0.0742118	-0.67001	-0.595756	5.68e-06	-3.22627	-3.82207	-0.596	0.000475269	-0.596	0.000475269	0.00429993	[-0.93,-0.26]
RNPEP	-0.133009	-0.845737	-0.712965	6.12e-06	-5.00233	-5.71506	-0.713578	0.000476771	-0.713578	0.000476771	0.00430351	[-1.11,-0.31]
PPP1R2	-0.0340226	-0.618425	-0.584396	4.66e-06	-5.09299	-5.67739	-0.58437	0.000476842	-0.58437	0.000476842	0.00430351	[-0.91,-0.26]
NUTF2	0.0682477	-0.743924	-0.812376	6.4e-06	-6.0383	-6.85047	-0.81299	0.000478692	-0.81299	0.000478692	0.00431482	[-1.27,-0.36]
TSPAN13	0.106958	-0.555085	-0.662164	5.54e-06	-4.74251	-5.40455	-0.662388	0.000479016	-0.662388	0.000479016	0.00431482	[-1.03,-0.29]
RBPMS	-0.00795798	-0.728776	-0.720785	5.06e-06	-6.61928	-7.3401	-0.721464	0.0004824	-0.721464	0.0004824	0.00433893	[-1.13,-0.32]
UBXN1	0.104339	-0.514129	-0.618458	6.07e-06	-4.59881	-5.21728	-0.618504	0.000482617	-0.618504	0.000482617	0.00433893	[-0.97,-0.27]
FOCAD	-0.153837	-1.02207	-0.868443	9.55e-06	-4.45972	-5.32795	-0.86976	0.000485226	-0.86976	0.000485226	0.00435403	[-1.36,-0.38]
FN3KRP	0.0109568	-0.714245	-0.725462	6.23e-06	-4.86538	-5.59059	-0.725864	0.000484948	-0.725864	0.000484948	0.00435403	[-1.13,-0.32]
ARF3	0.0650408	-0.582031	-0.647055	4.98e-06	-6.72371	-7.37078	-0.647318	0.000487196	-0.647318	0.000487196	0.00436753	[-1.01,-0.28]
XAB2	-0.00110635	-0.740046	-0.738995	7.02e-06	-4.42381	-5.16275	-0.739433	0.000489576	-0.739433	0.000489576	0.00438468	[-1.15,-0.32]
CGA	1.07716	0.332342	-0.744899	5.29e-06	-4.82594	-5.57076	-0.744537	0.000490755	-0.744537	0.000490755	0.00439104	[-1.16,-0.33]
LETM1	0.0809535	-0.574694	-0.655864	4.83e-06	-6.39844	-7.05409	-0.655861	0.000494129	-0.655861	0.000494129	0.00441702	[-1.02,-0.29]
EXOC4	-0.0538728	-0.772589	-0.718706	6.62e-06	-4.91274	-5.63146	-0.719204	0.000496314	-0.719204	0.000496314	0.00443232	[-1.12,-0.31]
IPO5	-0.0924466	-0.729801	-0.637349	5.68e-06	-4.32878	-4.96613	-0.637562	0.000497807	-0.637562	0.000497807	0.00444142	[-1,-0.28]
RNF167	0.131391	-0.728506	-0.859802	7.67e-06	-6.0135	-6.8734	-0.86039	0.000498478	-0.86039	0.000498478	0.00444176	[-1.34,-0.38]
ACSL3	0.0892328	-0.476873	-0.566156	4.76e-06	-4.93584	-5.50194	-0.566102	0.000498792	-0.566102	0.000498792	0.00444176	[-0.88,-0.25]
TSPAN3	0.236208	-0.365953	-0.602342	4.09e-06	-6.40504	-7.0072	-0.602385	0.000500715	-0.602385	0.000500715	0.00445466	[-0.94,-0.26]
PROX1	-0.0082884	-0.725059	-0.716801	5.85e-06	-7.27418	-7.99095	-0.717493	0.000503799	-0.717493	0.000503799	0.00447417	[-1.12,-0.31]
FKBP4	-0.134869	-0.724097	-0.589109	5.56e-06	-4.8428	-5.43203	-0.589284	0.000503863	-0.589284	0.000503863	0.00447417	[-0.92,-0.26]
MFAP1	-0.0605829	-0.659101	-0.598493	6.74e-06	-3.82816	-4.42668	-0.598706	0.000507743	-0.598706	0.000507743	0.00450435	[-0.94,-0.26]
MSH2	-0.253612	-1.002	-0.748433	7.4e-06	-3.73472	-4.48312	-0.748421	0.00050916	-0.748421	0.00050916	0.0045084	[-1.17,-0.33]
LRRC28	0.00469097	-0.725067	-0.729637	6.33e-06	-5.30992	-6.03967	-0.73017	0.000508829	-0.73017	0.000508829	0.0045084	[-1.14,-0.32]
CLDND1	0.260867	-0.450056	-0.71085	6.42e-06	-5.39003	-6.10095	-0.711421	0.000513028	-0.711421	0.000513028	0.00453836	[-1.11,-0.31]
AHCY	0.0246984	-0.52871	-0.553478	4.97e-06	-4.89075	-5.44416	-0.553368	0.000515902	-0.553368	0.000515902	0.00455948	[-0.87,-0.24]
CTAG1B	0.0195443	-0.87245	-0.891989	2.56e-05	-1.76071	-2.65271	-0.893176	0.000516712	-0.893176	0.000516712	0.00456155	[-1.4,-0.39]
GEMIN5	-0.165338	-0.777417	-0.611947	6.39e-06	-4.78679	-5.39887	-0.612305	0.000517595	-0.612305	0.000517595	0.00456155	[-0.96,-0.27]
PCBP1	-0.206537	-0.793189	-0.586627	5.22e-06	-5.92042	-6.50708	-0.58699	0.000517585	-0.58699	0.000517585	0.00456155	[-0.92,-0.26]
PPP1CC	-0.122722	-0.868546	-0.745835	7.08e-06	-4.86553	-5.61136	-0.746118	0.000519139	-0.746118	0.000519139	0.00457086	[-1.17,-0.33]
SLC25A10	-0.0139079	-0.728398	-0.714347	6.52e-06	-5.11679	-5.83128	-0.714715	0.000520315	-0.714715	0.000520315	0.00457691	[-1.12,-0.31]
CYP20A1	0.0759639	-0.793113	-0.868927	8.64e-06	-5.17691	-6.04598	-0.869884	0.000522458	-0.869884	0.000522458	0.00459146	[-1.36,-0.38]
SLBP	0.00946002	-0.684277	-0.693544	6.51e-06	-4.66549	-5.35923	-0.693902	0.000525141	-0.693902	0.000525141	0.00461072	[-1.09,-0.3]
PSMC1	0.0304799	-0.490524	-0.520867	5.21e-06	-3.86348	-4.38448	-0.521118	0.000528856	-0.521118	0.000528856	0.00463899	[-0.82,-0.23]
TAMM41	0.0914773	-0.660041	-0.751531	1.24e-05	-3.44311	-4.19463	-0.752197	0.000530381	-0.752197	0.000530381	0.00464802	[-1.18,-0.33]
ABRAXAS2	-0.0315401	-0.891897	-0.860638	8.01e-06	-5.92527	-6.78563	-0.861559	0.000535594	-0.861559	0.000535594	0.00468786	[-1.35,-0.37]
METTL3	-0.0151194	-0.750111	-0.735196	8.74e-06	-4.18111	-4.9161	-0.735387	0.000535927	-0.735387	0.000535927	0.00468786	[-1.15,-0.32]
AIFM2	0.0624311	-0.575602	-0.638175	6.2e-06	-5.28501	-5.92304	-0.638312	0.000536745	-0.638312	0.000536745	0.00469064	[-1,-0.28]
PWWP2A	-0.0142218	-1.23704	-1.22284	1.24e-05	-6.44485	-7.66767	-1.22632	0.000537834	-1.22632	0.000537834	0.00469559	[-1.93,-0.53]
PIGG	0.259475	-0.39379	-0.653452	5.51e-06	-4.96849	-5.62175	-0.653367	0.000538813	-0.653367	0.000538813	0.00469559	[-1.02,-0.28]
DHCR24	0.151473	-0.381114	-0.532611	4.89e-06	-6.56049	-7.09308	-0.532601	0.000538482	-0.532601	0.000538482	0.00469559	[-0.83,-0.23]
CENPL	0.0942455	-1.13368	-1.2284	1.36e-05	-5.56649	-6.79442	-1.23063	0.000539539	-1.23063	0.000539539	0.00469755	[-1.93,-0.54]
RPL30	0.0168218	-0.730041	-0.746821	8.17e-06	-4.38934	-5.1362	-0.747124	0.000542667	-0.747124	0.000542667	0.0047204	[-1.17,-0.33]
PSMD2	-0.0801102	-0.597524	-0.517447	5.36e-06	-4.84716	-5.36457	-0.517568	0.000544665	-0.517568	0.000544665	0.00473338	[-0.81,-0.22]
KDM1A	-0.0850259	-0.768599	-0.683658	6.68e-06	-5.66005	-6.34362	-0.684338	0.000547527	-0.684338	0.000547527	0.00474946	[-1.07,-0.3]
TRIM27	-0.0632518	-0.690341	-0.627186	6.07e-06	-5.43286	-6.05995	-0.627363	0.000547268	-0.627363	0.000547268	0.00474946	[-0.98,-0.27]
PSMD12	-0.0481206	-0.655804	-0.607595	6.33e-06	-4.67918	-5.28686	-0.607767	0.000549282	-0.607767	0.000549282	0.00476028	[-0.95,-0.26]
DYNLL1	-0.0134693	-0.548669	-0.535232	6.26e-06	-5.39908	-5.93428	-0.535353	0.000551263	-0.535353	0.000551263	0.00477303	[-0.84,-0.23]
PSMD10	0.0138311	-0.683431	-0.697424	7.47e-06	-5.12847	-5.82574	-0.697613	0.000553185	-0.697613	0.000553185	0.00478307	[-1.09,-0.3]
CLPTM1	0.219805	-0.314591	-0.534468	5.79e-06	-4.72357	-5.25797	-0.534557	0.000553442	-0.534557	0.000553442	0.00478307	[-0.84,-0.23]
PYGB	0.0673073	-0.664397	-0.731943	7.52e-06	-4.56561	-5.29732	-0.732367	0.000556915	-0.732367	0.000556915	0.00480864	[-1.15,-0.32]
ARMH3	0.0317711	-0.639852	-0.671794	7.58e-06	-4.53895	-5.21057	-0.671705	0.000557931	-0.671705	0.000557931	0.00481298	[-1.05,-0.29]
GDI1	0.0389533	-0.637138	-0.676291	7.21e-06	-5.15274	-5.82883	-0.676405	0.000559805	-0.676405	0.000559805	0.00482471	[-1.06,-0.29]
ARHGAP1	0.0342175	-0.700142	-0.734314	7.38e-06	-5.69886	-6.43322	-0.7348	0.000565906	-0.7348	0.000565906	0.00486897	[-1.15,-0.32]
WASHC2C	-0.0233592	-0.648156	-0.624977	7.56e-06	-4.32926	-4.95406	-0.625332	0.000565978	-0.625332	0.000565978	0.00486897	[-0.98,-0.27]
INO80C	0.157505	-0.913195	-1.07125	1.66e-05	-3.97497	-5.04567	-1.0729	0.000571773	-1.0729	0.000571773	0.00491431	[-1.68,-0.46]
BUD23	0.160953	-0.458846	-0.619729	7e-06	-4.0025	-4.6223	-0.619915	0.000574443	-0.619915	0.000574443	0.00493274	[-0.97,-0.27]
PRKACB	-0.156902	-1.12553	-0.968805	1.2e-05	-6.02917	-6.9978	-0.969627	0.000578233	-0.969627	0.000578233	0.00496074	[-1.52,-0.42]
H3C11	0.24903	-0.537294	-0.78627	2.41e-05	-3.11673	-3.90305	-0.786472	0.000579693	-0.786472	0.000579693	0.00496418	[-1.23,-0.34]
ADAM9	0.12846	-0.453358	-0.581695	6.49e-06	-4.61018	-5.19199	-0.58208	0.00057944	-0.58208	0.00057944	0.00496418	[-0.91,-0.25]
CDCA4	0.115353	-0.909397	-1.02495	1.03e-05	-6.43717	-7.46192	-1.02695	0.000581266	-1.02695	0.000581266	0.00496875	[-1.61,-0.44]
ARHGAP21	-0.0411891	0.791099	0.832203	1.41e-07	-7.13312	-6.30083	0.833517	0.000582358	0.833517	0.000582358	0.00496875	[0.36,1.31]
RPTOR	0.0504544	-0.627064	-0.677751	6.95e-06	-5.61909	-6.29661	-0.67784	0.000581438	-0.67784	0.000581438	0.00496875	[-1.06,-0.29]
ZFR	-0.14068	-0.810571	-0.669945	7.58e-06	-4.84929	-5.51919	-0.670104	0.000582876	-0.670104	0.000582876	0.00496875	[-1.05,-0.29]
HERC1	-0.175671	-0.812411	-0.636658	8.17e-06	-5.46183	-6.09857	-0.637269	0.000582545	-0.637269	0.000582545	0.00496875	[-1,-0.27]
GGA2	-0.0470651	-0.77332	-0.726537	7.43e-06	-6.51175	-7.23801	-0.727188	0.000583707	-0.727188	0.000583707	0.00497132	[-1.14,-0.31]
WDR83OS	0.215431	-0.531373	-0.74729	4.39e-05	-3.60432	-4.35112	-0.747042	0.000585845	-0.747042	0.000585845	0.00498048	[-1.17,-0.32]
PGM3	-0.110202	-0.761016	-0.65064	7.3e-06	-5.13237	-5.78319	-0.650865	0.00058552	-0.650865	0.00058552	0.00498048	[-1.02,-0.28]
WDR3	-0.167674	-0.805236	-0.637728	7.87e-06	-4.54761	-5.18517	-0.637595	0.000587608	-0.637595	0.000587608	0.00499094	[-1,-0.27]
PICK1	0.0224538	-0.780782	-0.8036	1.04e-05	-4.69088	-5.49411	-0.804145	0.000589087	-0.804145	0.000589087	0.00499898	[-1.26,-0.35]
HMGCS1	-0.158545	-0.712936	-0.554282	6.63e-06	-4.95902	-5.51342	-0.55454	0.000590116	-0.55454	0.000590116	0.00500318	[-0.87,-0.24]
NTAQ1	-0.0453892	-1.05311	-1.00804	1.41e-05	-4.45805	-5.46577	-1.00918	0.000591959	-1.00918	0.000591959	0.00500483	[-1.59,-0.43]
BPNT1	0.00746375	-0.703783	-0.711427	8.09e-06	-4.80802	-5.51926	-0.711941	0.000590979	-0.711941	0.000590979	0.00500483	[-1.12,-0.31]
RIDA	-0.0314899	-0.692342	-0.661173	1.58e-05	-3.38228	-4.04314	-0.66135	0.000592686	-0.66135	0.000592686	0.00500483	[-1.04,-0.28]
LRRC1	-0.116272	-0.776889	-0.660729	7.82e-06	-4.79808	-5.4587	-0.66113	0.000592611	-0.66113	0.000592611	0.00500483	[-1.04,-0.28]
CNPY2	0.24499	-0.393011	-0.638169	7.53e-06	-5.47763	-6.11563	-0.638307	0.000592979	-0.638307	0.000592979	0.00500483	[-1,-0.27]
GABARAP	0.0192497	-0.669379	-0.688745	8.35e-06	-4.37168	-5.06031	-0.688624	0.000597005	-0.688624	0.000597005	0.00503428	[-1.08,-0.3]
KAT7	-0.00428462	-0.837842	-0.833641	9.16e-06	-6.06753	-6.90109	-0.834282	0.000597968	-0.834282	0.000597968	0.00503786	[-1.31,-0.36]
P4HB	0.17283	-0.400574	-0.57332	6.48e-06	-3.97289	-4.54629	-0.573536	0.000598868	-0.573536	0.000598868	0.00504092	[-0.9,-0.25]
SCAMP3	0.134546	-0.473793	-0.608449	7.96e-06	-4.02695	-4.63529	-0.608253	0.000600996	-0.608253	0.000600996	0.0050543	[-0.96,-0.26]
NIPSNAP1	-0.0683766	-0.798937	-0.730399	8.24e-06	-6.33969	-7.07025	-0.730945	0.000605774	-0.730945	0.000605774	0.00508773	[-1.15,-0.31]
H1-2	0.160307	-0.409613	-0.570009	7.22e-06	-5.49222	-6.06214	-0.570069	0.000606057	-0.570069	0.000606057	0.00508773	[-0.9,-0.24]
ANAPC5	-0.0129821	-0.564944	-0.551964	6.18e-06	-6.23195	-6.78391	-0.55203	0.00060711	-0.55203	0.00060711	0.00509201	[-0.87,-0.24]
PRPF3	0.0283524	-0.639655	-0.668034	8.81e-06	-4.77197	-5.43998	-0.668526	0.000608643	-0.668526	0.000608643	0.00510031	[-1.05,-0.29]
MTX2	-0.0393196	-0.803603	-0.764594	1.09e-05	-4.62449	-5.38877	-0.764907	0.000611281	-0.764907	0.000611281	0.00511785	[-1.2,-0.33]
H1-3	0.323968	-0.628519	-0.952493	8.91e-06	-6.10479	-7.05728	-0.953547	0.000614101	-0.953547	0.000614101	0.00513686	[-1.5,-0.41]
SEC11A	0.164127	-0.44467	-0.608872	7.3e-06	-4.79188	-5.40068	-0.608997	0.000626108	-0.608997	0.000626108	0.00523264	[-0.96,-0.26]
CNIH1	0.109725	-0.616753	-0.726471	9.36e-06	-3.26162	-3.9881	-0.726532	0.000627923	-0.726532	0.000627923	0.00524313	[-1.14,-0.31]
DEF8	-0.0223876	-0.850856	-0.828795	1.08e-05	-5.58206	-6.41053	-0.829719	0.000628706	-0.829719	0.000628706	0.005245	[-1.31,-0.35]
NCK2	-0.0451915	-1.16834	-1.12332	1.68e-05	-4.96074	-6.08389	-1.12623	0.000630719	-1.12623	0.000630719	0.00525711	[-1.77,-0.48]
TMEM102	0.0632215	-1.24511	-1.30881	1.92e-05	-4.86419	-6.17252	-1.3132	0.000631953	-1.3132	0.000631953	0.00526272	[-2.08,-0.56]
RANBP17	0.166434	-1.29768	-1.46463	2.06e-05	-6.34753	-7.81164	-1.46985	0.000638358	-1.46985	0.000638358	0.00529456	[-2.32,-0.63]
RHOF	0.185573	-0.638901	-0.826072	5.14e-05	-6.07926	-6.90374	-0.825193	0.000639605	-0.825193	0.000639605	0.00529456	[-1.3,-0.35]
ZNRF3	0.135308	-0.671499	-0.806677	8.63e-06	-7.03985	-7.84665	-0.807461	0.000637023	-0.807461	0.000637023	0.00529456	[-1.27,-0.34]
NAA20	-0.011069	-0.770074	-0.75915	9.82e-06	-5.0689	-5.82791	-0.759481	0.000638913	-0.759481	0.000638913	0.00529456	[-1.2,-0.32]
NSMCE2	-0.0961066	-0.850335	-0.754256	1.32e-05	-3.89005	-4.64428	-0.754655	0.000639729	-0.754655	0.000639729	0.00529456	[-1.19,-0.32]
ZNHIT1	0.0737207	-0.528345	-0.601965	7.69e-06	-5.59242	-6.19449	-0.602371	0.000639217	-0.602371	0.000639217	0.00529456	[-0.95,-0.26]
ATP5PO	0.0553779	-0.533799	-0.589098	7.42e-06	-4.97914	-5.56832	-0.589276	0.00063926	-0.589276	0.00063926	0.00529456	[-0.93,-0.25]
PMPCA	0.16247	-0.475071	-0.637479	7.86e-06	-5.00098	-5.63852	-0.637814	0.000640781	-0.637814	0.000640781	0.00529859	[-1,-0.27]
MZT2B	0.131242	-0.642628	-0.774877	7.61e-05	-5.34932	-6.12319	-0.774606	0.000641376	-0.774606	0.000641376	0.00529884	[-1.22,-0.33]
ZCCHC2	-0.0898168	-0.86635	-0.776417	9.13e-06	-7.07493	-7.85147	-0.777524	0.000643698	-0.777524	0.000643698	0.00531115	[-1.22,-0.33]
MAGI1	-0.0703357	-0.821117	-0.750954	9.31e-06	-6.70747	-7.45825	-0.751574	0.000643999	-0.751574	0.000643999	0.00531115	[-1.18,-0.32]
POLR1A	-0.085231	-0.651188	-0.565974	8.64e-06	-5.65536	-6.22132	-0.56608	0.000647689	-0.56608	0.000647689	0.00533689	[-0.89,-0.24]
LIMD1	-0.153965	-0.949837	-0.795922	1.06e-05	-6.55613	-7.352	-0.796932	0.000648672	-0.796932	0.000648672	0.00533695	[-1.26,-0.34]
PRMT7	0.0198996	-0.654185	-0.674328	1e-05	-4.3821	-5.05618	-0.674538	0.000648835	-0.674538	0.000648835	0.00533695	[-1.06,-0.29]
PUS10	-0.25784	-1.29406	-1.03654	1.94e-05	-4.56045	-5.59668	-1.03894	0.000651372	-1.03894	0.000651372	0.00535312	[-1.64,-0.44]
RAD51	-0.103994	-0.948399	-0.844512	1.14e-05	-5.89553	-6.73994	-0.84577	0.000654278	-0.84577	0.000654278	0.0053723	[-1.33,-0.36]
BNIP1	0.0363334	-0.821294	-0.857479	1.22e-05	-4.68619	-5.54382	-0.859057	0.000656427	-0.859057	0.000656427	0.00537582	[-1.35,-0.37]
LGR4	0.254121	-0.291548	-0.545828	7.15e-06	-5.80319	-6.34886	-0.545733	0.000656419	-0.545733	0.000656419	0.00537582	[-0.86,-0.23]
SOD1	0.00503234	-0.527719	-0.532641	7.78e-06	-4.22951	-4.76226	-0.53296	0.000655417	-0.53296	0.000655417	0.00537582	[-0.84,-0.23]
PPIL1	0.111024	-0.602216	-0.713481	8.92e-06	-6.00057	-6.71381	-0.713656	0.000658008	-0.713656	0.000658008	0.00538407	[-1.12,-0.3]
HARBI1	0.0752115	-1.07635	-1.1523	2.07e-05	-4.8039	-5.95546	-1.15458	0.00065859	-1.15458	0.00065859	0.00538413	[-1.82,-0.49]
ALG11	0.202537	-0.572221	-0.775021	9.75e-06	-5.80735	-6.58211	-0.775256	0.000659659	-0.775256	0.000659659	0.00538818	[-1.22,-0.33]
BECN1	0.0492507	-0.622674	-0.671935	7.69e-06	-6.26218	-6.9341	-0.672357	0.000660538	-0.672357	0.000660538	0.00539066	[-1.06,-0.29]
MTMR6	-0.125217	-0.832028	-0.706739	9.65e-06	-5.80417	-6.51098	-0.707633	0.000661538	-0.707633	0.000661538	0.00539305	[-1.12,-0.3]
COG7	-0.0133823	-0.712382	-0.698949	1.13e-05	-3.88797	-4.58697	-0.699281	0.000661982	-0.699281	0.000661982	0.00539305	[-1.1,-0.3]
RNF121	0.14523	-0.479536	-0.624972	8.94e-06	-4.54885	-5.17362	-0.624905	0.00066257	-0.624905	0.00066257	0.00539316	[-0.98,-0.27]
HSBP1L1	0.11191	-1.29866	-1.41181	2.52e-05	-5.34057	-6.75114	-1.4161	0.000663487	-1.4161	0.000663487	0.00539594	[-2.24,-0.6]
PAFAH1B1	-0.0183151	-0.661759	-0.643497	9.02e-06	-4.71227	-5.35571	-0.643795	0.000666501	-0.643795	0.000666501	0.00541183	[-1.01,-0.27]
PSMB1	0.0728848	-0.506094	-0.57895	8.64e-06	-2.97672	-3.5557	-0.578997	0.000666595	-0.578997	0.000666595	0.00541183	[-0.91,-0.25]
MTF2	-0.013315	-0.637994	-0.624595	8.01e-06	-6.25491	-6.87959	-0.624893	0.000669305	-0.624893	0.000669305	0.00542482	[-0.98,-0.27]
MLEC	0.108615	-0.507498	-0.616247	7.25e-06	-7.06844	-7.68455	-0.616457	0.000669352	-0.616457	0.000669352	0.00542482	[-0.97,-0.26]
GK	-0.11375	-0.900911	-0.787236	1.26e-05	-3.81234	-4.59951	-0.78749	0.000670357	-0.78749	0.000670357	0.00542827	[-1.24,-0.34]
CNOT9	0.0341667	-0.7946	-0.828842	9.64e-06	-7.84163	-8.6704	-0.829763	0.000671605	-0.829763	0.000671605	0.00543369	[-1.31,-0.35]
OTUD6B	-0.00789468	-0.836753	-0.82938	1.82e-05	-3.88605	-4.71491	-0.829777	0.000674322	-0.829777	0.000674322	0.00545096	[-1.31,-0.35]
OXA1L	0.112577	-0.513441	-0.625913	8.24e-06	-5.46369	-6.08971	-0.626359	0.00067621	-0.626359	0.00067621	0.00546139	[-0.99,-0.27]
PDIA4	0.185981	-0.430669	-0.616767	8.37e-06	-5.5571	-6.17376	-0.616832	0.000676777	-0.616832	0.000676777	0.00546139	[-0.97,-0.26]
RWDD2A	0.0190328	-0.978305	-0.997617	1.39e-05	-5.5911	-6.58843	-0.99909	0.000679284	-0.99909	0.000679284	0.00547283	[-1.58,-0.42]
CHKA	-0.113307	-0.92416	-0.81071	1.21e-05	-5.41416	-6.22502	-0.811168	0.00068013	-0.811168	0.00068013	0.00547283	[-1.28,-0.34]
GALK2	-0.156798	-0.87124	-0.714543	1.16e-05	-4.39288	-5.10732	-0.714631	0.000682279	-0.714631	0.000682279	0.00547283	[-1.13,-0.3]
ZNF644	-0.0747906	-0.770185	-0.695468	1.01e-05	-6.44564	-7.14103	-0.695957	0.000680221	-0.695957	0.000680221	0.00547283	[-1.1,-0.29]
TRIT1	0.0589394	-0.634937	-0.693981	9.53e-06	-5.50449	-6.19837	-0.694294	0.000681003	-0.694294	0.000681003	0.00547283	[-1.09,-0.29]
RPAP1	0.0150731	-0.676249	-0.691503	9.32e-06	-5.50781	-6.19914	-0.69157	0.000681579	-0.69157	0.000681579	0.00547283	[-1.09,-0.29]
APOC1	0.100265	-0.411168	-0.51159	1.02e-05	-4.94153	-5.45296	-0.511336	0.000681966	-0.511336	0.000681966	0.00547283	[-0.81,-0.22]
NDUFC2-KCTD14	0.114774	-0.577965	-0.693191	0.000687833	0.684837	-0.00790179	-0.692977	1.51e-05	-0.693191	0.000687833	0.00549388	[-1.12,-0.29]
RPA3	-0.057255	-0.700175	-0.64304	1.02e-05	-3.58609	-4.22901	-0.642867	0.000686887	-0.642867	0.000686887	0.00549388	[-1.01,-0.27]
ARCN1	-0.104115	-0.734416	-0.630209	9.17e-06	-4.76396	-5.39426	-0.630402	0.000687154	-0.630402	0.000687154	0.00549388	[-0.99,-0.27]
CLN3	0.0405931	-0.561009	-0.601888	4.16e-05	-5.59107	-6.19267	-0.601901	0.000685749	-0.601901	0.000685749	0.00549388	[-0.95,-0.25]
NCOA3	-0.187085	-0.770119	-0.583018	8.78e-06	-6.89359	-7.47663	-0.583402	0.000687288	-0.583402	0.000687288	0.00549388	[-0.92,-0.25]
EIF3M	-0.0439995	-0.612528	-0.568491	8.75e-06	-4.37185	-4.94038	-0.568728	0.000691182	-0.568728	0.000691182	0.00551271	[-0.9,-0.24]
GLUL	0.023259	-0.536101	-0.559389	8.06e-06	-5.44302	-6.00238	-0.559449	0.000691367	-0.559449	0.000691367	0.00551271	[-0.88,-0.24]
ASF1B	-0.0213238	-0.595761	-0.574469	8.51e-06	-4.97778	-5.55222	-0.574527	0.000692051	-0.574527	0.000692051	0.00551347	[-0.91,-0.24]
CPN1	0.131067	-0.613572	-0.744486	1.26e-05	-3.89102	-4.63566	-0.745232	0.000692862	-0.745232	0.000692862	0.00551525	[-1.17,-0.32]
MAN1B1	0.162391	-0.46108	-0.623299	8.88e-06	-4.81838	-5.44185	-0.623447	0.000693838	-0.623447	0.000693838	0.00551833	[-0.98,-0.26]
LARP4B	-0.0481721	-0.826529	-0.778472	1.07e-05	-7.11061	-7.88896	-0.778903	0.000697103	-0.778903	0.000697103	0.00553961	[-1.23,-0.33]
TRIM28	-0.00814961	-0.546277	-0.538243	8.75e-06	-5.21664	-5.75477	-0.53816	0.000699359	-0.53816	0.000699359	0.00555283	[-0.85,-0.23]
METTL2B	-0.108936	-0.727283	-0.618437	9.2e-06	-5.59907	-6.21742	-0.618893	0.000703403	-0.618893	0.000703403	0.00558021	[-0.98,-0.26]
WBP2	0.102674	-0.702352	-0.804922	1.36e-05	-5.01041	-5.81544	-0.805429	0.000719128	-0.805429	0.000719128	0.00569533	[-1.27,-0.34]
UTP15	-0.0788752	-0.763411	-0.684637	1.12e-05	-5.02716	-5.7117	-0.684948	0.000718814	-0.684948	0.000718814	0.00569533	[-1.08,-0.29]
SEPSECS	0.280839	-0.790546	-1.07142	1.75e-05	-5.48797	-6.55935	-1.07333	0.000719799	-1.07333	0.000719799	0.00569583	[-1.69,-0.45]
ZMPSTE24	0.169355	-0.340309	-0.509739	8.19e-06	-4.40937	-4.91904	-0.509739	0.00072137	-0.509739	0.00072137	0.00570345	[-0.8,-0.21]
MCM7	0.0272816	-0.495895	-0.523301	8.61e-06	-4.14535	-4.66852	-0.52312	0.000722287	-0.52312	0.000722287	0.00570589	[-0.83,-0.22]
TRIP4	0.0829961	-0.692718	-0.775791	1.39e-05	-4.75002	-5.52574	-0.776331	0.000725241	-0.776331	0.000725241	0.00572438	[-1.23,-0.33]
GLOD4	0.0283047	-0.712667	-0.741161	1.19e-05	-5.14677	-5.88774	-0.741714	0.00072585	-0.741714	0.00072585	0.00572438	[-1.17,-0.31]
CMSS1	0.0134699	-0.721597	-0.735208	1.25e-05	-4.92588	-5.66095	-0.735929	0.000731044	-0.735929	0.000731044	0.0057605	[-1.16,-0.31]
NUP155	-0.044244	-0.565643	-0.521326	9.5e-06	-5.72158	-6.24298	-0.521512	0.000737939	-0.521512	0.000737939	0.00580996	[-0.82,-0.22]
MAN2C1	0.0355479	-0.738193	-0.773991	1.48e-05	-4.56209	-5.33583	-0.774827	0.000741406	-0.774827	0.000741406	0.00582284	[-1.23,-0.32]
LRPPRC	-0.150251	-0.718794	-0.568494	1.06e-05	-4.16885	-4.73739	-0.56873	0.000740755	-0.56873	0.000740755	0.00582284	[-0.9,-0.24]
NPM1	0.0199525	-0.483452	-0.503424	8.05e-06	-4.39055	-4.89395	-0.503423	0.000741439	-0.503423	0.000741439	0.00582284	[-0.8,-0.21]
DYNLT1	0.0050976	-0.7958	-0.80087	1.32e-05	-5.35369	-6.15459	-0.801573	0.000742309	-0.801573	0.000742309	0.0058235	[-1.27,-0.34]
RCC1L	0.107409	-0.658383	-0.765939	1.14e-05	-6.25537	-7.02116	-0.76668	0.000742764	-0.76668	0.000742764	0.0058235	[-1.21,-0.32]
NOLC1	-0.0353262	-0.622855	-0.587456	1.01e-05	-5.11439	-5.70192	-0.587504	0.000746034	-0.587504	0.000746034	0.00584425	[-0.93,-0.25]
POFUT1	0.222482	-0.367537	-0.589899	7.94e-06	-7.2972	-7.88722	-0.590183	0.00074704	-0.590183	0.00074704	0.00584724	[-0.93,-0.25]
TBL3	-0.0172112	-0.692756	-0.675793	1.15e-05	-5.07709	-5.75263	-0.676151	0.000747822	-0.676151	0.000747822	0.00584848	[-1.07,-0.28]
RDH10	0.0697963	-0.778676	-0.848412	1.29e-05	-6.00525	-6.85372	-0.849283	0.000748585	-0.849283	0.000748585	0.00584957	[-1.34,-0.36]
TPM1	0.0827588	-0.607365	-0.69035	1.05e-05	-6.19487	-6.88499	-0.690455	0.000751284	-0.690455	0.000751284	0.00585602	[-1.09,-0.29]
PDS5A	-0.11581	-0.797166	-0.681246	1.11e-05	-5.98235	-6.66371	-0.681682	0.000750286	-0.681682	0.000750286	0.00585602	[-1.08,-0.29]
HSPA5	0.200726	-0.358683	-0.559384	9.53e-06	-3.62358	-4.18299	-0.559398	0.000750907	-0.559398	0.000750907	0.00585602	[-0.88,-0.23]
TRAPPC1	0.0113021	-0.548712	-0.560046	1.01e-05	-5.36068	-5.9207	-0.560298	0.000756785	-0.560298	0.000756785	0.00589399	[-0.89,-0.23]
CHAF1A	-0.0639371	-0.758863	-0.694989	1.18e-05	-5.78303	-6.47796	-0.695388	0.000760501	-0.695388	0.000760501	0.00591311	[-1.1,-0.29]
HSPA13	0.242661	-0.284204	-0.526929	9.72e-06	-4.06883	-4.5957	-0.526966	0.000759937	-0.526966	0.000759937	0.00591311	[-0.83,-0.22]
TUBB4B	-0.0941692	-0.701236	-0.6072	1.12e-05	-3.74009	-4.34716	-0.607288	0.00076237	-0.607288	0.00076237	0.00592274	[-0.96,-0.25]
SEC31A	-0.176474	-0.785153	-0.608845	1.13e-05	-4.81307	-5.42175	-0.609057	0.000765082	-0.609057	0.000765082	0.00593398	[-0.96,-0.25]
PHGDH	-0.101551	-0.708325	-0.60672	1.42e-05	-4.32512	-4.9319	-0.607098	0.000765001	-0.607098	0.000765001	0.00593398	[-0.96,-0.25]
NIFK	-0.184555	-0.883625	-0.699099	1.53e-05	-3.17679	-3.87586	-0.699657	0.000766317	-0.699657	0.000766317	0.00593864	[-1.11,-0.29]
DDX54	-0.0458428	-0.646248	-0.600608	1.04e-05	-5.36896	-5.96936	-0.600718	0.000767405	-0.600718	0.000767405	0.00594216	[-0.95,-0.25]
GINS3	-0.0658303	-0.939805	-0.874281	1.66e-05	-4.72293	-5.59691	-0.875307	0.000771358	-0.875307	0.000771358	0.00596784	[-1.39,-0.37]
NFX1	-0.00774916	-0.917538	-0.909838	1.42e-05	-6.7445	-7.65428	-0.911462	0.000772091	-0.911462	0.000772091	0.00596859	[-1.44,-0.38]
PON3	0.151178	-0.586915	-0.738073	1.42e-05	-2.43192	-3.17001	-0.738269	0.000776928	-0.738269	0.000776928	0.00600103	[-1.17,-0.31]
FAM20A	0.535971	-0.426625	-0.962694	1.46e-05	-5.18507	-6.14767	-0.96309	0.000780007	-0.96309	0.000780007	0.00601986	[-1.53,-0.4]
METTL2A	0.00428177	-0.602515	-0.606724	1.13e-05	-4.83188	-5.43867	-0.607102	0.000781612	-0.607102	0.000781612	0.00602729	[-0.96,-0.25]
BAIAP2L1	-0.102249	-0.773914	-0.671485	1.27e-05	-5.09702	-5.76868	-0.672158	0.000783318	-0.672158	0.000783318	0.00603548	[-1.06,-0.28]
ATRN	0.0865995	-0.537748	-0.624578	1.11e-05	-5.79482	-6.41917	-0.624421	0.000784567	-0.624421	0.000784567	0.00604014	[-0.99,-0.26]
INA	-0.0682886	-0.816239	-0.747922	1.38e-05	-5.04535	-5.7933	-0.748072	0.000788125	-0.748072	0.000788125	0.00606255	[-1.18,-0.31]
GCHFR	-0.0404627	-1.01838	-0.978234	1.77e-05	-5.76321	-6.74112	-0.979883	0.000790512	-0.979883	0.000790512	0.00607339	[-1.56,-0.41]
ROBO1	0.217425	-0.334126	-0.551577	1.26e-05	-6.91555	-7.4671	-0.551611	0.00079083	-0.551611	0.00079083	0.00607339	[-0.87,-0.23]
ZNF200	-0.119524	-0.892579	-0.773312	1.61e-05	-4.40415	-5.17721	-0.773797	0.000792142	-0.773797	0.000792142	0.00607849	[-1.23,-0.32]
MSRB3	0.106321	-1.04087	-1.14769	1.98e-05	-6.72182	-7.86902	-1.15057	0.000796572	-1.15057	0.000796572	0.0061025	[-1.83,-0.48]
SELENOP	0.142137	-0.491526	-0.633768	1.1e-05	-5.7641	-6.39777	-0.633843	0.000796359	-0.633843	0.000796359	0.0061025	[-1,-0.26]
TMEM160	0.122849	-0.694144	-0.817063	1.62e-05	-4.48351	-5.3005	-0.817791	0.000801331	-0.817791	0.000801331	0.00610901	[-1.3,-0.34]
BORCS7	0.053901	-0.674496	-0.728692	1.91e-05	-4.75064	-5.47904	-0.728983	0.000800782	-0.728983	0.000800782	0.00610901	[-1.15,-0.3]
RPL26L1	0.110361	-0.57169	-0.682199	1.42e-05	-5.44304	-6.12509	-0.682711	0.000800202	-0.682711	0.000800202	0.00610901	[-1.08,-0.28]
RP2	0.187096	-0.486973	-0.674326	1.45e-05	-4.35042	-5.02449	-0.674536	0.000799594	-0.674536	0.000799594	0.00610901	[-1.07,-0.28]
NLRP2	-0.21174	-0.823535	-0.611899	1.47e-05	-3.25735	-3.86915	-0.612035	0.00079983	-0.612035	0.00079983	0.00610901	[-0.97,-0.25]
ATXN2L	-0.108359	-0.696837	-0.588569	1.24e-05	-6.32897	-6.91745	-0.588788	0.00079927	-0.588788	0.00079927	0.00610901	[-0.93,-0.25]
USP11	0.0693066	-0.618581	-0.68806	1.37e-05	-4.15497	-4.84285	-0.688062	0.000804757	-0.688062	0.000804757	0.00613015	[-1.09,-0.29]
TOR1B	0.117475	-0.540204	-0.657816	1.44e-05	-4.56454	-5.22222	-0.658019	0.000805514	-0.658019	0.000805514	0.00613093	[-1.04,-0.27]
YIF1B	0.183643	-0.604807	-0.788737	1.39e-05	-5.60529	-6.39374	-0.788948	0.000808884	-0.788948	0.000808884	0.00614879	[-1.25,-0.33]
ELP5	0.0059067	-0.764131	-0.769936	1.42e-05	-6.23494	-7.00497	-0.771215	0.000809172	-0.771215	0.000809172	0.00614879	[-1.22,-0.32]
DYNLRB1	0.064363	-0.471796	-0.536337	1.47e-05	-4.52099	-5.05715	-0.536489	0.000812781	-0.536489	0.000812781	0.00617121	[-0.85,-0.22]
MAP2K1	-0.0800706	-0.711968	-0.631943	1.25e-05	-5.23065	-5.86255	-0.632309	0.000816974	-0.632309	0.000816974	0.00619803	[-1,-0.26]
PSMB4	0.0195845	-0.533058	-0.552714	1.16e-05	-4.81091	-5.36355	-0.55282	0.000822194	-0.55282	0.000822194	0.00623259	[-0.88,-0.23]
TMEM14B	0.120342	-0.627159	-0.747806	1.26e-05	-6.77375	-7.52125	-0.748007	0.000825628	-0.748007	0.000825628	0.00625055	[-1.19,-0.31]
UBE2M	0.0240007	-0.650764	-0.674849	1.35e-05	-5.96397	-6.63874	-0.675104	0.000825897	-0.675104	0.000825897	0.00625055	[-1.07,-0.28]
WDR26	0.0234515	-0.60417	-0.627793	1.17e-05	-5.72938	-6.357	-0.627865	0.000827892	-0.627865	0.000827892	0.0062606	[-1,-0.26]
ARHGEF18	0.0655142	-0.70395	-0.76935	1.3e-05	-6.09721	-6.86668	-0.770595	0.00083289	-0.770595	0.00083289	0.00628365	[-1.22,-0.32]
DRG1	-0.0652049	-0.684404	-0.619307	1.32e-05	-4.20461	-4.82381	-0.61944	0.000832951	-0.61944	0.000832951	0.00628365	[-0.98,-0.26]
MTOR	-0.103959	-0.653471	-0.549375	1.16e-05	-5.35816	-5.90768	-0.549733	0.000832002	-0.549733	0.000832002	0.00628365	[-0.87,-0.23]
RPL3	0.0119583	-0.725158	-0.737102	1.49e-05	-3.86487	-4.60199	-0.737355	0.000836801	-0.737355	0.000836801	0.00630256	[-1.17,-0.31]
EMG1	0.0482149	-0.564498	-0.612777	1.2e-05	-5.95381	-6.56653	-0.613011	0.000836271	-0.613011	0.000836271	0.00630256	[-0.97,-0.25]
SLC39A9	0.118796	-0.773407	-0.892169	1.49e-05	-8.67882	-9.57102	-0.893206	0.000840334	-0.893206	0.000840334	0.00630385	[-1.42,-0.37]
WASHC2A	-0.00137559	-0.606014	-0.604558	1.41e-05	-4.14171	-4.74635	-0.605108	0.000840334	-0.605108	0.000840334	0.00630385	[-0.96,-0.25]
PIGS	0.205764	-0.380581	-0.586426	1.11e-05	-5.5901	-6.17644	-0.586563	0.000839679	-0.586563	0.000839679	0.00630385	[-0.93,-0.24]
SLC25A5	-0.000548396	-0.516575	-0.515897	1.14e-05	-5.42886	-5.94488	-0.516025	0.000838566	-0.516025	0.000838566	0.00630385	[-0.82,-0.21]
HM13	0.156276	-0.305363	-0.461574	1.1e-05	-4.85417	-5.31581	-0.461741	0.000838847	-0.461741	0.000838847	0.00630385	[-0.73,-0.19]
CPEB4	0.0640164	-0.839535	-0.903334	1.65e-05	-7.55766	-8.46121	-0.90465	0.000842327	-0.90465	0.000842327	0.00631115	[-1.44,-0.37]
ZNF292	0.0162332	-0.794058	-0.810281	1.57e-05	-6.43078	-7.24108	-0.811329	0.000843327	-0.811329	0.000843327	0.00631115	[-1.29,-0.34]
FEN1	-0.0122213	-0.615989	-0.603691	1.19e-05	-5.9197	-6.52347	-0.604142	0.000842947	-0.604142	0.000842947	0.00631115	[-0.96,-0.25]
SCYL1	-0.0925392	-0.772589	-0.680168	1.32e-05	-6.0991	-6.77915	-0.680547	0.000844112	-0.680547	0.000844112	0.00631199	[-1.08,-0.28]
GDPD1	0.203741	-0.577369	-0.781116	1.77e-05	-4.33971	-5.12082	-0.781992	0.000844914	-0.781992	0.000844914	0.00631296	[-1.24,-0.32]
TSG101	0.050742	-0.65322	-0.70404	1.27e-05	-5.77436	-6.47832	-0.70477	0.000847589	-0.70477	0.000847589	0.0063279	[-1.12,-0.29]
TMEM59	0.199072	-0.378277	-0.577247	1.12e-05	-5.06342	-5.64077	-0.577614	0.000848679	-0.577614	0.000848679	0.006331	[-0.92,-0.24]
TRIM4	-0.104907	-1.03484	-0.929907	2.14e-05	-4.81482	-5.74476	-0.931262	0.000850787	-0.931262	0.000850787	0.00633664	[-1.48,-0.39]
CENPM	0.0876323	-0.573793	-0.661672	1.49e-05	-4.25016	-4.91158	-0.661989	0.000850374	-0.661989	0.000850374	0.00633664	[-1.05,-0.27]
WDR70	0.0356611	-0.653095	-0.688644	1.53e-05	-4.54653	-5.23528	-0.689316	0.00085372	-0.689316	0.00085372	0.00635344	[-1.09,-0.28]
TAB2	0.0115898	-1.05627	-1.06824	1.94e-05	-8.14218	-9.21003	-1.07071	0.0008645	-1.07071	0.0008645	0.00641107	[-1.71,-0.44]
MTAP	-0.0617062	-1.01282	-0.951317	1.88e-05	-6.20071	-7.15183	-0.953339	0.000864882	-0.953339	0.000864882	0.00641107	[-1.52,-0.39]
NOL7	-0.046889	-0.736471	-0.689692	1.67e-05	-3.86064	-4.55022	-0.689907	0.000862375	-0.689907	0.000862375	0.00641107	[-1.09,-0.28]
SRRM2	-0.0354012	-0.532769	-0.497487	1.28e-05	-6.09323	-6.5906	-0.497623	0.000863079	-0.497623	0.000863079	0.00641107	[-0.79,-0.21]
RDX	-0.224119	-0.71201	-0.487935	1.16e-05	-4.82604	-5.31393	-0.487972	0.000864492	-0.487972	0.000864492	0.00641107	[-0.78,-0.2]
SLC39A6	0.207104	-0.326172	-0.533337	1.03e-05	-5.90592	-6.43919	-0.533225	0.000869466	-0.533225	0.000869466	0.00643995	[-0.85,-0.22]
SLC30A7	0.0556856	-0.594313	-0.649945	1.47e-05	-6.02802	-6.67802	-0.650315	0.000872297	-0.650315	0.000872297	0.00645073	[-1.03,-0.27]
SLC35B2	0.139202	-0.455403	-0.594607	1.13e-05	-6.20766	-6.80227	-0.594854	0.000872121	-0.594854	0.000872121	0.00645073	[-0.95,-0.24]
KLC1	0.0331383	-0.602363	-0.635655	1.27e-05	-5.55407	-6.18957	-0.636115	0.000879606	-0.636115	0.000879606	0.00649966	[-1.01,-0.26]
DLST	-0.0708376	-0.726104	-0.655397	1.48e-05	-5.07231	-5.72758	-0.655527	0.00088695	-0.655527	0.00088695	0.00654876	[-1.04,-0.27]
AP1G1	-0.0774466	-0.716923	-0.639337	1.58e-05	-4.55963	-5.1991	-0.639513	0.00088832	-0.639513	0.00088832	0.00655372	[-1.02,-0.26]
QDPR	0.00145881	-0.928917	-0.930658	2.16e-05	-5.43516	-6.36554	-0.93225	0.000892401	-0.93225	0.000892401	0.0065686	[-1.48,-0.38]
POLR2J3	-0.0744993	-0.942775	-0.869179	5.26e-05	-6.05403	-6.9223	-0.869671	0.000892439	-0.869671	0.000892439	0.0065686	[-1.38,-0.36]
DENND4A	0.0447835	-0.706372	-0.751233	1.79e-05	-5.85934	-6.6105	-0.751661	0.000891789	-0.751661	0.000891789	0.0065686	[-1.19,-0.31]
AURKA	-0.0138454	-0.587143	-0.573181	1.28e-05	-5.35315	-5.92645	-0.573599	0.000894177	-0.573599	0.000894177	0.00657624	[-0.91,-0.24]
NDUFA2	0.104546	-0.644042	-0.748796	1.51e-05	-5.77422	-6.52281	-0.749194	0.000895524	-0.749194	0.000895524	0.00657674	[-1.19,-0.31]
CERS2	0.211032	-0.272805	-0.483944	1.11e-05	-5.96502	-6.44886	-0.483902	0.000895648	-0.483902	0.000895648	0.00657674	[-0.77,-0.2]
ADCY3	0.00250082	-0.85609	-0.858722	1.78e-05	-6.69285	-7.55144	-0.8598	0.000896535	-0.8598	0.000896535	0.0065781	[-1.37,-0.35]
TUBG2	0.0120521	-0.670085	-0.682193	2.39e-05	-3.04087	-3.72301	-0.682249	0.000898736	-0.682249	0.000898736	0.00658909	[-1.08,-0.28]
C14orf119	0.00671297	-1.00554	-1.0124	2.24e-05	-6.31625	-7.3285	-1.01414	0.000900312	-1.01414	0.000900312	0.00659034	[-1.61,-0.42]
ZNF326	0.0179768	-0.61903	-0.637103	1.58e-05	-4.72916	-5.36617	-0.63731	0.000899814	-0.63731	0.000899814	0.00659034	[-1.01,-0.26]
ABI1	-0.00877241	-0.769281	-0.760329	1.73e-05	-5.27674	-6.03725	-0.761268	0.000903591	-0.761268	0.000903591	0.00660403	[-1.21,-0.31]
BLVRB	-0.139578	-0.883954	-0.744467	2e-05	-4.81736	-5.56174	-0.74498	0.00090296	-0.74498	0.00090296	0.00660403	[-1.19,-0.31]
RFC2	0.022981	-0.66523	-0.688327	1.51e-05	-5.95387	-6.64208	-0.688767	0.000905767	-0.688767	0.000905767	0.00661478	[-1.1,-0.28]
CAPN7	-0.122527	-0.844794	-0.722278	1.72e-05	-5.39439	-6.11666	-0.722661	0.000911293	-0.722661	0.000911293	0.00664479	[-1.15,-0.3]
METTL1	0.0809622	-0.636141	-0.716936	1.86e-05	-3.73658	-4.45368	-0.717477	0.00091119	-0.717477	0.00091119	0.00664479	[-1.14,-0.29]
DDX49	-0.0480372	-0.619111	-0.571072	1.32e-05	-5.18345	-5.75453	-0.571495	0.000912879	-0.571495	0.000912879	0.00665118	[-0.91,-0.23]
LAMP1	0.228246	-0.393566	-0.621805	1.41e-05	-4.15487	-4.77668	-0.621834	0.000917746	-0.621834	0.000917746	0.00668145	[-0.99,-0.26]
VTA1	-0.00504511	-0.618129	-0.613205	1.53e-05	-4.46357	-5.07665	-0.613486	0.000918989	-0.613486	0.000918989	0.0066853	[-0.98,-0.25]
ARRB1	-0.00937892	-1.20567	-1.19642	2.66e-05	-6.78237	-7.97866	-1.20003	0.000922864	-1.20003	0.000922864	0.00670829	[-1.92,-0.49]
AGT	0.181763	-0.334575	-0.516428	1.26e-05	-4.29716	-4.81349	-0.516406	0.000924973	-0.516406	0.000924973	0.00671841	[-0.82,-0.21]
GALK1	-0.276783	-1.20328	-0.926925	3.13e-05	-4.92722	-5.85372	-0.92835	0.000937409	-0.92835	0.000937409	0.00678247	[-1.48,-0.38]
GABPB1	0.0762797	-0.77961	-0.855822	1.9e-05	-5.52214	-6.37803	-0.856994	0.0009366	-0.856994	0.0009366	0.00678247	[-1.37,-0.35]
PARP2	0.0239283	-0.695277	-0.719077	1.67e-05	-5.08071	-5.79992	-0.719832	0.000936811	-0.719832	0.000936811	0.00678247	[-1.15,-0.29]
BAZ1B	-0.154337	-0.737988	-0.583835	1.48e-05	-6.13908	-6.72273	-0.584062	0.000937182	-0.584062	0.000937182	0.00678247	[-0.93,-0.24]
MAT2A	-0.0355002	-0.594523	-0.558997	1.3e-05	-5.70073	-6.25976	-0.559023	0.000934766	-0.559023	0.000934766	0.00678247	[-0.89,-0.23]
EGR1	0.254888	-0.621488	-0.876843	1.71e-05	-6.39456	-7.27094	-0.877525	0.000945552	-0.877525	0.000945552	0.00682559	[-1.4,-0.36]
SPPL2B	0.230633	-0.62496	-0.855777	1.65e-05	-5.89292	-6.74852	-0.856952	0.000944797	-0.856952	0.000944797	0.00682559	[-1.37,-0.35]
NUDT19	-0.0522674	-0.888716	-0.836753	2.05e-05	-5.60054	-6.43699	-0.837339	0.000944892	-0.837339	0.000944892	0.00682559	[-1.33,-0.34]
EIF2B2	0.0366829	-0.781165	-0.817719	2.06e-05	-4.89283	-5.71068	-0.818653	0.000948734	-0.818653	0.000948734	0.00684329	[-1.3,-0.33]
RPP25L	0.0373594	-1.2303	-1.26812	3.33e-05	-5.48157	-6.74922	-1.27229	0.000955311	-1.27229	0.000955311	0.00688544	[-2.04,-0.52]
CRY2	-0.0675876	-1.07039	-1.0029	2.45e-05	-6.08179	-7.0846	-1.00519	0.000959534	-1.00519	0.000959534	0.00691056	[-1.61,-0.41]
HACD3	0.0761532	-0.480969	-0.556972	1.43e-05	-4.49138	-5.0485	-0.557237	0.000961917	-0.557237	0.000961917	0.00692241	[-0.89,-0.23]
XRCC3	0.025178	-1.16506	-1.19032	2.81e-05	-6.83272	-8.02296	-1.19456	0.000965347	-1.19456	0.000965347	0.00693312	[-1.91,-0.49]
ATG16L1	-0.0621443	-0.79368	-0.731463	1.95e-05	-4.93206	-5.66359	-0.732343	0.000965623	-0.732343	0.000965623	0.00693312	[-1.17,-0.3]
FBXO21	0.00133471	-0.721043	-0.722296	1.86e-05	-4.87324	-5.59561	-0.722677	0.000964668	-0.722677	0.000964668	0.00693312	[-1.15,-0.29]
STAG2	-0.0519762	-0.647504	-0.595479	1.58e-05	-5.37587	-5.9714	-0.595825	0.0009719	-0.595825	0.0009719	0.00697285	[-0.95,-0.24]
ATG101	0.0522119	-0.726795	-0.779056	2.13e-05	-4.71072	-5.48973	-0.779496	0.000974233	-0.779496	0.000974233	0.00697944	[-1.24,-0.32]
TRIP12	-0.161644	-0.706471	-0.544927	1.47e-05	-5.99318	-6.53801	-0.544927	0.000974309	-0.544927	0.000974309	0.00697944	[-0.87,-0.22]
MAP3K4	-0.0896854	-0.941448	-0.851806	2.13e-05	-6.73695	-7.58871	-0.853384	0.000980259	-0.853384	0.000980259	0.00701671	[-1.36,-0.35]
YBX3	0.0221304	-0.547151	-0.569357	1.45e-05	-5.75991	-6.32919	-0.569595	0.000983178	-0.569595	0.000983178	0.00703223	[-0.91,-0.23]
AGMO	0.364429	-0.717412	-1.08198	2.51e-05	-4.68379	-5.76564	-1.08388	0.000984405	-1.08388	0.000984405	0.00703564	[-1.73,-0.44]
NT5C2	0.00611395	-0.515708	-0.521709	1.34e-05	-5.67826	-6.20008	-0.52191	0.000985653	-0.52191	0.000985653	0.0070392	[-0.83,-0.21]
NAP1L1	-0.0548368	-0.565592	-0.510889	1.5e-05	-4.09256	-4.60332	-0.510901	0.000987443	-0.510901	0.000987443	0.00704661	[-0.81,-0.21]
SLC25A20	0.129705	-0.69825	-0.828191	2.43e-05	-4.78709	-5.61504	-0.828818	0.000989632	-0.828818	0.000989632	0.00705687	[-1.32,-0.34]
CXCL1	0.752498	-0.304393	-1.05723	1.86e-05	-7.23096	-8.28785	-1.05752	0.00099348	-1.05752	0.00099348	0.00706116	[-1.69,-0.43]
GEN1	-0.0867319	-1.05063	-0.963951	2.46e-05	-6.24825	-7.21215	-0.966506	0.000992754	-0.966506	0.000992754	0.00706116	[-1.55,-0.39]
FBXO28	-0.076202	-0.826296	-0.750115	1.97e-05	-5.4967	-6.2468	-0.750693	0.000991356	-0.750693	0.000991356	0.00706116	[-1.2,-0.3]
TTF2	-0.0857158	-0.654585	-0.568935	1.52e-05	-5.83591	-6.40478	-0.569193	0.000993999	-0.569193	0.000993999	0.00706116	[-0.91,-0.23]
PSMD11	-0.0267098	-0.561763	-0.535207	1.4e-05	-5.81873	-6.35379	-0.535287	0.000992616	-0.535287	0.000992616	0.00706116	[-0.85,-0.22]
DPH2	0.0529434	-0.884961	-0.938104	2.11e-05	-7.47544	-8.41335	-0.939486	0.00100251	-0.939486	0.00100251	0.00709473	[-1.5,-0.38]
SLC16A13	-0.00970838	-0.766457	-0.756874	2.28e-05	-4.37309	-5.12984	-0.75752	0.00100207	-0.75752	0.00100207	0.00709473	[-1.21,-0.31]
CWC22	-0.160365	-0.899473	-0.739375	2.37e-05	-4.53227	-5.27137	-0.73954	0.0010021	-0.73954	0.0010021	0.00709473	[-1.18,-0.3]
CD320	0.308504	-0.390378	-0.698929	1.95e-05	-4.28296	-4.98184	-0.698794	0.00100011	-0.698794	0.00100011	0.00709473	[-1.11,-0.28]
PAM16	0.180369	-0.47654	-0.657285	2.26e-05	-4.99346	-5.65037	-0.657156	0.0010018	-0.657156	0.0010018	0.00709473	[-1.05,-0.27]
POLR1E	-0.0755872	-0.763845	-0.688334	2e-05	-4.42415	-5.11241	-0.688824	0.00100358	-0.688824	0.00100358	0.00709692	[-1.1,-0.28]
SHFL	-0.0316366	-0.757429	-0.725954	1.84e-05	-6.6182	-7.34399	-0.726398	0.00100586	-0.726398	0.00100586	0.00710363	[-1.16,-0.29]
PRDX4	0.178657	-0.541319	-0.719779	2.03e-05	-2.17615	-2.89613	-0.719868	0.00100604	-0.719868	0.00100604	0.00710363	[-1.15,-0.29]
MIF	0.0368305	-0.538569	-0.575339	1.62e-05	-5.38512	-5.96052	-0.575429	0.0010112	-0.575429	0.0010112	0.00712934	[-0.92,-0.23]
CAPRIN1	-0.14432	-0.65671	-0.512351	1.53e-05	-5.43383	-5.94622	-0.512478	0.00101069	-0.512478	0.00101069	0.00712934	[-0.82,-0.21]
RPL4	-0.0154274	-0.540196	-0.524756	1.44e-05	-6.07504	-6.59981	-0.524701	0.00101478	-0.524701	0.00101478	0.00714917	[-0.84,-0.21]
USP24	-0.128971	-0.692018	-0.563018	1.69e-05	-5.73913	-6.30217	-0.563384	0.00102537	-0.563384	0.00102537	0.00721838	[-0.9,-0.23]
TIMM17B	0.235861	-0.529411	-0.765379	2.06e-05	-5.59696	-6.36223	-0.765701	0.00102702	-0.765701	0.00102702	0.00722457	[-1.22,-0.31]
TACC2	-0.281957	-0.916089	-0.634229	1.91e-05	-6.00615	-6.64028	-0.634588	0.0010294	-0.634588	0.0010294	0.00723586	[-1.01,-0.26]
POLR3F	0.0238566	-0.852931	-0.876584	2.69e-05	-4.54874	-5.42553	-0.87821	0.00103545	-0.87821	0.00103545	0.00727295	[-1.4,-0.35]
HINT1	0.0876976	-0.561076	-0.648968	1.79e-05	-5.46091	-6.10968	-0.649141	0.00103843	-0.649141	0.00103843	0.00728844	[-1.04,-0.26]
R3HCC1	0.0420387	-0.781747	-0.823955	2.26e-05	-5.52149	-6.34528	-0.824739	0.0010464	-0.824739	0.0010464	0.00733831	[-1.32,-0.33]
BARD1	-0.0643583	-0.88	-0.815677	2.35e-05	-5.91087	-6.72651	-0.817006	0.0010471	-0.817006	0.0010471	0.00733831	[-1.31,-0.33]
BRIP1	-0.0940761	-0.8264	-0.732164	2.31e-05	-4.69725	-5.42958	-0.732969	0.00104892	-0.732969	0.00104892	0.00734012	[-1.17,-0.3]
PON2	0.107794	-0.429436	-0.537147	1.58e-05	-4.8038	-5.34103	-0.537348	0.00104815	-0.537348	0.00104815	0.00734012	[-0.86,-0.22]
XIAP	-0.16144	-1.03242	-0.87115	2.77e-05	-6.32901	-7.2	-0.872487	0.00104972	-0.872487	0.00104972	0.00734023	[-1.39,-0.35]
CARMIL1	-0.207294	-0.923548	-0.716349	2.2e-05	-5.62916	-6.34541	-0.717371	0.00105379	-0.717371	0.00105379	0.00736316	[-1.15,-0.29]
SPDL1	-0.0798228	-0.875767	-0.796098	2.37e-05	-5.32543	-6.12137	-0.797022	0.00105531	-0.797022	0.00105531	0.00736828	[-1.27,-0.32]
FKTN	0.0821096	-0.759358	-0.84134	2.44e-05	-5.57431	-6.41578	-0.842265	0.0010592	-0.842265	0.0010592	0.00737774	[-1.35,-0.34]
HGH1	0.0191572	-0.691247	-0.71046	2.08e-05	-5.18638	-5.89678	-0.710928	0.00106307	-0.710928	0.00106307	0.00737774	[-1.14,-0.29]
RPS29	0.0508244	-0.606748	-0.657782	4.31e-05	-4.88734	-5.54492	-0.657798	0.00106194	-0.657798	0.00106194	0.00737774	[-1.05,-0.26]
AP3M1	0.0298725	-0.616592	-0.646655	1.9e-05	-5.23071	-5.87717	-0.646581	0.00106028	-0.646581	0.00106028	0.00737774	[-1.03,-0.26]
TUBG1	-0.115698	-0.717866	-0.602343	1.86e-05	-5.1438	-5.74597	-0.602231	0.00106242	-0.602231	0.00106242	0.00737774	[-0.96,-0.24]
TVP23B	0.108014	-0.474442	-0.582566	1.87e-05	-5.22128	-5.80374	-0.582674	0.00106374	-0.582674	0.00106374	0.00737774	[-0.93,-0.23]
GNL3	0.0537331	-0.521791	-0.575359	1.68e-05	-5.55661	-6.13214	-0.575825	0.00105942	-0.575825	0.00105942	0.00737774	[-0.92,-0.23]
RARS1	-0.0885635	-0.6196	-0.531077	1.64e-05	-4.60935	-5.14038	-0.53098	0.00106296	-0.53098	0.00106296	0.00737774	[-0.85,-0.21]
TM4SF4	0.196	-0.279336	-0.475341	1.56e-05	-5.38463	-5.85997	-0.475299	0.00106213	-0.475299	0.00106213	0.00737774	[-0.76,-0.19]
PFDN5	-0.071358	-0.594246	-0.523075	0.000536236	-3.56609	-4.08898	-0.522849	0.00106542	-0.522849	0.00106542	0.00738389	[-0.84,-0.21]
FAH	-0.0912666	-0.708991	-0.617988	2.08e-05	-4.84646	-5.46418	-0.618101	0.00106635	-0.618101	0.00106635	0.00738491	[-0.99,-0.25]
COG1	0.0455969	-0.64113	-0.686802	2.15e-05	-4.45868	-5.1454	-0.687143	0.00106915	-0.687143	0.00106915	0.00739883	[-1.1,-0.28]
SRI	0.0541283	-0.582615	-0.636658	1.96e-05	-4.95677	-5.59351	-0.637152	0.00107076	-0.637152	0.00107076	0.00740453	[-1.02,-0.26]
TPX2	0.0543593	-0.528628	-0.58301	1.78e-05	-5.91327	-6.49626	-0.583017	0.00107208	-0.583017	0.00107208	0.00740817	[-0.93,-0.23]
ETFDH	0.0600806	-0.628031	-0.688096	2.12e-05	-4.79004	-5.47816	-0.688804	0.00107797	-0.688804	0.00107797	0.00744069	[-1.1,-0.28]
RTF1	-0.0746141	-0.751671	-0.677126	1.99e-05	-5.9781	-6.65515	-0.677773	0.00107837	-0.677773	0.00107837	0.00744069	[-1.08,-0.27]
GCNT2	0.257426	-0.988318	-1.24553	2.96e-05	-8.14217	-9.38791	-1.24925	0.0010798	-1.24925	0.0010798	0.00744504	[-2.01,-0.5]
PHB2	0.0307986	-0.480237	-0.511194	1.62e-05	-5.56328	-6.07432	-0.511275	0.00108066	-0.511275	0.00108066	0.00744553	[-0.82,-0.2]
SANBR	-0.109337	-1.17206	-1.06315	3.25e-05	-6.05483	-7.11756	-1.066	0.00108151	-1.066	0.00108151	0.00744594	[-1.71,-0.43]
PLK1	0.153848	-0.462202	-0.615972	1.68e-05	-5.99641	-6.61246	-0.616448	0.00109017	-0.616448	0.00109017	0.00750002	[-0.99,-0.25]
DUS3L	0.0057977	-0.853158	-0.859009	2.56e-05	-5.47075	-6.3297	-0.860693	0.00109118	-0.860693	0.00109118	0.00750143	[-1.38,-0.34]
H4C3	0.268779	-0.269362	-0.538162	2.05e-05	-6.47926	-7.0174	-0.538205	0.00109256	-0.538205	0.00109256	0.00750544	[-0.86,-0.22]
DAZAP2	-0.00917659	-0.934547	-0.92539	2.42e-05	-7.80904	-8.73441	-0.927521	0.00109346	-0.927521	0.00109346	0.00750616	[-1.49,-0.37]
CAB39	-0.111708	-0.911256	-0.79977	2.78e-05	-5.56682	-6.36637	-0.800255	0.00109599	-0.800255	0.00109599	0.00751263	[-1.28,-0.32]
POLR2E	0.0235236	-0.621928	-0.645331	2.04e-05	-5.51302	-6.15847	-0.645544	0.00109601	-0.645544	0.00109601	0.00751263	[-1.03,-0.26]
RPL22	-0.0563936	-0.510902	-0.454497	2.23e-05	-3.08795	-3.54246	-0.454556	0.00110152	-0.454556	0.00110152	0.00754493	[-0.73,-0.18]
C19orf53	0.09976	-0.487092	-0.587585	0.00027123	-4.21417	-4.80102	-0.587055	0.00110394	-0.587055	0.00110394	0.00755597	[-0.94,-0.23]
FOXJ3	0.0172182	-0.816693	-0.833902	2.36e-05	-6.41229	-7.2462	-0.835177	0.0011067	-0.835177	0.0011067	0.00755832	[-1.34,-0.33]
MALSU1	0.0720214	-0.580654	-0.652546	2.11e-05	-5.49954	-6.15222	-0.652836	0.00110605	-0.652836	0.00110605	0.00755832	[-1.05,-0.26]
BOLA2-SMG1P6	-0.0975689	-0.599289	-0.501598	4.21e-05	-2.30486	-2.80658	-0.501847	0.00110562	-0.501847	0.00110562	0.00755832	[-0.8,-0.2]
GBF1	-0.106002	-0.610282	-0.504185	1.81e-05	-5.35058	-5.85486	-0.504316	0.00110819	-0.504316	0.00110819	0.00756297	[-0.81,-0.2]
ARSB	0.137195	-0.564614	-0.701902	2.01e-05	-6.31745	-7.01926	-0.702079	0.00111166	-0.702079	0.00111166	0.00758109	[-1.12,-0.28]
GORASP1	0.0713474	-0.733516	-0.804752	2.53e-05	-5.10819	-5.91305	-0.805796	0.00111305	-0.805796	0.00111305	0.00758508	[-1.29,-0.32]
PPT1	0.235242	-0.254226	-0.489525	1.6e-05	-5.06683	-5.5563	-0.489522	0.00111522	-0.489522	0.00111522	0.00759435	[-0.78,-0.2]
NOMO3	0.178659	-0.329647	-0.508423	0.000363802	-2.57051	-3.07882	-0.508207	0.00111625	-0.508207	0.00111625	0.00759584	[-0.81,-0.2]
TOM1	0.0737073	-0.70543	-0.779538	2.65e-05	-4.96585	-5.74499	-0.780041	0.00112086	-0.780041	0.00112086	0.00759797	[-1.25,-0.31]
RAB2A	-0.000405944	-0.732304	-0.731967	2.05e-05	-6.56831	-7.3002	-0.732676	0.00111956	-0.732676	0.00111956	0.00759797	[-1.17,-0.29]
PHAX	-0.102115	-0.764344	-0.662417	2.31e-05	-4.76097	-5.4232	-0.662569	0.00112069	-0.662569	0.00112069	0.00759797	[-1.06,-0.26]
RPN1	0.185921	-0.365417	-0.551224	1.76e-05	-4.31216	-4.8635	-0.551502	0.00112032	-0.551502	0.00112032	0.00759797	[-0.88,-0.22]
UTP18	-0.02133	-0.567584	-0.546178	2.02e-05	-4.64917	-5.19542	-0.546633	0.00112191	-0.546633	0.00112191	0.00759797	[-0.88,-0.22]
CTSC	0.122415	-0.408704	-0.531091	1.91e-05	-3.80298	-4.33409	-0.531364	0.0011174	-0.531364	0.0011174	0.00759797	[-0.85,-0.21]
RAB5C	-0.0480578	-0.563639	-0.51568	1.85e-05	-5.53471	-6.05029	-0.515787	0.00112296	-0.515787	0.00112296	0.00759797	[-0.83,-0.21]
HSPA1B	-0.0837619	-0.588516	-0.504884	2.27e-05	-3.39346	-3.89822	-0.504735	0.00112305	-0.504735	0.00112305	0.00759797	[-0.81,-0.2]
AVL9	-0.00373489	-0.736965	-0.733151	2.19e-05	-6.97139	-7.70462	-0.734125	0.00113388	-0.734125	0.00113388	0.00766574	[-1.18,-0.29]
FIGNL1	-0.150328	-0.966663	-0.816323	2.88e-05	-5.56056	-6.37689	-0.817702	0.00113563	-0.817702	0.00113563	0.00767203	[-1.31,-0.33]
CXXC1	0.12506	-0.816288	-0.94115	2.63e-05	-6.68685	-7.62819	-0.942729	0.00113665	-0.942729	0.00113665	0.00767342	[-1.51,-0.38]
CNOT3	-0.0135574	-0.901033	-0.88792	3.32e-05	-5.79064	-6.67812	-0.889138	0.00114963	-0.889138	0.00114963	0.00775382	[-1.43,-0.35]
DENND4C	-0.0555038	-0.881558	-0.825928	2.84e-05	-5.11744	-5.9435	-0.82746	0.00115164	-0.82746	0.00115164	0.00775382	[-1.33,-0.33]
TRMT1	0.0475396	-0.698109	-0.745878	2.61e-05	-4.61153	-5.35718	-0.746519	0.00115187	-0.746519	0.00115187	0.00775382	[-1.2,-0.3]
PLD1	-0.18053	-0.864563	-0.684228	2.42e-05	-5.42187	-6.1059	-0.684321	0.00115164	-0.684321	0.00115164	0.00775382	[-1.1,-0.27]
TBCE	0.0197929	-0.606775	-0.626597	2.96e-05	-5.55238	-6.17894	-0.626863	0.00115616	-0.626863	0.00115616	0.00777715	[-1.01,-0.25]
HMGCR	-0.0112602	-0.593281	-0.582104	2.13e-05	-3.87119	-4.45321	-0.582111	0.00115752	-0.582111	0.00115752	0.00778068	[-0.93,-0.23]
IPO11	-0.0663414	-0.768002	-0.701671	2.52e-05	-4.75983	-5.46149	-0.701988	0.00115992	-0.701988	0.00115992	0.00779122	[-1.13,-0.28]
ATP6V0E1	0.20266	-0.493313	-0.696017	2.34e-05	-6.3195	-7.01547	-0.696013	0.00116465	-0.696013	0.00116465	0.00780066	[-1.12,-0.28]
CLN6	0.149641	-0.538041	-0.687813	2.12e-05	-6.40436	-7.09204	-0.688255	0.0011639	-0.688255	0.0011639	0.00780066	[-1.1,-0.27]
TRMT112	-0.0321056	-0.635598	-0.603645	2.65e-05	-3.92617	-4.52966	-0.603787	0.00116442	-0.603787	0.00116442	0.00780066	[-0.97,-0.24]
CTNNB1	-0.0695359	-0.623171	-0.553518	2.2e-05	-3.99384	-4.54748	-0.553717	0.00116416	-0.553717	0.00116416	0.00780066	[-0.89,-0.22]
PRDX1	0.0049063	-0.558471	-0.563454	2.09e-05	-4.08287	-4.64625	-0.563434	0.00116922	-0.563434	0.00116922	0.00782568	[-0.9,-0.22]
ACAD11	-0.099951	-0.74949	-0.64982	2.53e-05	-4.79435	-5.44389	-0.650071	0.00117108	-0.650071	0.00117108	0.00783252	[-1.04,-0.26]
PALS2	2.77e-05	-0.755022	-0.755177	2.49e-05	-6.2792	-7.03425	-0.755673	0.00117517	-0.755673	0.00117517	0.00784956	[-1.21,-0.3]
IP6K2	0.194616	-0.558759	-0.753485	2.47e-05	-5.13459	-5.88797	-0.753831	0.00117714	-0.753831	0.00117714	0.00784956	[-1.21,-0.3]
MAP3K7	-0.158671	-0.805696	-0.646887	2.45e-05	-5.49338	-6.1404	-0.64786	0.00117797	-0.64786	0.00117797	0.00784956	[-1.04,-0.26]
ASS1	-0.200707	-0.744432	-0.54376	2e-05	-4.57667	-5.1204	-0.543744	0.00117865	-0.543744	0.00117865	0.00784956	[-0.87,-0.22]
CCZ1	-0.0555745	-0.585483	-0.529947	2.03e-05	-4.71334	-5.24325	-0.530073	0.00117778	-0.530073	0.00117778	0.00784956	[-0.85,-0.21]
KPNB1	-0.0654118	-0.563946	-0.498469	1.81e-05	-4.16416	-4.6627	-0.498458	0.00117566	-0.498458	0.00117566	0.00784956	[-0.8,-0.2]
BPTF	-0.0950041	-0.666034	-0.571065	2.26e-05	-5.91799	-6.48902	-0.571488	0.00117976	-0.571488	0.00117976	0.0078514	[-0.92,-0.23]
LRWD1	-0.0284817	-0.802642	-0.774132	2.91e-05	-5.18152	-5.95568	-0.775443	0.00118223	-0.775443	0.00118223	0.00786223	[-1.24,-0.31]
DDIT4	-0.83818	-1.54934	-0.71103	3.34e-05	-5.59401	-6.30517	-0.712567	0.00118353	-0.712567	0.00118353	0.0078633	[-1.14,-0.28]
H1-5	0.0986616	-0.419199	-0.517928	1.95e-05	-6.35451	-6.87237	-0.51797	0.00118407	-0.51797	0.00118407	0.0078633	[-0.83,-0.21]
MYH10	0.0201304	-0.557995	-0.578283	2.18e-05	-5.07231	-5.65043	-0.57831	0.00118556	-0.57831	0.00118556	0.00786764	[-0.93,-0.23]
TBCB	-0.0113468	-0.655554	-0.644307	2.15e-05	-5.97148	-6.61569	-0.64468	0.00118973	-0.64468	0.00118973	0.00788191	[-1.03,-0.25]
PNO1	-0.137751	-0.753264	-0.615504	2.35e-05	-4.31895	-4.93446	-0.615948	0.00119023	-0.615948	0.00119023	0.00788191	[-0.99,-0.24]
ITM2B	0.207121	-0.369693	-0.576818	2.1e-05	-3.97926	-4.55608	-0.576777	0.00118991	-0.576777	0.00118991	0.00788191	[-0.93,-0.23]
DDAH1	-0.257516	-0.899022	-0.641451	2.36e-05	-7.01734	-7.65884	-0.642306	0.00119181	-0.642306	0.00119181	0.00788679	[-1.03,-0.25]
PRPF6	-0.0440914	-0.556906	-0.512732	2.08e-05	-4.62175	-5.13456	-0.512922	0.00119494	-0.512922	0.00119494	0.00790192	[-0.82,-0.2]
STMN1	0.132538	-0.444525	-0.577038	2.11e-05	-6.12105	-6.69811	-0.577193	0.00119879	-0.577193	0.00119879	0.0079218	[-0.93,-0.23]
SARS1	0.00229032	-0.553627	-0.555795	2.18e-05	-4.13473	-4.69065	-0.555931	0.00120448	-0.555931	0.00120448	0.00795378	[-0.89,-0.22]
FANCI	0.0154633	-0.572349	-0.587742	2.23e-05	-5.2282	-5.81602	-0.588028	0.00120739	-0.588028	0.00120739	0.00796739	[-0.94,-0.23]
TCP1	-0.039656	-0.577585	-0.537895	1.99e-05	-5.62043	-6.15836	-0.537942	0.00120865	-0.537942	0.00120865	0.00797014	[-0.86,-0.21]
RBL1	0.0365458	-0.735352	-0.771693	2.92e-05	-4.85334	-5.62524	-0.772019	0.00121453	-0.772019	0.00121453	0.00800325	[-1.24,-0.31]
HTATSF1	-0.0471481	-0.675907	-0.628745	2.88e-05	-4.4366	-5.06536	-0.628947	0.00121734	-0.628947	0.00121734	0.00801614	[-1.01,-0.25]
ZNF518B	-0.0161139	-1.26076	-1.24525	4.34e-05	-7.46368	-8.70833	-1.24968	0.00122037	-1.24968	0.00122037	0.00802485	[-2.02,-0.49]
SECISBP2L	-0.0253812	-0.756957	-0.731575	2.62e-05	-6.05063	-6.78221	-0.732099	0.00121983	-0.732099	0.00121983	0.00802485	[-1.18,-0.29]
ODC1	-0.191447	-0.787871	-0.596472	2.21e-05	-5.21392	-5.81035	-0.596326	0.00122484	-0.596326	0.00122484	0.00804036	[-0.96,-0.24]
RAB14	-0.00300019	-0.594878	-0.591971	2.13e-05	-5.62806	-6.21994	-0.592372	0.00122518	-0.592372	0.00122518	0.00804036	[-0.95,-0.23]
HLA-E	-0.066633	-0.642028	-0.575339	2.35e-05	-5.04648	-5.62187	-0.575695	0.0012253	-0.575695	0.0012253	0.00804036	[-0.93,-0.23]
DOP1A	-0.0491761	-0.989946	-0.941064	3.65e-05	-5.59418	-6.53495	-0.942676	0.0012304	-0.942676	0.0012304	0.00806437	[-1.52,-0.37]
CCNB1	0.0493591	-0.490986	-0.540193	2.16e-05	-4.24629	-4.78663	-0.540534	0.00123068	-0.540534	0.00123068	0.00806437	[-0.87,-0.21]
MRPL9	0.0821433	-0.661147	-0.743348	3.01e-05	-4.73454	-5.47783	-0.74386	0.00123244	-0.74386	0.00123244	0.00807023	[-1.19,-0.29]
PPCS	-0.0569234	-0.851749	-0.794888	3.18e-05	-5.32403	-6.11886	-0.795709	0.00125001	-0.795709	0.00125001	0.00817768	[-1.28,-0.31]
HNRNPD	-0.0798321	-0.590934	-0.511205	2.37e-05	-3.7345	-4.2456	-0.511285	0.00125059	-0.511285	0.00125059	0.00817768	[-0.82,-0.2]
RAB1A	-0.197105	-0.761017	-0.563867	2.24e-05	-6.37112	-6.93503	-0.564121	0.00125692	-0.564121	0.00125692	0.00821333	[-0.91,-0.22]
NDUFB11	0.140803	-0.393591	-0.534557	2.46e-05	-5.01986	-5.55425	-0.534445	0.00126487	-0.534445	0.00126487	0.00825951	[-0.86,-0.21]
FAM107B	0.0592803	-0.638901	-0.69822	2.34e-05	-8.01385	-8.71204	-0.69904	0.00126812	-0.69904	0.00126812	0.00827306	[-1.12,-0.27]
PDCD4	-0.0746483	-0.680947	-0.606404	3.06e-05	-3.53521	-4.14151	-0.606609	0.00126871	-0.606609	0.00126871	0.00827306	[-0.98,-0.24]
SHCBP1	-0.0896561	-0.654442	-0.564719	2.48e-05	-4.16421	-4.729	-0.565039	0.00127079	-0.565039	0.00127079	0.00828086	[-0.91,-0.22]
H2AC16	0.164301	-0.355433	-0.5198	9.72e-05	-3.47532	-3.99506	-0.519922	0.00127229	-0.519922	0.00127229	0.00828493	[-0.84,-0.2]
MRPL28	-0.0151142	-0.655299	-0.640223	2.98e-05	-3.83149	-4.47168	-0.640339	0.00127353	-0.640339	0.00127353	0.00828724	[-1.03,-0.25]
SPTY2D1	-0.0389347	-0.807355	-0.768269	3.14e-05	-4.94902	-5.71744	-0.769076	0.00127509	-0.769076	0.00127509	0.00829165	[-1.24,-0.3]
POLR2B	-0.0534586	-0.62822	-0.574879	2.54e-05	-4.64508	-5.21984	-0.574808	0.00127725	-0.574808	0.00127725	0.00829991	[-0.92,-0.23]
HARS1	-0.037657	-0.619345	-0.581709	2.6e-05	-3.85413	-4.43582	-0.581783	0.00127872	-0.581783	0.00127872	0.00830372	[-0.94,-0.23]
GPATCH2	-0.0238886	-0.901085	-0.877553	3.78e-05	-4.89051	-5.76771	-0.878396	0.00128101	-0.878396	0.00128101	0.00831285	[-1.41,-0.34]
EIF2AK2	-0.274933	-0.934467	-0.659631	3.11e-05	-6.26653	-6.92606	-0.660477	0.00128589	-0.660477	0.00128589	0.0083387	[-1.06,-0.26]
FAM114A1	-0.137213	-0.945454	-0.8084	3.41e-05	-5.38695	-6.19519	-0.809169	0.00128934	-0.809169	0.00128934	0.00834954	[-1.3,-0.32]
POLR1B	-0.181515	-0.834979	-0.653397	2.74e-05	-5.56559	-6.21905	-0.653877	0.00128897	-0.653877	0.00128897	0.00834954	[-1.05,-0.26]
MAD2L2	0.063165	-0.748775	-0.811872	2.89e-05	-6.54038	-7.35232	-0.813172	0.00129222	-0.813172	0.00129222	0.00835662	[-1.31,-0.32]
TRIM33	-0.0925915	-0.782408	-0.689705	2.79e-05	-6.17083	-6.86065	-0.690511	0.00129149	-0.690511	0.00129149	0.00835662	[-1.11,-0.27]
RAB3GAP2	-0.0767296	-0.680837	-0.60428	2.56e-05	-5.42796	-6.03207	-0.604744	0.00129375	-0.604744	0.00129375	0.0083608	[-0.97,-0.24]
NPLOC4	0.0431753	-0.597629	-0.640936	2.21e-05	-7.47709	-8.1179	-0.641423	0.00129524	-0.641423	0.00129524	0.00836463	[-1.03,-0.25]
CPEB1	-0.0687748	-1.30666	-1.23837	5.64e-05	-6.00654	-7.24443	-1.24281	0.00130108	-1.24281	0.00130108	0.00839659	[-2.01,-0.49]
ZMAT2	0.0575602	-0.510683	-0.568121	2.4e-05	-5.01782	-5.58607	-0.568605	0.00130746	-0.568605	0.00130746	0.00843065	[-0.92,-0.22]
AHCTF1	-0.120819	-0.621828	-0.501173	2.49e-05	-5.27148	-5.77249	-0.501044	0.00130816	-0.501044	0.00130816	0.00843065	[-0.81,-0.2]
VAMP3	-0.0119243	-0.776225	-0.764579	3.02e-05	-7.26774	-8.03205	-0.765026	0.00131403	-0.765026	0.00131403	0.00845608	[-1.23,-0.3]
CAPNS1	-0.0197314	-0.632574	-0.612667	2.68e-05	-3.16094	-3.77378	-0.612822	0.00131481	-0.612822	0.00131481	0.00845608	[-0.99,-0.24]
ATP6V0A1	0.139691	-0.396439	-0.53617	2.33e-05	-4.38239	-4.91852	-0.536188	0.00131387	-0.536188	0.00131387	0.00845608	[-0.86,-0.21]
POLA1	-0.0579614	-0.744129	-0.686284	3.07e-05	-4.36608	-5.05225	-0.686575	0.00131609	-0.686575	0.00131609	0.00845854	[-1.1,-0.27]
SNX9	-0.0899584	-0.800531	-0.710425	2.93e-05	-6.02996	-6.74054	-0.711463	0.00132068	-0.711463	0.00132068	0.00847708	[-1.15,-0.28]
STIP1	0.0161911	-0.580205	-0.596467	2.6e-05	-4.92865	-5.52504	-0.596322	0.00132111	-0.596322	0.00132111	0.00847708	[-0.96,-0.23]
EIF4G1	-0.0343235	-0.555612	-0.52121	2.37e-05	-5.3074	-5.82869	-0.521162	0.00132169	-0.521162	0.00132169	0.00847708	[-0.84,-0.2]
IRGQ	-0.0115625	-0.948925	-0.937552	3.64e-05	-7.03872	-7.97608	-0.939413	0.0013303	-0.939413	0.0013303	0.00852647	[-1.52,-0.37]
IFNAR1	0.140726	-0.705644	-0.846576	2.69e-05	-8.11653	-8.9629	-0.847717	0.00133265	-0.847717	0.00133265	0.00852987	[-1.37,-0.33]
COG4	0.0291067	-0.698731	-0.727687	3.34e-05	-4.69326	-5.42109	-0.728226	0.00133184	-0.728226	0.00133184	0.00852987	[-1.17,-0.28]
SP3	-0.068194	-0.76833	-0.700291	2.96e-05	-6.34817	-7.0483	-0.700789	0.00133975	-0.700789	0.00133975	0.00856742	[-1.13,-0.27]
ITIH2	0.118354	-0.429386	-0.547745	2.81e-05	-3.11008	-3.65782	-0.547974	0.00134034	-0.547974	0.00134034	0.00856742	[-0.88,-0.21]
CYFIP1	-0.0545325	-0.553375	-0.498964	2.41e-05	-4.70107	-5.19992	-0.498985	0.0013417	-0.498985	0.0013417	0.00857027	[-0.8,-0.19]
REEP5	0.116293	-0.451968	-0.568282	2.56e-05	-4.9967	-5.56496	-0.568312	0.00134449	-0.568312	0.00134449	0.00858221	[-0.92,-0.22]
PDF	0.124168	-0.728698	-0.854019	8.85e-05	-5.65021	-6.50308	-0.854145	0.00135212	-0.854145	0.00135212	0.00862502	[-1.38,-0.33]
CCZ1B	-0.0442508	-0.574481	-0.530226	2.65e-05	-4.63097	-5.1612	-0.530492	0.00135401	-0.530492	0.00135401	0.00863126	[-0.85,-0.21]
ACSF3	0.0766445	-0.929227	-1.00582	3.82e-05	-6.04305	-7.04892	-1.00862	0.00136234	-1.00862	0.00136234	0.00867846	[-1.63,-0.39]
ISYNA1	-0.00599825	-0.679943	-0.674291	3.72e-05	-4.78605	-5.46	-0.674621	0.00136707	-0.674621	0.00136707	0.00870264	[-1.09,-0.26]
OGDH	-0.0688871	-0.707428	-0.638557	3.16e-05	-4.64655	-5.28509	-0.638791	0.00137952	-0.638791	0.00137952	0.00877599	[-1.03,-0.25]
RAB37	-0.0512935	-1.04152	-0.990614	4.71e-05	-5.1756	-6.16582	-0.992607	0.00138091	-0.992607	0.00138091	0.00877885	[-1.6,-0.39]
LPCAT3	0.132692	-0.60774	-0.740619	3.73e-05	-4.47204	-5.21247	-0.74081	0.00140079	-0.74081	0.00140079	0.00888717	[-1.19,-0.29]
ANXA7	-0.00769664	-0.544541	-0.536952	2.66e-05	-4.59558	-5.13242	-0.537038	0.00140042	-0.537038	0.00140042	0.00888717	[-0.87,-0.21]
H2AC17	0.353834	-0.175976	-0.52993	3.34e-05	-4.44157	-4.97138	-0.529826	0.00139978	-0.529826	0.00139978	0.00888717	[-0.85,-0.21]
GGCT	-0.116252	-0.857867	-0.741663	3.56e-05	-5.45682	-6.19844	-0.742025	0.00140565	-0.742025	0.00140565	0.00890635	[-1.2,-0.29]
ACOT13	-0.232632	-0.970705	-0.737901	3.5e-05	-6.39007	-7.12814	-0.739397	0.00140572	-0.739397	0.00140572	0.00890635	[-1.19,-0.29]
HDAC5	0.104962	-1.04509	-1.14987	4.43e-05	-6.71128	-7.86133	-1.15391	0.00140834	-1.15391	0.00140834	0.00891694	[-1.87,-0.45]
CLTCL1	0.123574	-0.77823	-0.901937	4.3e-05	-4.86563	-5.76743	-0.902846	0.0014129	-0.902846	0.0014129	0.00893978	[-1.46,-0.35]
ATOSA	0.210453	-0.908207	-1.11861	4.05e-05	-6.89402	-8.01268	-1.12208	0.00142195	-1.12208	0.00142195	0.00897888	[-1.82,-0.43]
HERC4	-0.17398	-0.879797	-0.705943	3.58e-05	-5.19596	-5.90178	-0.706716	0.00142122	-0.706716	0.00142122	0.00897888	[-1.14,-0.27]
KMT2A	-0.0748819	-0.769538	-0.694494	3.26e-05	-7.1659	-7.86056	-0.695111	0.00142015	-0.695111	0.00142015	0.00897888	[-1.12,-0.27]
ESCO2	-0.0541249	-0.865259	-0.810883	4.86e-05	-3.33101	-4.14214	-0.811897	0.00142703	-0.811897	0.00142703	0.00899449	[-1.31,-0.31]
MPZL2	0.0328583	-0.694545	-0.727358	3.3e-05	-5.47722	-6.20462	-0.728329	0.00142562	-0.728329	0.00142562	0.00899449	[-1.18,-0.28]
MTA2	-0.0762379	-0.646313	-0.570198	2.77e-05	-6.01553	-6.5856	-0.57016	0.0014273	-0.57016	0.0014273	0.00899449	[-0.92,-0.22]
FPGT	-0.083167	-0.717514	-0.634265	3.51e-05	-4.78535	-5.41969	-0.634619	0.00142831	-0.634619	0.00142831	0.00899478	[-1.02,-0.25]
BOLA3	-0.0197256	-0.643515	-0.62375	3.69e-05	-4.64451	-5.2683	-0.624274	0.00143765	-0.624274	0.00143765	0.00904754	[-1.01,-0.24]
HINFP	0.13057	-0.857981	-0.988525	3.89e-05	-6.38132	-7.36987	-0.990405	0.00144234	-0.990405	0.00144234	0.0090649	[-1.6,-0.38]
DIS3L	-0.126946	-0.925159	-0.798295	4.15e-05	-5.04563	-5.84384	-0.798945	0.00144187	-0.798945	0.00144187	0.0090649	[-1.29,-0.31]
FAM98A	-0.256439	-0.938186	-0.681722	3.82e-05	-4.82782	-5.50957	-0.682048	0.00144663	-0.682048	0.00144663	0.00908159	[-1.1,-0.26]
PPP1CA	-0.00991972	-0.54401	-0.534175	2.71e-05	-5.70172	-6.23581	-0.534028	0.00144693	-0.534028	0.00144693	0.00908159	[-0.86,-0.21]
R3HDM4	0.0425111	-0.954196	-0.99713	4.56e-05	-7.15367	-8.15038	-0.999067	0.00146087	-0.999067	0.00146087	0.00915684	[-1.62,-0.38]
NF2	-0.0561112	-0.794971	-0.738927	3.26e-05	-7.78294	-8.5218	-0.74004	0.00146071	-0.74004	0.00146071	0.00915684	[-1.2,-0.28]
NOMO1	0.161482	-0.335655	-0.497198	2.93e-05	-3.36864	-3.86578	-0.497258	0.00146683	-0.497258	0.00146683	0.009188	[-0.8,-0.19]
BUD13	0.0257079	-0.878321	-0.904088	4.39e-05	-5.7205	-6.62453	-0.905899	0.00147672	-0.905899	0.00147672	0.00924382	[-1.47,-0.35]
NME6	0.15492	-0.64359	-0.798519	3.32e-05	-6.50943	-7.30794	-0.799694	0.00148169	-0.799694	0.00148169	0.00926871	[-1.29,-0.31]
CETN2	-0.00204569	-0.836864	-0.835046	4.97e-05	-4.77265	-5.60747	-0.836173	0.0014827	-0.836173	0.0014827	0.00926888	[-1.35,-0.32]
RPS6KB1	0.033973	-0.624855	-0.659081	3.08e-05	-6.30875	-6.96758	-0.659409	0.0014846	-0.659409	0.0014846	0.00927456	[-1.07,-0.25]
COPB1	-0.00226491	-0.561975	-0.559784	3.14e-05	-4.09711	-4.65682	-0.559877	0.00148652	-0.559877	0.00148652	0.00928034	[-0.9,-0.22]
DYRK1A	0.0423921	-0.983698	-1.02657	4.34e-05	-7.90162	-8.92771	-1.02845	0.00148985	-1.02845	0.00148985	0.00929213	[-1.67,-0.39]
H2AC11	0.300074	-0.272326	-0.572354	3.51e-05	-4.60524	-5.17764	-0.57233	0.00149073	-0.57233	0.00149073	0.00929213	[-0.93,-0.22]
RGPD6	-0.157324	-0.709152	-0.552009	6.02e-05	-2.68951	-3.24134	-0.552126	0.00149138	-0.552126	0.00149138	0.00929213	[-0.89,-0.21]
CDK2	0.0144378	-0.660708	-0.675113	3.49e-05	-5.30405	-5.97919	-0.675275	0.00149655	-0.675275	0.00149655	0.00930798	[-1.09,-0.26]
COX5B	0.124366	-0.422036	-0.546522	3.01e-05	-5.54248	-6.08888	-0.546655	0.0014969	-0.546655	0.0014969	0.00930798	[-0.88,-0.21]
GCN1	-0.0559795	-0.538759	-0.482811	3.08e-05	-5.02517	-5.50795	-0.482945	0.00149654	-0.482945	0.00149654	0.00930798	[-0.78,-0.19]
VEZF1	-0.0397734	-0.95725	-0.917389	4.5e-05	-6.36455	-7.28202	-0.919425	0.00150244	-0.919425	0.00150244	0.00933002	[-1.49,-0.35]
NARS1	0.00961698	-0.485001	-0.494569	2.71e-05	-4.66379	-5.15841	-0.494572	0.00150241	-0.494572	0.00150241	0.00933002	[-0.8,-0.19]
CIAO2A	-0.0229706	-0.881944	-0.859248	3.92e-05	-7.28142	-8.14039	-0.860421	0.00150359	-0.860421	0.00150359	0.00933105	[-1.39,-0.33]
HAPSTR1	-0.00856273	-0.699491	-0.691223	3.36e-05	-7.96018	-8.65111	-0.691646	0.00150579	-0.691646	0.00150579	0.00933851	[-1.12,-0.27]
CDPF1	0.265395	-1.32193	-1.58846	8.09e-05	-6.15456	-7.74189	-1.59623	0.00150766	-1.59623	0.00150766	0.00934392	[-2.6,-0.61]
SCAND1	0.0385892	-0.923587	-0.962354	4.58e-05	-6.34862	-7.31079	-0.964125	0.00150963	-0.964125	0.00150963	0.00934992	[-1.56,-0.37]
RPE	-0.022512	-0.643856	-0.62136	3.3e-05	-5.53177	-6.15311	-0.621703	0.00151063	-0.621703	0.00151063	0.00934993	[-1.01,-0.24]
NEDD4	-0.120767	-0.711301	-0.590624	3.21e-05	-5.5371	-6.12764	-0.590924	0.00151265	-0.590924	0.00151265	0.00935629	[-0.96,-0.23]
RALY	0.023922	-0.627824	-0.651801	3.12e-05	-7.01533	-7.66707	-0.65224	0.00151721	-0.65224	0.00151721	0.0093783	[-1.06,-0.25]
PRRC2A	-0.0516373	-0.635376	-0.583889	3.18e-05	-7.11792	-7.70166	-0.584108	0.00152088	-0.584108	0.00152088	0.00938242	[-0.94,-0.22]
CLU	0.518745	-0.0585849	-0.577234	3.55e-05	-3.34999	-3.92732	-0.577365	0.00152005	-0.577365	0.00152005	0.00938242	[-0.93,-0.22]
ANKRD52	-0.127449	-0.6959	-0.568511	3.02e-05	-6.13964	-6.70809	-0.568634	0.00151911	-0.568634	0.00151911	0.00938242	[-0.92,-0.22]
SMURF1	0.042081	-0.703974	-0.74594	3.76e-05	-6.39823	-7.14429	-0.746919	0.00152335	-0.746919	0.00152335	0.0093915	[-1.21,-0.29]
MED23	-0.104742	-0.652873	-0.548241	3.66e-05	-4.087	-4.63514	-0.54845	0.00152476	-0.54845	0.00152476	0.00939404	[-0.89,-0.21]
YAF2	-0.0404666	-0.992051	-0.951385	5.48e-05	-4.90023	-5.85182	-0.953402	0.00153324	-0.953402	0.00153324	0.00944002	[-1.54,-0.36]
SLC7A5	0.281709	-0.284532	-0.566258	3.07e-05	-6.22135	-6.78759	-0.566123	0.00153631	-0.566123	0.00153631	0.00945277	[-0.92,-0.22]
H2AC12	0.294148	-0.328752	-0.62303	3.87e-05	-3.05367	-3.67657	-0.622807	0.00153795	-0.622807	0.00153795	0.00945665	[-1.01,-0.24]
CSNK1A1	-0.0220143	-0.60281	-0.580788	3.04e-05	-6.07057	-6.65136	-0.581189	0.00153976	-0.581189	0.00153976	0.00946152	[-0.94,-0.22]
RBM8A	0.040553	-0.475284	-0.515723	3.35e-05	-3.75875	-4.27459	-0.51581	0.00154076	-0.51581	0.00154076	0.00946152	[-0.84,-0.2]
NSMCE1	0.117811	-0.542258	-0.659951	3.41e-05	-5.2005	-5.86057	-0.660549	0.00155081	-0.660549	0.00155081	0.00951701	[-1.07,-0.25]
CDC25B	0.00443931	-0.673872	-0.678532	3.76e-05	-5.77791	-6.45623	-0.678641	0.00156096	-0.678641	0.00156096	0.00957301	[-1.1,-0.26]
NCAPG	0.00105936	-0.581391	-0.582565	3.69e-05	-3.92434	-4.50679	-0.582674	0.00156391	-0.582674	0.00156391	0.00958485	[-0.94,-0.22]
ANP32E	-0.0909966	-0.577066	-0.486105	3.04e-05	-4.26236	-4.74843	-0.486355	0.00157003	-0.486355	0.00157003	0.00961607	[-0.79,-0.19]
FIBP	-0.0350899	-0.701674	-0.666507	3.88e-05	-4.95224	-5.61882	-0.666789	0.00157153	-0.666789	0.00157153	0.00961895	[-1.08,-0.25]
EXOSC1	0.0634756	-0.775033	-0.838494	4.21e-05	-5.92578	-6.76429	-0.839787	0.00157735	-0.839787	0.00157735	0.00963548	[-1.36,-0.32]
LSM2	0.0398688	-0.572339	-0.612302	3.55e-05	-5.08766	-5.69987	-0.612476	0.00157929	-0.612476	0.00157929	0.00963548	[-0.99,-0.23]
PLOD2	-0.02891	-0.610235	-0.581248	3.64e-05	-4.18587	-4.76719	-0.581681	0.00157828	-0.581681	0.00157828	0.00963548	[-0.94,-0.22]
GNL2	-0.0168044	-0.576589	-0.56001	3.71e-05	-4.56218	-5.12197	-0.55997	0.00157815	-0.55997	0.00157815	0.00963548	[-0.91,-0.21]
DPM1	0.0728535	-0.453489	-0.52628	3.72e-05	-3.99733	-4.52367	-0.526585	0.00157937	-0.526585	0.00157937	0.00963548	[-0.85,-0.2]
WDR12	-0.0556079	-0.597293	-0.541741	3.38e-05	-4.01979	-4.56148	-0.54185	0.00158441	-0.54185	0.00158441	0.00965995	[-0.88,-0.21]
PARP4	-0.0881461	-0.723747	-0.635827	4.04e-05	-4.84645	-5.48206	-0.636068	0.0015885	-0.636068	0.0015885	0.00966174	[-1.03,-0.24]
NDUFS1	-0.086841	-0.697524	-0.610627	3.63e-05	-3.9526	-4.56328	-0.610888	0.00158832	-0.610888	0.00158832	0.00966174	[-0.99,-0.23]
CIRBP	0.153342	-0.407973	-0.561319	3.33e-05	-4.91312	-5.47444	-0.561418	0.00158882	-0.561418	0.00158882	0.00966174	[-0.91,-0.21]
RPS19	0.07502	-0.479436	-0.554609	3.57e-05	-4.94427	-5.49872	-0.554589	0.00158615	-0.554589	0.00158615	0.00966174	[-0.9,-0.21]
CRYZ	-0.0825915	-0.60205	-0.519442	3.03e-05	-5.72298	-6.24244	-0.519524	0.00159281	-0.519524	0.00159281	0.00967968	[-0.84,-0.2]
MAD1L1	-0.00524252	-0.696405	-0.691259	4.03e-05	-4.94869	-5.63985	-0.691958	0.00159981	-0.691958	0.00159981	0.00971595	[-1.12,-0.26]
MID1	-0.139524	-0.707499	-0.567891	3.27e-05	-6.53619	-7.10416	-0.568152	0.00160691	-0.568152	0.00160691	0.00975272	[-0.92,-0.22]
PYROXD1	-0.23646	-1.06974	-0.833246	6.13e-05	-4.65342	-5.4867	-0.83472	0.00160974	-0.83472	0.00160974	0.00975716	[-1.35,-0.32]
MAPK14	-0.0820351	-0.737834	-0.655884	4.02e-05	-4.34587	-5.00167	-0.656068	0.00161076	-0.656068	0.00161076	0.00975716	[-1.06,-0.25]
MKI67	-0.140584	-0.743735	-0.60324	4.29e-05	-6.02457	-6.62772	-0.603213	0.00160999	-0.603213	0.00160999	0.00975716	[-0.98,-0.23]
UBE4A	0.0295321	-0.542	-0.571502	3.27e-05	-6.0974	-6.66894	-0.571561	0.00161341	-0.571561	0.00161341	0.00976691	[-0.93,-0.22]
RACGAP1	0.0180973	-0.585595	-0.603706	3.58e-05	-4.48773	-5.09142	-0.603711	0.00161486	-0.603711	0.00161486	0.00976941	[-0.98,-0.23]
KRT18	0.00702234	-0.461931	-0.468982	3.01e-05	-5.13982	-5.60877	-0.468983	0.00161785	-0.468983	0.00161785	0.00978113	[-0.76,-0.18]
TMEM259	0.262743	-0.274175	-0.536958	2.88e-05	-6.73115	-7.26807	-0.537049	0.00162097	-0.537049	0.00162097	0.00979371	[-0.87,-0.2]
TYRO3	0.199499	-0.703436	-0.903301	4.28e-05	-6.35967	-7.2626	-0.904316	0.00162878	-0.904316	0.00162878	0.00981294	[-1.47,-0.34]
ENTR1	0.0857331	-0.808519	-0.894116	4.59e-05	-7.38838	-8.28263	-0.89578	0.00163142	-0.89578	0.00163142	0.00981294	[-1.45,-0.34]
NECAP1	0.0266814	-0.725716	-0.752325	4.15e-05	-5.84953	-6.60193	-0.75298	0.00162608	-0.75298	0.00162608	0.00981294	[-1.22,-0.29]
FBXO38	0.0868588	-0.634888	-0.7216	3.93e-05	-5.39434	-6.11609	-0.722233	0.00163148	-0.722233	0.00163148	0.00981294	[-1.17,-0.27]
RHEB	0.0412497	-0.67101	-0.712106	4.32e-05	-5.11604	-5.8283	-0.71272	0.00162987	-0.71272	0.00162987	0.00981294	[-1.16,-0.27]
UGGT1	0.0661114	-0.48627	-0.552528	3.67e-05	-4.29447	-4.84685	-0.552406	0.00162937	-0.552406	0.00162937	0.00981294	[-0.9,-0.21]
HSD17B11	0.197068	-0.276476	-0.473607	3.46e-05	-3.36799	-3.84154	-0.473402	0.00162674	-0.473402	0.00162674	0.00981294	[-0.77,-0.18]
ACTR2	-0.249665	-0.760106	-0.510474	3.32e-05	-4.514	-5.02444	-0.510469	0.00163268	-0.510469	0.00163268	0.00981386	[-0.83,-0.19]
NUDT16L1	0.0203049	-0.876264	-0.896721	5.54e-05	-6.01706	-6.91363	-0.8981	0.00163505	-0.8981	0.00163505	0.0098218	[-1.46,-0.34]
NEK2	0.0550216	-0.598467	-0.653392	3.72e-05	-5.24691	-5.90039	-0.65383	0.00163739	-0.65383	0.00163739	0.00982961	[-1.06,-0.25]
HSPE1	0.00216713	-0.506668	-0.508967	3.95e-05	-3.7625	-4.27133	-0.50895	0.00163873	-0.50895	0.00163873	0.00983133	[-0.83,-0.19]
KMT5B	0.0364012	-0.727095	-0.763757	4.27e-05	-6.38155	-7.14504	-0.764501	0.00163997	-0.764501	0.00163997	0.00983245	[-1.24,-0.29]
ZFAND6	0.0767318	-0.567865	-0.644819	3.8e-05	-5.33672	-5.98132	-0.645199	0.00164288	-0.645199	0.00164288	0.00984364	[-1.05,-0.24]
TUFM	0.240954	-0.213003	-0.453825	2.97e-05	-5.51642	-5.97037	-0.453972	0.00164523	-0.453972	0.00164523	0.00985144	[-0.74,-0.17]
MOGS	0.107699	-0.421307	-0.529051	3.85e-05	-5.29722	-5.82623	-0.529199	0.00165291	-0.529199	0.00165291	0.00989106	[-0.86,-0.2]
P3H4	0.156902	-0.552769	-0.710009	3.79e-05	-6.43742	-7.14709	-0.710315	0.0016573	-0.710315	0.0016573	0.00991105	[-1.15,-0.27]
PRR11	0.157337	-0.392317	-0.549541	3.07e-05	-6.36794	-6.91759	-0.549847	0.00166729	-0.549847	0.00166729	0.0099581	[-0.89,-0.21]
UQCRH	0.00882063	-0.461735	-0.470456	3.88e-05	-4.31195	-4.78251	-0.47068	0.0016669	-0.47068	0.0016669	0.0099581	[-0.76,-0.18]
PDZK1	-0.118732	-0.677268	-0.55839	4.36e-05	-4.08474	-4.64328	-0.558963	0.0016754	-0.558963	0.0016754	0.0100002	[-0.91,-0.21]
DYNLT2B	0.128065	-0.982926	-1.11212	0.000132446	-2.81835	-3.92935	-1.11399	0.0016798	-1.11399	0.0016798	0.0100073	[-1.81,-0.42]
SUPV3L1	0.0247718	-0.630912	-0.655866	4.18e-05	-4.47074	-5.12643	-0.656068	0.00167898	-0.656068	0.00167898	0.0100073	[-1.06,-0.25]
GNB2	-0.0133018	-0.545356	-0.531981	3.91e-05	-5.63033	-6.16239	-0.532244	0.00167893	-0.532244	0.00167893	0.0100073	[-0.86,-0.2]
DDX28	0.0922122	-0.958693	-1.05134	6.83e-05	-4.948	-5.99891	-1.05316	0.00168195	-1.05316	0.00168195	0.0100138	[-1.71,-0.4]
TTLL4	-0.0759476	-0.809177	-0.733151	4.26e-05	-6.25691	-6.99014	-0.734333	0.0016836	-0.734333	0.0016836	0.0100172	[-1.19,-0.28]
QTRT1	0.0397686	-0.711874	-0.751981	4.87e-05	-4.57989	-5.33153	-0.752323	0.00168503	-0.752323	0.00168503	0.0100194	[-1.22,-0.28]
CDC37	-0.0109554	-0.510415	-0.499373	4.12e-05	-4.72087	-5.22033	-0.499588	0.00168871	-0.499588	0.00168871	0.0100349	[-0.81,-0.19]
COG2	-0.00549	-0.664219	-0.658891	4.25e-05	-4.9652	-5.62393	-0.659396	0.00169032	-0.659396	0.00169032	0.0100381	[-1.07,-0.25]
TOR1A	0.215548	-0.578913	-0.794684	4.3e-05	-6.02454	-6.819	-0.79508	0.00170265	-0.79508	0.00170265	0.0100778	[-1.29,-0.3]
ITGA6	0.0054271	-0.742771	-0.748623	6.63e-05	-4.39909	-5.14729	-0.749082	0.00170346	-0.749082	0.00170346	0.0100778	[-1.22,-0.28]
GNG5	0.032635	-0.710776	-0.743376	8.53e-05	-5.07971	-5.82313	-0.743812	0.00169916	-0.743812	0.00169916	0.0100778	[-1.21,-0.28]
COQ10B	0.0344114	-0.595358	-0.629876	3.96e-05	-4.99097	-5.62074	-0.630175	0.0017011	-0.630175	0.0017011	0.0100778	[-1.02,-0.24]
GPC3	0.240125	-0.369771	-0.610025	4.45e-05	-3.81241	-4.42231	-0.60995	0.00170324	-0.60995	0.00170324	0.0100778	[-0.99,-0.23]
DKC1	-0.021074	-0.502906	-0.481738	3.65e-05	-5.50066	-5.98249	-0.481934	0.00170167	-0.481934	0.00170167	0.0100778	[-0.78,-0.18]
PLEKHA1	-0.163522	-0.947277	-0.783953	4.81e-05	-7.07833	-7.86208	-0.785147	0.00170856	-0.785147	0.00170856	0.0100952	[-1.28,-0.3]
TOP1	-0.16617	-0.658963	-0.492731	3.64e-05	-4.17305	-4.66585	-0.492882	0.00170753	-0.492882	0.00170753	0.0100952	[-0.8,-0.19]
EPRS1	0.00947657	-0.522588	-0.532191	3.73e-05	-3.54401	-4.07607	-0.532246	0.00171158	-0.532246	0.00171158	0.0101004	[-0.86,-0.2]
SEPTIN7	-0.0677246	-0.551262	-0.483547	3.42e-05	-4.65907	-5.14261	-0.483563	0.00171084	-0.483563	0.00171084	0.0101004	[-0.79,-0.18]
L3MBTL2	-0.0673335	-0.789914	-0.722868	4.48e-05	-6.20306	-6.92564	-0.723411	0.00171948	-0.723411	0.00171948	0.0101406	[-1.18,-0.27]
PPRC1	-0.0866889	-0.751877	-0.665436	4.38e-05	-6.2854	-6.95059	-0.665624	0.00172319	-0.665624	0.00172319	0.0101561	[-1.08,-0.25]
TKT	0.0596181	-0.460113	-0.51959	3.4e-05	-6.02873	-6.54846	-0.519698	0.00172489	-0.519698	0.00172489	0.0101597	[-0.84,-0.19]
TXLNA	-0.00198973	-0.650385	-0.648641	3.98e-05	-6.46212	-7.11052	-0.648981	0.00173149	-0.648981	0.00173149	0.0101922	[-1.06,-0.24]
RPS3	0.0338645	-0.428697	-0.462533	3.45e-05	-5.68213	-6.14469	-0.462493	0.00173456	-0.462493	0.00173456	0.0102039	[-0.75,-0.17]
TBL1X	-0.0418922	-0.732016	-0.690065	4.13e-05	-7.30237	-7.99249	-0.690799	0.00173714	-0.690799	0.00173714	0.0102126	[-1.12,-0.26]
POLRMT	0.102455	-0.66335	-0.765777	4.41e-05	-6.14766	-6.91347	-0.766929	0.00174805	-0.766929	0.00174805	0.0102703	[-1.25,-0.29]
PLS1	-0.0739074	-0.72316	-0.649351	5.67e-05	-3.67038	-4.31964	-0.649865	0.00175049	-0.649865	0.00175049	0.0102783	[-1.06,-0.24]
TEX30	0.00047694	-1.03317	-1.03414	6.53e-05	-6.10305	-7.13669	-1.03672	0.00175272	-1.03672	0.00175272	0.0102823	[-1.69,-0.39]
ASL	-0.0935584	-0.728626	-0.635165	4.44e-05	-5.44608	-6.08115	-0.635531	0.00175338	-0.635531	0.00175338	0.0102823	[-1.03,-0.24]
CCDC86	0.0166695	-0.650218	-0.666973	4.24e-05	-7.04973	-7.71662	-0.667432	0.00175726	-0.667432	0.00175726	0.0102987	[-1.09,-0.25]
LYN	-0.115814	-1.03833	-0.922421	6.12e-05	-6.09206	-7.01458	-0.924595	0.00176063	-0.924595	0.00176063	0.0103055	[-1.51,-0.35]
LIMK2	0.155681	-0.516296	-0.672049	5.28e-05	-3.51146	-4.18343	-0.6724	0.00175994	-0.6724	0.00175994	0.0103055	[-1.09,-0.25]
ZNF669	-0.0476376	-0.787082	-0.73964	6.2e-05	-4.50176	-5.2412	-0.740698	0.0017634	-0.740698	0.0017634	0.0103153	[-1.21,-0.28]
MACROH2A2	0.0383678	-1.11221	-1.15082	7.07e-05	-6.60254	-7.75312	-1.15398	0.0017669	-1.15398	0.0017669	0.0103229	[-1.88,-0.43]
ATL2	-0.0834139	-0.688154	-0.604634	4.44e-05	-4.93899	-5.54373	-0.604831	0.00176624	-0.604831	0.00176624	0.0103229	[-0.98,-0.23]
C19orf47	-0.0212904	-1.15094	-1.12973	7.12e-05	-6.36244	-7.49209	-1.1331	0.00176951	-1.1331	0.00176951	0.0103256	[-1.85,-0.42]
RBM19	-0.0204751	-0.707914	-0.687716	4.72e-05	-5.68777	-6.37521	-0.687891	0.00176957	-0.687891	0.00176957	0.0103256	[-1.12,-0.26]
PKN1	0.00375707	-0.753769	-0.75763	4.75e-05	-6.89422	-7.65174	-0.758678	0.00177894	-0.758678	0.00177894	0.0103674	[-1.24,-0.28]
ABHD2	0.125585	-0.504001	-0.629848	3.78e-05	-7.73649	-8.36608	-0.63015	0.00177805	-0.63015	0.00177805	0.0103674	[-1.03,-0.24]
CINP	-0.0525445	-0.699046	-0.646382	4.77e-05	-4.64415	-5.29065	-0.646858	0.00178495	-0.646858	0.00178495	0.010396	[-1.05,-0.24]
GALM	-0.223294	-1.23349	-1.01074	7.27e-05	-6.10888	-7.11908	-1.01406	0.00179194	-1.01406	0.00179194	0.0104302	[-1.66,-0.38]
HEATR3	-0.117336	-0.771408	-0.653916	4.91e-05	-5.36252	-6.0166	-0.654394	0.00179534	-0.654394	0.00179534	0.0104435	[-1.07,-0.24]
PDE7A	-0.0642395	-1.79647	-1.73261	0.000126237	-8.04472	-9.77695	-1.74814	0.00179728	-1.74814	0.00179728	0.0104483	[-2.89,-0.65]
AP2A2	-0.0202563	-0.69105	-0.670686	4.77e-05	-4.95128	-5.62207	-0.67144	0.00179932	-0.67144	0.00179932	0.0104537	[-1.09,-0.25]
TFAM	0.027835	-0.594471	-0.622334	4.72e-05	-3.97389	-4.5962	-0.622281	0.00180437	-0.622281	0.00180437	0.0104765	[-1.01,-0.23]
DYM	-0.037481	-0.878693	-0.841296	6.1e-05	-5.85548	-6.69669	-0.842024	0.00180617	-0.842024	0.00180617	0.0104805	[-1.37,-0.31]
FIRRM	-0.0703018	-0.672993	-0.602866	4.93e-05	-4.37578	-4.97847	-0.603013	0.00180832	-0.603013	0.00180832	0.0104865	[-0.98,-0.22]
RPL36AL	-0.000385653	-0.593936	-0.594129	0.000431324	-4.09509	-4.68864	-0.593866	0.00181453	-0.593866	0.00181453	0.010516	[-0.97,-0.22]
IWS1	-0.0702064	-0.633688	-0.56345	5.1e-05	-4.8387	-5.40218	-0.563792	0.0018187	-0.563792	0.0018187	0.0105336	[-0.92,-0.21]
MED11	0.00459168	-0.844009	-0.848717	7.39e-05	-4.44024	-5.28884	-0.850011	0.00181988	-0.850011	0.00181988	0.010534	[-1.39,-0.32]
PKP2	-0.107489	-0.91114	-0.803644	5.59e-05	-6.2139	-7.01755	-0.804694	0.00182675	-0.804694	0.00182675	0.0105542	[-1.31,-0.3]
HNRNPLL	-0.0664827	-0.850666	-0.784445	6.17e-05	-5.06923	-5.85341	-0.784992	0.00182638	-0.784992	0.00182638	0.0105542	[-1.28,-0.29]
PRKAG1	0.0385707	-0.679064	-0.717472	5.4e-05	-5.29238	-6.01001	-0.718076	0.0018246	-0.718076	0.0018246	0.0105542	[-1.17,-0.27]
ASCC1	-0.0543151	-0.731849	-0.677519	5.13e-05	-5.47778	-6.15531	-0.678426	0.00183594	-0.678426	0.00183594	0.0105942	[-1.1,-0.25]
CNOT11	-0.0596242	-0.673482	-0.61378	4.31e-05	-6.30222	-6.91608	-0.614029	0.00183544	-0.614029	0.00183544	0.0105942	[-1,-0.23]
ZEB1	-0.0910429	-1.16601	-1.07489	7.95e-05	-6.02152	-7.09649	-1.07841	0.00183754	-1.07841	0.00183754	0.0105969	[-1.76,-0.4]
OCRL	-0.0791251	-0.723242	-0.644017	4.71e-05	-6.04259	-6.68671	-0.644816	0.00183976	-0.644816	0.00183976	0.0106032	[-1.05,-0.24]
ZBTB45	-0.0174643	-1.29546	-1.27871	0.000103996	-5.08148	-6.35947	-1.28373	0.00184589	-1.28373	0.00184589	0.010632	[-2.1,-0.48]
TBC1D12	0.0219145	-0.825559	-0.847384	5.67e-05	-7.32153	-8.16901	-0.848492	0.00185133	-0.848492	0.00185133	0.0106503	[-1.38,-0.31]
ELOA	0.00160156	-0.830075	-0.83168	5.09e-05	-8.03667	-8.86835	-0.832985	0.00185039	-0.832985	0.00185039	0.0106503	[-1.36,-0.31]
PPT2	0.260657	-0.480994	-0.7415	4.62e-05	-5.53236	-6.27401	-0.74203	0.00185714	-0.74203	0.00185714	0.0106762	[-1.21,-0.28]
TECR	0.152204	-0.446419	-0.598654	4.67e-05	-5.65661	-6.25523	-0.598784	0.00185811	-0.598784	0.00185811	0.0106762	[-0.98,-0.22]
ZCCHC9	-0.0992211	-0.817939	-0.718697	5.95e-05	-5.56223	-6.28095	-0.719695	0.00186111	-0.719695	0.00186111	0.0106869	[-1.17,-0.27]
FGFR3	0.242063	-0.437475	-0.679614	4.05e-05	-7.44369	-8.12323	-0.680218	0.00186798	-0.680218	0.00186798	0.0107132	[-1.11,-0.25]
MRPL58	0.0264173	-0.639002	-0.665414	5.63e-05	-4.6854	-5.35082	-0.666169	0.00186692	-0.666169	0.00186692	0.0107132	[-1.09,-0.25]
SELENOT	0.170316	-0.797315	-0.967727	5.64e-05	-7.65414	-8.62177	-0.969677	0.00187302	-0.969677	0.00187302	0.0107355	[-1.58,-0.36]
OIP5	0.0464989	-0.719371	-0.765786	5.53e-05	-5.85485	-6.62072	-0.766937	0.00187844	-0.766937	0.00187844	0.01076	[-1.25,-0.28]
ZNF451	-0.139008	-0.976153	-0.83713	6.24e-05	-6.88373	-7.72087	-0.838356	0.00188425	-0.838356	0.00188425	0.0107611	[-1.37,-0.31]
GABPA	-0.0124779	-0.772241	-0.759593	5.95e-05	-4.6482	-5.40796	-0.760652	0.00188437	-0.760652	0.00188437	0.0107611	[-1.24,-0.28]
ATG4B	0.0439834	-0.668486	-0.712597	5.81e-05	-4.17282	-4.88529	-0.713005	0.00188197	-0.713005	0.00188197	0.0107611	[-1.16,-0.26]
LSM14B	-0.000801435	-0.678072	-0.677479	4.98e-05	-6.01677	-6.69404	-0.677883	0.00188171	-0.677883	0.00188171	0.0107611	[-1.11,-0.25]
NOMO2	0.156797	-0.321764	-0.478465	3.97e-05	-3.76343	-4.24199	-0.478718	0.00188362	-0.478718	0.00188362	0.0107611	[-0.78,-0.18]
TRMU	-0.0413265	-0.635725	-0.594426	4.87e-05	-4.64686	-5.24126	-0.594825	0.00188683	-0.594825	0.00188683	0.0107621	[-0.97,-0.22]
NUP37	-0.0317807	-0.601532	-0.569666	4.98e-05	-4.21479	-4.78454	-0.570062	0.00188639	-0.570062	0.00188639	0.0107621	[-0.93,-0.21]
MTFR1	0.00478917	-0.891553	-0.896689	6.12e-05	-7.16092	-8.05726	-0.898069	0.00189382	-0.898069	0.00189382	0.0107954	[-1.47,-0.33]
PACSIN2	-0.0969588	-0.726404	-0.629404	5e-05	-5.31021	-5.93965	-0.630131	0.00189697	-0.630131	0.00189697	0.0108067	[-1.03,-0.23]
RTL8A	0.123561	-0.669851	-0.79345	6.09e-05	-4.57797	-5.37138	-0.794207	0.00190015	-0.794207	0.00190015	0.0108183	[-1.29,-0.29]
SELENOM	0.145557	-0.643143	-0.788761	5.63e-05	-6.25765	-7.04635	-0.789658	0.00190138	-0.789658	0.00190138	0.0108187	[-1.29,-0.29]
EGFR	0.0214491	-0.484198	-0.50565	4.1e-05	-5.68862	-6.19427	-0.505815	0.0019087	-0.505815	0.0019087	0.0108538	[-0.82,-0.19]
SMIM20	0.13173	-0.989946	-1.12172	7.94e-05	-5.73665	-6.85833	-1.12482	0.00191283	-1.12482	0.00191283	0.0108575	[-1.84,-0.42]
GTSF1	0.018728	-0.59528	-0.614117	4.8e-05	-5.77878	-6.39279	-0.61405	0.00191238	-0.61405	0.00191238	0.0108575	[-1,-0.23]
MYO1E	-0.128926	-0.693487	-0.564741	4.58e-05	-5.7904	-6.35497	-0.564771	0.00191166	-0.564771	0.00191166	0.0108575	[-0.92,-0.21]
AARS1	-0.0936887	-0.626263	-0.532599	4.49e-05	-4.49294	-5.02552	-0.532692	0.00191695	-0.532692	0.00191695	0.0108743	[-0.87,-0.2]
TMEM41A	0.146075	-0.577247	-0.723308	4.48e-05	-7.17865	-7.90198	-0.72418	0.00192209	-0.72418	0.00192209	0.0108969	[-1.18,-0.27]
NDUFA8	-0.00437377	-0.826548	-0.822044	6.59e-05	-5.3742	-6.19637	-0.823314	0.0019246	-0.823314	0.0019246	0.0109045	[-1.34,-0.3]
CELF1	-0.042649	-0.629428	-0.586913	4.43e-05	-6.4767	-7.06348	-0.587045	0.00192767	-0.587045	0.00192767	0.0109153	[-0.96,-0.22]
ITGA5	0.131734	-0.364021	-0.49568	4.22e-05	-5.68818	-6.18393	-0.495748	0.00193354	-0.495748	0.00193354	0.0109419	[-0.81,-0.18]
AP4B1	0.0490924	-0.667751	-0.717032	6.57e-05	-4.01667	-4.73351	-0.717314	0.00194035	-0.717314	0.00194035	0.0109739	[-1.17,-0.26]
ESYT1	0.0779622	-0.464492	-0.542535	4.57e-05	-4.72233	-5.26478	-0.542336	0.0019439	-0.542336	0.0019439	0.0109873	[-0.89,-0.2]
CCDC127	0.119306	-0.62861	-0.748067	5.34e-05	-5.72033	-6.46825	-0.748454	0.00194683	-0.748454	0.00194683	0.0109973	[-1.22,-0.28]
PM20D2	-0.105977	-0.877684	-0.771696	6.22e-05	-5.88264	-6.65435	-0.772332	0.00195207	-0.772332	0.00195207	0.011007	[-1.26,-0.28]
BCS1L	0.169339	-0.519735	-0.689428	4.96e-05	-5.66064	-6.34971	-0.689638	0.00195122	-0.689638	0.00195122	0.011007	[-1.13,-0.25]
PCBP2	-0.0815329	-0.579042	-0.497552	4.36e-05	-5.17207	-5.66958	-0.497644	0.00195018	-0.497644	0.00195018	0.011007	[-0.81,-0.18]
PPP5C	0.0749285	-0.528111	-0.602918	4.83e-05	-5.22173	-5.82477	-0.603277	0.00195327	-0.603277	0.00195327	0.0110071	[-0.99,-0.22]
YY1	-0.0725131	-0.824576	-0.752276	5.85e-05	-6.22216	-6.97422	-0.752935	0.00195673	-0.752935	0.00195673	0.01102	[-1.23,-0.28]
SMU1	-0.00814578	-0.574047	-0.566071	5.01e-05	-4.94138	-5.50728	-0.566203	0.00197001	-0.566203	0.00197001	0.0110881	[-0.92,-0.21]
NDUFAB1	-0.0190572	-0.555917	-0.536954	5.46e-05	-4.0188	-4.55566	-0.53704	0.00197255	-0.53704	0.00197255	0.0110949	[-0.88,-0.2]
BOLA2B	-0.0748573	-0.537719	-0.463151	0.000712727	-2.74176	-3.20462	-0.463031	0.00197357	-0.463031	0.00197357	0.0110949	[-0.76,-0.17]
ACY1	-0.0709622	-0.864157	-0.793194	7.2e-05	-4.82666	-5.61986	-0.794178	0.0019762	-0.794178	0.0019762	0.0110982	[-1.3,-0.29]
CWF19L1	-0.0155926	-0.596285	-0.580772	5.1e-05	-4.91783	-5.49853	-0.580756	0.00197655	-0.580756	0.00197655	0.0110982	[-0.95,-0.21]
RRP1	-0.0252655	-0.576901	-0.551624	6.14e-05	-3.77291	-4.32455	-0.551808	0.0019874	-0.551808	0.0019874	0.0111525	[-0.9,-0.2]
MMACHC	0.0239848	-0.941106	-0.964923	6.79e-05	-7.055	-8.02009	-0.967672	0.00199326	-0.967672	0.00199326	0.0111654	[-1.59,-0.35]
NAGK	-0.140875	-0.888859	-0.748077	7.11e-05	-4.60165	-5.34964	-0.749037	0.00199305	-0.749037	0.00199305	0.0111654	[-1.22,-0.27]
MFN1	0.00453104	-0.694497	-0.699285	5.84e-05	-5.3746	-6.07363	-0.699542	0.00199259	-0.699542	0.00199259	0.0111654	[-1.14,-0.26]
NSA2	-0.00342451	-0.663196	-0.659666	5.61e-05	-5.90467	-6.56444	-0.660509	0.00199677	-0.660509	0.00199677	0.011172	[-1.08,-0.24]
ATP5F1C	-0.0288554	-0.52863	-0.499734	4.44e-05	-4.49028	-4.99005	-0.499818	0.00199684	-0.499818	0.00199684	0.011172	[-0.82,-0.18]
H3C12	0.187575	-0.339815	-0.527444	0.000362134	-4.2851	-4.81249	-0.527478	0.00200936	-0.527478	0.00200936	0.0112354	[-0.86,-0.19]
DDX24	-0.0989048	-0.677478	-0.578557	6.14e-05	-4.57062	-5.14919	-0.57879	0.00201137	-0.57879	0.00201137	0.0112399	[-0.95,-0.21]
UHRF2	0.153377	-1.00998	-1.16356	9.65e-05	-5.39208	-6.55544	-1.16685	0.0020196	-1.16685	0.0020196	0.0112792	[-1.91,-0.43]
PSMA5	-0.00625067	-0.471061	-0.464672	4.44e-05	-5.71227	-6.17708	-0.464955	0.0020247	-0.464955	0.0020247	0.011301	[-0.76,-0.17]
DPF2	0.00637735	-0.578146	-0.584588	4.99e-05	-5.7236	-6.30813	-0.585055	0.00202711	-0.585055	0.00202711	0.0113077	[-0.96,-0.21]
SLIRP	0.0420384	-0.448234	-0.490475	8.37e-05	-3.58212	-4.07239	-0.490432	0.00204162	-0.490432	0.00204162	0.0113819	[-0.8,-0.18]
AREG	0.159697	-0.408331	-0.567899	4.54e-05	-5.8288	-6.39683	-0.568159	0.00204546	-0.568159	0.00204546	0.0113965	[-0.93,-0.21]
UBA3	0.00456142	-0.647368	-0.651886	5.85e-05	-4.90634	-5.55827	-0.652165	0.00205908	-0.652165	0.00205908	0.0114656	[-1.07,-0.24]
THAP1	0.0913338	-0.980008	-1.07198	0.00010773	-4.64681	-5.71815	-1.07343	0.00206065	-1.07343	0.00206065	0.0114675	[-1.76,-0.39]
GDI2	-0.0878452	-0.664986	-0.577205	5.23e-05	-5.10936	-5.6865	-0.577141	0.00206858	-0.577141	0.00206858	0.0115048	[-0.94,-0.21]
C15orf40	0.0593475	-0.862496	-0.922329	7.21e-05	-6.12769	-7.04953	-0.923377	0.00207014	-0.923377	0.00207014	0.0115066	[-1.51,-0.34]
PARK7	-0.0351304	-0.559958	-0.52471	4.9e-05	-5.0269	-5.55173	-0.524881	0.00207514	-0.524881	0.00207514	0.0115276	[-0.86,-0.19]
RABIF	0.0352453	-0.923184	-0.958272	8.91e-05	-4.80514	-5.76357	-0.960371	0.00207918	-0.960371	0.00207918	0.0115432	[-1.57,-0.35]
ANAPC13	0.030737	-0.817136	-0.847997	7.12e-05	-6.21044	-7.05831	-0.84927	0.00208278	-0.84927	0.00208278	0.0115483	[-1.39,-0.31]
RPF1	-0.0630063	-0.635743	-0.572759	7.02e-05	-4.29284	-4.86557	-0.572974	0.00208379	-0.572974	0.00208379	0.0115483	[-0.94,-0.21]
SCP2	-0.112694	-0.682783	-0.570094	5.76e-05	-5.28404	-5.85413	-0.570525	0.00208363	-0.570525	0.00208363	0.0115483	[-0.93,-0.21]
C12orf4	-0.0099327	-0.683183	-0.673483	6.16e-05	-4.82516	-5.49841	-0.673795	0.0020853	-0.673795	0.0020853	0.0115498	[-1.1,-0.25]
VPS33A	0.00919535	-0.559828	-0.569179	5.28e-05	-5.16467	-5.73369	-0.569129	0.0021007	-0.569129	0.0021007	0.0116282	[-0.93,-0.21]
FBXL5	-0.0795286	-0.819428	-0.740219	7.62e-05	-5.10454	-5.84444	-0.740759	0.00210348	-0.740759	0.00210348	0.0116368	[-1.21,-0.27]
TPMT	-0.129109	-1.03242	-0.903697	7.74e-05	-6.71907	-7.62238	-0.905115	0.00210598	-0.905115	0.00210598	0.011641	[-1.49,-0.33]
SEC24C	-0.119469	-0.598031	-0.478456	5.28e-05	-5.16541	-5.64398	-0.478718	0.00210673	-0.478718	0.00210673	0.011641	[-0.78,-0.17]
YTHDC2	-0.108198	-0.686842	-0.578553	6.54e-05	-4.84442	-5.42306	-0.578915	0.00210909	-0.578915	0.00210909	0.0116472	[-0.95,-0.21]
CLPP	0.0569193	-0.703607	-0.760735	6.13e-05	-6.7516	-7.51213	-0.761312	0.00211695	-0.761312	0.00211695	0.0116837	[-1.25,-0.28]
H4C9	0.214531	-0.384734	-0.599204	6.45e-05	-4.50872	-5.10798	-0.599295	0.00212384	-0.599295	0.00212384	0.0117149	[-0.98,-0.22]
CCDC93	-0.0482328	-0.858272	-0.81	7.09e-05	-5.78752	-6.59756	-0.811592	0.00213172	-0.811592	0.00213172	0.0117459	[-1.33,-0.29]
H2AC15	0.225362	-0.304506	-0.529835	6.87e-05	-2.57835	-3.10821	-0.530067	0.00213198	-0.530067	0.00213198	0.0117459	[-0.87,-0.19]
VDAC2	0.0611297	-0.515029	-0.57603	5.72e-05	-4.05756	-4.63372	-0.576203	0.00213655	-0.576203	0.00213655	0.0117642	[-0.94,-0.21]
FBXO44	-0.0880247	-0.980437	-0.892628	9.36e-05	-4.4536	-5.34601	-0.893346	0.00214282	-0.893346	0.00214282	0.0117918	[-1.46,-0.32]
FAF1	0.00262164	-0.584962	-0.58743	5.22e-05	-6.03002	-6.6176	-0.587995	0.00214554	-0.587995	0.00214554	0.0117998	[-0.96,-0.21]
PPP2R5C	-0.036177	-0.823122	-0.786938	7.42e-05	-6.06146	-6.8484	-0.787103	0.00216409	-0.787103	0.00216409	0.0118463	[-1.29,-0.29]
FAM169A	-0.0120937	-0.721284	-0.709449	6.41e-05	-5.76623	-6.47542	-0.710206	0.00215974	-0.710206	0.00215974	0.0118463	[-1.16,-0.26]
ZNHIT3	0.124824	-0.564952	-0.689935	6.83e-05	-4.20006	-4.88983	-0.690385	0.00215608	-0.690385	0.00215608	0.0118463	[-1.13,-0.25]
ZFPL1	0.0349088	-0.628589	-0.663789	6.67e-05	-4.7558	-5.41929	-0.663891	0.00216018	-0.663891	0.00216018	0.0118463	[-1.09,-0.24]
DDX47	-0.0294811	-0.690197	-0.660903	6.55e-05	-4.92893	-5.58964	-0.661123	0.00216235	-0.661123	0.00216235	0.0118463	[-1.08,-0.24]
SNX5	0.0312931	-0.619608	-0.650878	6.1e-05	-5.36588	-6.01678	-0.651056	0.00216386	-0.651056	0.00216386	0.0118463	[-1.07,-0.24]
GRB2	0.0478448	-0.547298	-0.595336	5.04e-05	-7.05691	-7.65205	-0.595601	0.00216151	-0.595601	0.00216151	0.0118463	[-0.98,-0.21]
FBL	0.00837283	-0.487094	-0.495358	5.78e-05	-5.20418	-5.69964	-0.495612	0.00216193	-0.495612	0.00216193	0.0118463	[-0.81,-0.18]
BUB3	0.0311208	-0.551283	-0.582548	5.79e-05	-4.45044	-5.03285	-0.582667	0.00218128	-0.582667	0.00218128	0.0119265	[-0.95,-0.21]
EIF4A2	-0.036853	-0.597137	-0.560338	5.46e-05	-6.66471	-7.22499	-0.560446	0.00218036	-0.560446	0.00218036	0.0119265	[-0.92,-0.2]
SIK2	-0.137555	-0.723267	-0.585708	5.91e-05	-6.74596	-7.33167	-0.586058	0.00218306	-0.586058	0.00218306	0.0119292	[-0.96,-0.21]
UBE3D	-0.0401963	-0.986943	-0.947039	9.16e-05	-5.36425	-6.311	-0.948721	0.00219043	-0.948721	0.00219043	0.0119556	[-1.56,-0.34]
MAD2L1BP	0.0106394	-0.857981	-0.868823	7.35e-05	-6.24227	-7.11089	-0.870341	0.00218964	-0.870341	0.00218964	0.0119556	[-1.43,-0.31]
TAF10	-0.000405815	-0.682849	-0.682744	8.55e-05	-5.33635	-6.01879	-0.682634	0.00219621	-0.682634	0.00219621	0.0119802	[-1.12,-0.25]
CTDSPL2	-0.0224363	-0.806359	-0.784061	7.22e-05	-6.73246	-7.51638	-0.785169	0.0022027	-0.785169	0.0022027	0.0120085	[-1.29,-0.28]
NSUN5	0.0143851	-0.607348	-0.621924	6.97e-05	-3.99378	-4.61551	-0.622148	0.00220864	-0.622148	0.00220864	0.012034	[-1.02,-0.22]
PDCD6	-0.039152	-0.606024	-0.566971	7.25e-05	-4.28065	-4.84752	-0.566923	0.00221471	-0.566923	0.00221471	0.01206	[-0.93,-0.2]
MAP1LC3B	0.181144	-0.459099	-0.640347	5.34e-05	-6.61327	-7.25352	-0.640418	0.00222007	-0.640418	0.00222007	0.012067	[-1.05,-0.23]
TIMM50	0.219631	-0.326992	-0.546589	5.55e-05	-5.43184	-5.97846	-0.546579	0.00222243	-0.546579	0.00222243	0.012067	[-0.9,-0.2]
ALDH1A1	0.141117	-0.40316	-0.544168	5.59e-05	-4.44766	-4.99194	-0.544472	0.0022209	-0.544472	0.0022209	0.012067	[-0.89,-0.2]
H2AC25	0.14719	-0.379828	-0.527052	6.68e-05	-2.90861	-3.43563	-0.527053	0.00222186	-0.527053	0.00222186	0.012067	[-0.86,-0.19]
GLG1	0.0735376	-0.378638	-0.452115	5.24e-05	-4.4423	-4.89447	-0.452098	0.00221796	-0.452098	0.00221796	0.012067	[-0.74,-0.16]
NDUFA5	-0.161717	-0.824645	-0.66273	7.4e-05	-2.95708	-3.62001	-0.662883	0.00222721	-0.662883	0.00222721	0.012079	[-1.09,-0.24]
UBE2K	0.00355799	-0.598259	-0.601933	6.2e-05	-6.10731	-6.70913	-0.602181	0.00222682	-0.602181	0.00222682	0.012079	[-0.99,-0.22]
UBE3C	-0.0787832	-0.654165	-0.575295	5.84e-05	-7.59461	-8.16999	-0.575843	0.0022292	-0.575843	0.0022292	0.0120828	[-0.94,-0.21]
PRMT3	-0.114856	-0.664886	-0.550184	6.65e-05	-4.91293	-5.46296	-0.550349	0.00223649	-0.550349	0.00223649	0.0121153	[-0.9,-0.2]
PSMA1	-0.0138175	-0.562405	-0.548667	5.89e-05	-5.43765	-5.98624	-0.548909	0.00224856	-0.548909	0.00224856	0.0121736	[-0.9,-0.2]
MED20	0.0570222	-0.972519	-1.02969	9.98e-05	-6.07671	-7.10625	-1.03209	0.00225364	-1.03209	0.00225364	0.0121892	[-1.7,-0.37]
MDH2	0.0180253	-0.477502	-0.495644	5.91e-05	-4.89229	-5.38781	-0.495697	0.00225403	-0.495697	0.00225403	0.0121892	[-0.81,-0.18]
STK16	0.0766027	-1.29418	-1.37143	0.00012696	-7.15771	-8.5285	-1.37787	0.00225794	-1.37787	0.00225794	0.0121914	[-2.27,-0.5]
CUL5	-0.0338818	-0.721933	-0.688275	7.38e-05	-6.50815	-7.1962	-0.688991	0.00225631	-0.688991	0.00225631	0.0121914	[-1.13,-0.25]
METTL13	-0.0378607	-0.724635	-0.68666	6.83e-05	-5.83289	-6.51966	-0.687801	0.00225834	-0.687801	0.00225834	0.0121914	[-1.13,-0.25]
BCKDK	-0.036814	-0.710892	-0.674069	6.67e-05	-6.65096	-7.32504	-0.67464	0.0022644	-0.67464	0.0022644	0.0122171	[-1.11,-0.24]
ACSS2	-0.299537	-1.03935	-0.739638	8.54e-05	-5.40703	-6.14684	-0.741301	0.00227298	-0.741301	0.00227298	0.0122563	[-1.22,-0.27]
ZNF277	0.0343553	-0.537155	-0.571441	6.26e-05	-4.99947	-5.57098	-0.571971	0.00227515	-0.571971	0.00227515	0.012261	[-0.94,-0.2]
HS2ST1	0.101756	-0.522874	-0.624624	6.65e-05	-6.13588	-6.76051	-0.62482	0.00227912	-0.62482	0.00227912	0.0122649	[-1.03,-0.22]
EDC4	-0.00634024	-0.587883	-0.581659	6.19e-05	-4.91678	-5.49832	-0.581711	0.00227921	-0.581711	0.00227921	0.0122649	[-0.96,-0.21]
PPP2R1A	-0.013979	-0.489594	-0.475538	5.8e-05	-4.96677	-5.44239	-0.475859	0.00227981	-0.475859	0.00227981	0.0122649	[-0.78,-0.17]
RBM14-RBM4	0.253745	-0.511673	-0.767332	0.000890467	-4.49375	-5.25917	-0.766301	0.00228305	-0.766301	0.00228305	0.0122683	[-1.26,-0.27]
IST1	0.049045	-0.471164	-0.520339	5.92e-05	-4.8653	-5.38551	-0.520509	0.00228285	-0.520509	0.00228285	0.0122683	[-0.85,-0.19]
SEC61G	0.0148015	-0.610265	-0.62495	7.03e-05	-4.52748	-5.15255	-0.625324	0.0022858	-0.625324	0.0022858	0.012269	[-1.03,-0.22]
CBR1	-0.0520301	-0.633814	-0.581697	6.96e-05	-3.62167	-4.20345	-0.581959	0.00228559	-0.581959	0.00228559	0.012269	[-0.96,-0.21]
TF	-0.136865	-0.585694	-0.448735	5.45e-05	-4.54793	-4.99676	-0.448832	0.00229491	-0.448832	0.00229491	0.0123108	[-0.74,-0.16]
XRCC5	-0.100886	-0.650016	-0.548977	6.1e-05	-4.40252	-4.95165	-0.549303	0.00230238	-0.549303	0.00230238	0.0123439	[-0.9,-0.2]
HPS6	-0.0807296	-0.709004	-0.628435	6.98e-05	-5.1539	-5.78217	-0.628704	0.00230462	-0.628704	0.00230462	0.0123488	[-1.03,-0.22]
CIAPIN1	0.084677	-0.501921	-0.586603	6.38e-05	-4.78424	-5.37084	-0.586547	0.00231256	-0.586547	0.00231256	0.0123843	[-0.96,-0.21]
RPL37A	0.103112	-0.374706	-0.477766	0.000231402	-4.90778	-5.38559	-0.477954	0.00231671	-0.477954	0.00231671	0.0123994	[-0.79,-0.17]
TXNDC11	0.173222	-0.433191	-0.606625	5.97e-05	-6.31173	-6.91814	-0.606824	0.00231857	-0.606824	0.00231857	0.0124023	[-1,-0.22]
HCFC1	-0.0794259	-0.574004	-0.494566	5.97e-05	-7.21106	-7.70564	-0.494882	0.0023216	-0.494882	0.0023216	0.0124078	[-0.81,-0.18]
GANAB	0.224049	-0.231829	-0.455844	5.59e-05	-4.32645	-4.78232	-0.455869	0.00232224	-0.455869	0.00232224	0.0124078	[-0.75,-0.16]
CPD	0.135766	-0.303956	-0.439822	5.7e-05	-4.93138	-5.3711	-0.439588	0.00232445	-0.439588	0.00232445	0.0124125	[-0.72,-0.16]
RXRB	0.156351	-0.808903	-0.965481	9.03e-05	-6.00599	-6.97124	-0.966871	0.0023274	-0.966871	0.0023274	0.0124212	[-1.59,-0.35]
PHC3	-0.111132	-0.738304	-0.627375	6.85e-05	-6.92779	-7.55496	-0.627507	0.00233238	-0.627507	0.00233238	0.0124407	[-1.03,-0.22]
TXNDC12	0.306634	-0.302413	-0.609128	6.62e-05	-5.03093	-5.63997	-0.60895	0.00233786	-0.60895	0.00233786	0.0124628	[-1,-0.22]
FASN	-0.209089	-0.653405	-0.444327	5.99e-05	-5.66593	-6.11025	-0.444515	0.00234825	-0.444515	0.00234825	0.0125111	[-0.73,-0.16]
ALCAM	0.241434	-0.312244	-0.553719	5.99e-05	-5.62778	-6.18146	-0.55357	0.00235476	-0.55357	0.00235476	0.0125387	[-0.91,-0.2]
MCM4	-0.0999647	-0.626245	-0.52627	6.1e-05	-5.04432	-5.5706	-0.526203	0.00235766	-0.526203	0.00235766	0.0125399	[-0.87,-0.19]
SAE1	0.0465905	-0.453051	-0.499616	5.76e-05	-5.48063	-5.98027	-0.499872	0.00235689	-0.499872	0.00235689	0.0125399	[-0.82,-0.18]
PTGR2	-0.0662884	-0.950247	-0.884376	0.000115498	-4.92012	-5.80408	-0.886292	0.00236911	-0.886292	0.00236911	0.0125636	[-1.46,-0.32]
VSIR	0.447384	-0.393072	-0.840311	6.3e-05	-7.1849	-8.02535	-0.841208	0.00237015	-0.841208	0.00237015	0.0125636	[-1.38,-0.3]
CITED2	-0.244327	-1.00803	-0.763494	9.39e-05	-4.27845	-5.04215	-0.764343	0.00236903	-0.764343	0.00236903	0.0125636	[-1.26,-0.27]
UBE2C	0.0959561	-0.46886	-0.564779	6.84e-05	-4.65301	-5.21783	-0.564806	0.0023696	-0.564806	0.0023696	0.0125636	[-0.93,-0.2]
RHOC	-0.131821	-0.688149	-0.556368	6.62e-05	-6.07289	-6.62922	-0.556588	0.00236967	-0.556588	0.00236967	0.0125636	[-0.92,-0.2]
SERPINA6	0.264362	-0.260584	-0.524917	5.55e-05	-5.55018	-6.07512	-0.524897	0.00236598	-0.524897	0.00236598	0.0125636	[-0.86,-0.19]
MVK	0.094345	-0.479022	-0.573232	6.83e-05	-4.56391	-5.13728	-0.573478	0.00237565	-0.573478	0.00237565	0.0125856	[-0.94,-0.2]
C18orf32	0.0480646	-0.739744	-0.787776	9.03e-05	-5.32795	-6.11576	-0.788673	0.00237843	-0.788673	0.00237843	0.0125861	[-1.3,-0.28]
LRP5	0.121378	-0.355611	-0.476981	5.61e-05	-5.49063	-5.96762	-0.477091	0.00237767	-0.477091	0.00237767	0.0125861	[-0.78,-0.17]
NFYC	0.0924515	-0.435933	-0.528252	5.69e-05	-6.51602	-7.04441	-0.528421	0.00238652	-0.528421	0.00238652	0.0126217	[-0.87,-0.19]
DCAF12	0.0808649	-0.688056	-0.768906	7.16e-05	-6.82422	-7.59314	-0.770068	0.00239296	-0.770068	0.00239296	0.0126346	[-1.27,-0.27]
NOL9	-0.101409	-0.757007	-0.655428	7.5e-05	-5.9371	-6.5927	-0.656057	0.00239298	-0.656057	0.00239298	0.0126346	[-1.08,-0.23]
UBE4B	-0.13578	-0.64261	-0.506988	6.47e-05	-5.05703	-5.56386	-0.507145	0.00239092	-0.507145	0.00239092	0.0126346	[-0.83,-0.18]
GET4	0.014116	-0.6243	-0.638308	6.86e-05	-6.45985	-7.09826	-0.638774	0.0024044	-0.638774	0.0024044	0.0126877	[-1.05,-0.23]
RANBP10	0.041768	-0.896164	-0.938018	9.13e-05	-6.36602	-7.30395	-0.940074	0.00241065	-0.940074	0.00241065	0.0127135	[-1.55,-0.33]
SRSF10	0.022598	-0.468564	-0.49109	6.16e-05	-5.17407	-5.66523	-0.491343	0.00241687	-0.491343	0.00241687	0.0127392	[-0.81,-0.17]
ISL2	0.132433	-0.916476	-1.04937	0.00013387	-4.23834	-5.28725	-1.05181	0.00242296	-1.05181	0.00242296	0.0127398	[-1.74,-0.37]
POLR1C	0.0295048	-0.662965	-0.692354	7.35e-05	-5.7832	-6.47567	-0.693383	0.00242309	-0.693383	0.00242309	0.0127398	[-1.14,-0.25]
EIF1AD	-0.0494682	-0.664871	-0.61551	7.07e-05	-5.95013	-6.56554	-0.615756	0.00241942	-0.615756	0.00241942	0.0127398	[-1.01,-0.22]
ELF3	0.15021	-0.451912	-0.602224	7.76e-05	-4.08054	-4.68266	-0.602478	0.0024224	-0.602478	0.0024224	0.0127398	[-0.99,-0.21]
FRRS1	0.122193	-0.455004	-0.577213	8.18e-05	-4.07177	-4.64896	-0.577346	0.00242378	-0.577346	0.00242378	0.0127398	[-0.95,-0.2]
PPP1R10	-0.0453958	-0.725196	-0.680043	7.71e-05	-6.58121	-7.26101	-0.680253	0.00242917	-0.680253	0.00242917	0.0127538	[-1.12,-0.24]
HNRNPL	0.0220506	-0.556062	-0.578109	6.94e-05	-5.3171	-5.89521	-0.578078	0.00242881	-0.578078	0.00242881	0.0127538	[-0.95,-0.2]
MRNIP	0.234107	-0.691877	-0.926261	9.29e-05	-5.39982	-6.32581	-0.927562	0.0024362	-0.927562	0.0024362	0.0127764	[-1.53,-0.33]
GRB7	0.23465	-0.591248	-0.826195	8.13e-05	-5.60366	-6.42956	-0.826453	0.00243541	-0.826453	0.00243541	0.0127764	[-1.36,-0.29]
SRR	0.056184	-1.23607	-1.29238	0.000143164	-5.34421	-6.63646	-1.2976	0.00243807	-1.2976	0.00243807	0.0127791	[-2.15,-0.46]
PDIA5	0.162992	-0.55906	-0.722137	9.19e-05	-3.93905	-4.66111	-0.722357	0.0024447	-0.722357	0.0024447	0.0128067	[-1.19,-0.26]
LEMD3	0.140433	-0.721284	-0.861456	9.83e-05	-5.11835	-5.98006	-0.862779	0.00245219	-0.862779	0.00245219	0.0128388	[-1.42,-0.31]
ACAT1	0.111907	-0.43557	-0.54743	6.64e-05	-4.77715	-5.32462	-0.54757	0.00245419	-0.54757	0.00245419	0.012842	[-0.9,-0.19]
TRNAU1AP	-0.0170291	-0.642983	-0.625926	9.01e-05	-4.30759	-4.93354	-0.626417	0.00245571	-0.626417	0.00245571	0.0128428	[-1.03,-0.22]
GON7	-0.0630234	-1.01421	-0.951339	0.000116653	-4.80052	-5.75171	-0.953492	0.00245986	-0.953492	0.00245986	0.0128529	[-1.58,-0.34]
PFAS	-0.0254543	-0.507547	-0.482188	7.83e-05	-4.09331	-4.5754	-0.482318	0.00246038	-0.482318	0.00246038	0.0128529	[-0.79,-0.17]
VPS29	0.0912792	-0.516791	-0.608127	7.65e-05	-5.48283	-6.0909	-0.608375	0.00246377	-0.608375	0.00246377	0.0128635	[-1,-0.22]
CLPX	-0.0458509	-0.598935	-0.55326	7.12e-05	-5.41921	-5.9723	-0.553246	0.00246831	-0.553246	0.00246831	0.01288	[-0.91,-0.2]
NUBP1	-0.0420562	-0.800691	-0.758859	9.35e-05	-5.23146	-5.9901	-0.759802	0.00247262	-0.759802	0.00247262	0.012881	[-1.25,-0.27]
NUP107	-0.037626	-0.55738	-0.519926	7.67e-05	-4.02012	-4.53987	-0.520074	0.00247261	-0.520074	0.00247261	0.012881	[-0.86,-0.18]
ARF1	0.169665	-0.289694	-0.459259	5.76e-05	-5.74251	-6.20187	-0.45929	0.00247136	-0.45929	0.00247136	0.012881	[-0.76,-0.16]
PCMT1	0.206804	-0.340119	-0.547106	6.21e-05	-5.50629	-6.05322	-0.547034	0.00248117	-0.547034	0.00248117	0.0129183	[-0.9,-0.19]
U2SURP	-0.0911802	-0.705588	-0.614266	7.68e-05	-4.96742	-5.58183	-0.614547	0.00248774	-0.614547	0.00248774	0.0129454	[-1.01,-0.22]
CFLAR	0.0193397	-0.766014	-0.78573	8.22e-05	-6.77542	-7.56078	-0.786554	0.00249124	-0.786554	0.00249124	0.0129492	[-1.3,-0.28]
ARPC4	0.126362	-0.488598	-0.615024	7.19e-05	-5.97449	-6.58945	-0.615065	0.00249019	-0.615065	0.00249019	0.0129492	[-1.01,-0.22]
PDE3A	0.280564	-0.409876	-0.690502	7.37e-05	-6.00858	-6.69902	-0.691001	0.00249633	-0.691001	0.00249633	0.0129685	[-1.14,-0.24]
SS18	0.0153317	-0.840021	-0.855553	9.87e-05	-6.01929	-6.87464	-0.85663	0.00250176	-0.85663	0.00250176	0.0129895	[-1.41,-0.3]
STRIP1	0.0782159	-0.614265	-0.692361	9.11e-05	-4.11122	-4.8037	-0.692647	0.00250357	-0.692647	0.00250357	0.0129905	[-1.14,-0.24]
SEC23A	-0.162031	-0.688877	-0.526963	7.29e-05	-5.95263	-6.47948	-0.527029	0.00250472	-0.527029	0.00250472	0.0129905	[-0.87,-0.19]
RNF2	-0.106456	-0.812591	-0.706064	9.51e-05	-5.17009	-5.87623	-0.707059	0.00250911	-0.707059	0.00250911	0.013006	[-1.17,-0.25]
GTF2F2	-0.0765265	-0.929429	-0.852939	0.000116255	-4.90346	-5.75636	-0.854318	0.00252015	-0.854318	0.00252015	0.0130483	[-1.41,-0.3]
CRCP	-0.0575872	-0.780358	-0.722895	8.03e-05	-7.1315	-7.85427	-0.723555	0.00252144	-0.723555	0.00252144	0.0130483	[-1.19,-0.25]
TUBGCP2	0.0101116	-0.582103	-0.592105	7.01e-05	-6.00717	-6.59938	-0.592455	0.00252071	-0.592455	0.00252071	0.0130483	[-0.98,-0.21]
SMARCA5	-0.104964	-0.677694	-0.572758	8.09e-05	-3.97767	-4.5504	-0.572973	0.00252766	-0.572973	0.00252766	0.0130733	[-0.94,-0.2]
HEBP2	-0.043533	-0.822504	-0.778902	8.78e-05	-6.7098	-7.48877	-0.780334	0.00253936	-0.780334	0.00253936	0.0131193	[-1.29,-0.27]
HMOX1	0.0588987	-0.713053	-0.771792	8.72e-05	-6.01735	-6.7893	-0.772848	0.00253877	-0.772848	0.00253877	0.0131193	[-1.28,-0.27]
DECR1	-0.0357854	-0.712342	-0.676475	8.89e-05	-4.6164	-5.29295	-0.676773	0.00255341	-0.676773	0.00255341	0.0131774	[-1.12,-0.24]
PMS2	-0.0308435	-0.679911	-0.648897	8.17e-05	-5.61538	-6.26445	-0.649355	0.00255296	-0.649355	0.00255296	0.0131774	[-1.07,-0.23]
WDR37	0.0913922	-0.970455	-1.06175	0.000113659	-5.82079	-6.88264	-1.0653	0.00255695	-1.0653	0.00255695	0.0131811	[-1.76,-0.37]
SNRNP200	-0.134788	-0.617862	-0.482963	6.8e-05	-4.63778	-5.12085	-0.482989	0.00255616	-0.482989	0.00255616	0.0131811	[-0.8,-0.17]
ZNF638	-0.191806	-0.864345	-0.672446	8.59e-05	-6.21671	-6.88925	-0.673193	0.0025613	-0.673193	0.0025613	0.0131963	[-1.11,-0.24]
RAD23B	-0.0585046	-0.568253	-0.509752	7e-05	-6.03866	-6.54841	-0.50977	0.00256415	-0.50977	0.00256415	0.0132038	[-0.84,-0.18]
HUWE1	-0.0443766	-0.554665	-0.510166	7.35e-05	-6.01056	-6.52085	-0.510587	0.00257186	-0.510587	0.00257186	0.0132362	[-0.84,-0.18]
TGFBRAP1	-0.04763	-0.912537	-0.865091	9.48e-05	-6.84795	-7.71286	-0.867124	0.00257441	-0.867124	0.00257441	0.013242	[-1.43,-0.3]
SLC7A6OS	0.148855	-0.712342	-0.86597	0.00196089	-5.47124	-6.33243	-0.862711	0.00259913	-0.862711	0.00259913	0.0133476	[-1.43,-0.3]
USP25	-0.0824049	-0.91951	-0.837551	9.64e-05	-7.3578	-8.19491	-0.839014	0.00260062	-0.839014	0.00260062	0.0133476	[-1.39,-0.29]
ECI2	-0.172788	-0.861259	-0.6886	9.29e-05	-4.64658	-5.33505	-0.689048	0.00259976	-0.689048	0.00259976	0.0133476	[-1.14,-0.24]
CSMD1	-0.0325406	-0.671563	-0.639283	8.65e-05	-4.77042	-5.40944	-0.639516	0.00259736	-0.639516	0.00259736	0.0133476	[-1.06,-0.22]
RHOB	-0.00696896	-0.914944	-0.908351	0.000103544	-7.17499	-8.08296	-0.909912	0.00261281	-0.909912	0.00261281	0.0133955	[-1.5,-0.32]
PEX1	-0.0936578	-0.791683	-0.698038	9.66e-05	-5.05349	-5.75152	-0.698869	0.00261151	-0.698869	0.00261151	0.0133955	[-1.16,-0.24]
DRAP1	0.0769064	-0.527015	-0.604164	8.88e-05	-5.70241	-6.30633	-0.604095	0.00262089	-0.604095	0.00262089	0.0134296	[-1,-0.21]
CEMIP2	0.14575	-0.27558	-0.421267	6.17e-05	-5.61347	-6.0348	-0.421216	0.00262374	-0.421216	0.00262374	0.0134368	[-0.7,-0.15]
ARFIP1	-0.13686	-0.812002	-0.675158	0.000106131	-4.19879	-4.87393	-0.675813	0.00264376	-0.675813	0.00264376	0.0135099	[-1.12,-0.24]
GRWD1	0.0227429	-0.62612	-0.649154	8.25e-05	-6.36355	-7.01241	-0.649328	0.00264019	-0.649328	0.00264019	0.0135099	[-1.07,-0.23]
ANKRD28	-0.0362307	-0.68031	-0.645165	0.000666596	-6.09154	-6.73562	-0.644663	0.0026436	-0.644663	0.0026436	0.0135099	[-1.06,-0.22]
CCT6A	-0.0640021	-0.594395	-0.530252	7.42e-05	-4.42605	-4.95644	-0.530515	0.00264378	-0.530515	0.00264378	0.0135099	[-0.88,-0.19]
ZNF146	-0.0187357	-1.77052	-1.75151	0.000219164	-9.56795	-11.3197	-1.76816	0.00264935	-1.76816	0.00264935	0.0135237	[-2.98,-0.62]
ATXN2	-0.00117001	-0.713696	-0.712757	9.09e-05	-6.34401	-7.05654	-0.713392	0.00264883	-0.713392	0.00264883	0.0135237	[-1.18,-0.25]
MCM6	-0.0412847	-0.534662	-0.493397	7.44e-05	-4.40998	-4.90336	-0.493485	0.00266168	-0.493485	0.00266168	0.0135792	[-0.82,-0.17]
PLP2	-0.00236866	-0.635625	-0.633358	8.44e-05	-5.71072	-6.34398	-0.633703	0.00266379	-0.633703	0.00266379	0.0135826	[-1.05,-0.22]
POLR3B	-0.0604089	-0.789886	-0.729485	0.000103956	-5.11118	-5.84066	-0.730517	0.00266996	-0.730517	0.00266996	0.0136066	[-1.21,-0.25]
GMEB1	0.0236798	-0.894009	-0.918069	0.000114624	-5.92999	-6.84768	-0.919505	0.00267903	-0.919505	0.00267903	0.0136455	[-1.52,-0.32]
EEA1	-0.0601108	-0.584327	-0.524281	9.11e-05	-3.73793	-4.26215	-0.524422	0.00268252	-0.524422	0.00268252	0.0136558	[-0.87,-0.18]
ZNF726	0.121179	-0.967333	-1.08895	0.000141187	-4.80105	-5.88956	-1.09151	0.00269116	-1.09151	0.00269116	0.0136703	[-1.81,-0.38]
PSMD9	0.0176715	-0.791682	-0.809324	0.000105871	-5.39057	-6.19992	-0.810223	0.00269221	-0.810223	0.00269221	0.0136703	[-1.34,-0.28]
CHD1L	-0.0988801	-0.70662	-0.607658	8.35e-05	-5.5785	-6.18624	-0.608282	0.00268903	-0.608282	0.00268903	0.0136703	[-1.01,-0.21]
SND1	-0.0550917	-0.540204	-0.48526	7.26e-05	-5.26794	-5.75305	-0.485176	0.00269266	-0.485176	0.00269266	0.0136703	[-0.8,-0.17]
SLC1A5	0.122971	-0.333833	-0.456732	7.17e-05	-5.1219	-5.57871	-0.456975	0.00269097	-0.456975	0.00269097	0.0136703	[-0.76,-0.16]
TJP2	-0.232235	-0.870787	-0.638771	9.65e-05	-5.61787	-6.25642	-0.639237	0.00270219	-0.639237	0.00270219	0.0137112	[-1.06,-0.22]
PMF1-BGLAP	0.831987	-0.339974	-1.17876	0.00271314	-3.30751	-4.47947	-1.17303	0.000680602	-1.17876	0.00271314	0.0137539	[-2.03,-0.4]
ATP6AP1	0.188624	-0.361413	-0.550131	7.75e-05	-5.0068	-5.55684	-0.550295	0.00271352	-0.550295	0.00271352	0.0137539	[-0.91,-0.19]
KHK	-0.304414	-2.09953	-1.79541	0.000286911	-6.58796	-8.38308	-1.8156	0.00271736	-1.8156	0.00271736	0.0137659	[-3.08,-0.63]
CKS1B	0.161948	-0.429168	-0.591143	7.76e-05	-5.4857	-6.07682	-0.591395	0.00272216	-0.591395	0.00272216	0.0137828	[-0.98,-0.2]
ARL6IP1	0.197352	-0.339282	-0.536634	7.34e-05	-7.16626	-7.70289	-0.536634	0.00272461	-0.536634	0.00272461	0.0137877	[-0.89,-0.19]
AIFM1	0.197134	-0.363329	-0.560365	8.61e-05	-4.3004	-4.86086	-0.56047	0.00272897	-0.56047	0.00272897	0.0138023	[-0.93,-0.19]
FAHD2A	0.0150622	-0.651017	-0.665959	0.000118204	-3.8588	-4.52488	-0.666256	0.00273222	-0.666256	0.00273222	0.0138113	[-1.1,-0.23]
GAD1	-0.00170428	-1.48187	-1.48138	0.000203059	-6.19372	-7.67389	-1.48957	0.00273885	-1.48957	0.00273885	0.0138336	[-2.49,-0.52]
MT1X	-0.0775642	-0.939627	-0.862772	0.00017601	-4.45156	-5.31363	-0.86402	0.00273958	-0.86402	0.00273958	0.0138336	[-1.43,-0.3]
CCAR2	-0.0379206	-0.575247	-0.537481	7.97e-05	-5.66199	-6.19932	-0.537492	0.00276292	-0.537492	0.00276292	0.013944	[-0.89,-0.19]
MTREX	-0.0438456	-0.607822	-0.5639	8.72e-05	-4.70533	-5.2693	-0.564275	0.00277478	-0.564275	0.00277478	0.0139888	[-0.93,-0.19]
MMADHC	0.0270903	-0.501686	-0.528662	8.08e-05	-4.93817	-5.46694	-0.528866	0.00277384	-0.528866	0.00277384	0.0139888	[-0.88,-0.18]
FYTTD1	-0.146543	-0.735737	-0.589263	9.34e-05	-5.48627	-6.07547	-0.589528	0.00277894	-0.589528	0.00277894	0.0139982	[-0.98,-0.2]
TOMM6	0.0467101	-0.520069	-0.566957	7.98e-05	-6.52064	-7.08742	-0.567155	0.00277991	-0.567155	0.00277991	0.0139982	[-0.94,-0.2]
SDCBP	-0.0146183	-0.529467	-0.514977	8.8e-05	-4.48329	-4.99814	-0.515246	0.00278112	-0.515246	0.00278112	0.0139982	[-0.85,-0.18]
ZNF711	-0.160896	-1.34577	-1.18564	0.000167187	-6.14958	-7.33446	-1.19092	0.00279573	-1.19092	0.00279573	0.0140415	[-1.98,-0.41]
NRSN2	0.208913	-0.925999	-1.13524	0.000123418	-6.44817	-7.58308	-1.13813	0.00279446	-1.13813	0.00279446	0.0140415	[-1.89,-0.39]
STRAP	-0.0537642	-0.616256	-0.562574	8.57e-05	-4.85923	-5.42173	-0.56273	0.00279324	-0.56273	0.00279324	0.0140415	[-0.93,-0.19]
LARS1	-0.0343649	-0.506152	-0.471874	8.11e-05	-4.39245	-4.86424	-0.471863	0.00279484	-0.471863	0.00279484	0.0140415	[-0.78,-0.16]
CCND1	-0.204511	-0.71608	-0.511687	7.99e-05	-7.06252	-7.57409	-0.511877	0.00279954	-0.511877	0.00279954	0.0140531	[-0.85,-0.18]
SAMM50	-0.0779069	-0.59361	-0.515805	8.46e-05	-4.85553	-5.37124	-0.515791	0.00280781	-0.515791	0.00280781	0.0140871	[-0.85,-0.18]
DDIT3	0.164638	-1.93288	-2.09822	0.000301803	-7.46333	-9.56085	-2.12381	0.00281482	-2.12381	0.00281482	0.0141147	[-3.61,-0.73]
USP8	-0.0605805	-0.679427	-0.618967	9.26e-05	-6.0787	-6.69754	-0.619449	0.00281636	-0.619449	0.00281636	0.0141149	[-1.03,-0.21]
WRAP53	0.0556416	-0.586294	-0.641924	0.000101753	-4.62532	-5.26725	-0.642407	0.00281947	-0.642407	0.00281947	0.0141164	[-1.06,-0.22]
IARS1	-0.0975089	-0.574986	-0.477364	8.07e-05	-5.21794	-5.69542	-0.477505	0.00281967	-0.477505	0.00281967	0.0141164	[-0.79,-0.16]
EXOSC9	-0.0774803	-0.624652	-0.547142	0.000108212	-3.3424	-3.88958	-0.547481	0.00282155	-0.547481	0.00282155	0.0141181	[-0.91,-0.19]
SPTLC1	0.115709	-0.407489	-0.523247	8.17e-05	-4.47877	-5.00197	-0.523407	0.00282452	-0.523407	0.00282452	0.0141181	[-0.87,-0.18]
CLTA	0.0317824	-0.488431	-0.52034	8.12e-05	-5.77913	-6.29935	-0.52051	0.00282447	-0.52051	0.00282447	0.0141181	[-0.86,-0.18]
PMVK	-0.0760915	-0.823122	-0.747055	0.000120405	-4.84667	-5.5937	-0.747763	0.00283759	-0.747763	0.00283759	0.0141759	[-1.24,-0.26]
RIC8B	0.252621	-0.816037	-1.06895	0.000112518	-7.23396	-8.30262	-1.07112	0.00284623	-1.07112	0.00284623	0.0141852	[-1.78,-0.37]
KPNA1	-0.0937969	-0.761231	-0.667501	0.000101339	-5.00367	-5.6711	-0.667955	0.00284342	-0.667955	0.00284342	0.0141852	[-1.11,-0.23]
SGTA	0.0530804	-0.612835	-0.665893	9.06e-05	-6.50378	-7.1697	-0.666235	0.00284619	-0.666235	0.00284619	0.0141852	[-1.1,-0.23]
NUFIP2	-0.0823344	-0.691962	-0.609615	9.5e-05	-6.45759	-7.06721	-0.609912	0.00284702	-0.609912	0.00284702	0.0141852	[-1.01,-0.21]
U2AF2	0.0115074	-0.554797	-0.566132	9.45e-05	-4.54942	-5.11573	-0.566257	0.00284693	-0.566257	0.00284693	0.0141852	[-0.94,-0.2]
DAD1	0.155887	-0.346688	-0.502702	8.23e-05	-4.36019	-4.86276	-0.50249	0.00284943	-0.50249	0.00284943	0.0141896	[-0.83,-0.17]
ZDHHC13	0.143986	-0.520689	-0.664783	9.3e-05	-5.21557	-5.88024	-0.665058	0.0028526	-0.665058	0.0028526	0.0141925	[-1.1,-0.23]
PRPS1	0.031106	-0.576647	-0.60766	8.47e-05	-6.92757	-7.53533	-0.608284	0.00285302	-0.608284	0.00285302	0.0141925	[-1.01,-0.21]
NDUFA4	0.144492	-0.384527	-0.529034	9.11e-05	-4.04536	-4.57438	-0.529201	0.00286368	-0.529201	0.00286368	0.0142379	[-0.88,-0.18]
DHX57	-0.321124	-0.93052	-0.609582	0.000110802	-4.83742	-5.44682	-0.609884	0.0028666	-0.609884	0.0028666	0.0142449	[-1.01,-0.21]
MRPL41	0.0439289	-0.56356	-0.607622	9.74e-05	-4.81229	-5.41978	-0.607789	0.00286933	-0.607789	0.00286933	0.0142509	[-1.01,-0.21]
BCAR3	-0.197001	-1.06802	-0.871086	0.000138128	-5.84607	-6.71709	-0.872651	0.00288205	-0.872651	0.00288205	0.0142989	[-1.45,-0.3]
EZR	-0.0413012	-0.540672	-0.499245	8.99e-05	-4.86774	-5.36711	-0.499465	0.00288073	-0.499465	0.00288073	0.0142989	[-0.83,-0.17]
NUP188	-0.0434403	-0.56298	-0.51956	8.53e-05	-4.86108	-5.38062	-0.519672	0.00288602	-0.519672	0.00288602	0.0143111	[-0.86,-0.18]
TMEM183A	0.0104631	-0.762671	-0.773071	0.000108587	-7.19459	-7.96773	-0.774196	0.00289423	-0.774196	0.00289423	0.0143442	[-1.28,-0.27]
PEX19	0.0913525	-0.775682	-0.866801	0.000106098	-7.69414	-8.56117	-0.868767	0.00291858	-0.868767	0.00291858	0.0144515	[-1.44,-0.3]
COQ6	0.10436	-0.760661	-0.865106	0.000124628	-5.04768	-5.9127	-0.866258	0.00291896	-0.866258	0.00291896	0.0144515	[-1.44,-0.3]
RTF2	-0.0145626	-0.56729	-0.552832	8.89e-05	-5.48038	-6.03311	-0.552783	0.00292262	-0.552783	0.00292262	0.014462	[-0.92,-0.19]
AKAP9	0.00698459	-0.54623	-0.553279	0.000120336	-4.67044	-5.22365	-0.553679	0.0029374	-0.553679	0.0029374	0.0145274	[-0.92,-0.19]
BLTP3B	-0.0263123	-0.696702	-0.670268	0.000100499	-6.32325	-6.99364	-0.67088	0.0029606	-0.67088	0.0029606	0.0146344	[-1.11,-0.23]
HSD17B8	-0.072671	-1.3468	-1.27476	0.000234865	-4.48829	-5.76242	-1.28078	0.00297293	-1.28078	0.00297293	0.0146806	[-2.14,-0.44]
PFKP	-0.136255	-0.698518	-0.562301	0.000101245	-4.83634	-5.3986	-0.562794	0.00297307	-0.562794	0.00297307	0.0146806	[-0.93,-0.19]
TSFM	-0.00558812	-0.574027	-0.568337	0.000122703	-4.29877	-4.86721	-0.568632	0.00298429	-0.568632	0.00298429	0.0147283	[-0.94,-0.19]
EIF2AK4	-0.0110722	-0.639433	-0.628397	0.000100409	-5.73488	-6.36325	-0.628715	0.0029944	-0.628715	0.0029944	0.0147644	[-1.04,-0.21]
INTS3	-0.0286826	-0.627325	-0.598786	9.83e-05	-5.99991	-6.59855	-0.599263	0.00299477	-0.599263	0.00299477	0.0147644	[-0.99,-0.2]
LIMS4	-0.160168	-0.661805	-0.501569	0.000221217	-1.85672	-2.35836	-0.501992	0.00299907	-0.501992	0.00299907	0.0147779	[-0.83,-0.17]
ALDH5A1	0.0780289	-0.948161	-1.02665	0.000144519	-6.1338	-7.15999	-1.02894	0.0030096	-1.02894	0.0030096	0.0148142	[-1.71,-0.35]
YTHDF3	-0.149883	-0.83849	-0.688825	0.000123261	-4.94846	-5.63706	-0.689066	0.00300944	-0.689066	0.00300944	0.0148142	[-1.14,-0.23]
VOPP1	0.138442	-0.50515	-0.643666	9.33e-05	-6.7008	-7.34439	-0.644262	0.00301296	-0.644262	0.00301296	0.014823	[-1.07,-0.22]
CNEP1R1	0.117485	-0.648527	-0.76596	0.000118244	-5.39459	-6.1606	-0.767129	0.0030325	-0.767129	0.0030325	0.0149112	[-1.27,-0.26]
ZNF30	-0.253113	1.34958	1.60322	8.62e-07	-7.66442	-6.06172	1.61192	0.00304887	1.61192	0.00304887	0.0149839	[0.55,2.69]
ZXDC	-0.00724184	-0.855877	-0.84865	0.000142032	-5.54308	-6.39171	-0.850001	0.00305992	-0.850001	0.00305992	0.0150303	[-1.42,-0.29]
CPNE1	-0.0200237	-0.537506	-0.517579	0.000101262	-4.94287	-5.46036	-0.517525	0.00306232	-0.517525	0.00306232	0.0150343	[-0.86,-0.18]
CDK7	0.0456977	-0.562287	-0.608115	0.000113225	-4.14487	-4.75285	-0.608271	0.0030742	-0.608271	0.0030742	0.0150846	[-1.01,-0.21]
DSP	-0.143523	-0.631263	-0.487621	9.38e-05	-5.37369	-5.86143	-0.487937	0.0030813	-0.487937	0.0030813	0.0151066	[-0.81,-0.16]
CALM2	-0.102983	-0.563432	-0.460578	8.79e-05	-5.54302	-6.00347	-0.460421	0.00308189	-0.460421	0.00308189	0.0151066	[-0.77,-0.16]
RNF26	0.186576	-0.377291	-0.563884	9.32e-05	-6.14348	-6.70734	-0.563844	0.00309775	-0.563844	0.00309775	0.0151764	[-0.94,-0.19]
CMTM3	0.185757	-0.770518	-0.95672	0.000136349	-5.5702	-6.52648	-0.958031	0.0031005	-0.958031	0.0031005	0.0151819	[-1.6,-0.32]
MZT2A	0.123646	-0.605721	-0.729469	0.000138904	-4.59491	-5.32428	-0.729949	0.00310568	-0.729949	0.00310568	0.0151914	[-1.21,-0.25]
EIF4A1	-0.0768802	-0.553715	-0.476739	0.000369384	-4.09094	-4.56777	-0.476827	0.00310406	-0.476827	0.00310406	0.0151914	[-0.79,-0.16]
TAF1	-0.0884392	-0.704299	-0.616074	0.000109069	-5.70952	-6.32538	-0.616279	0.00312121	-0.616279	0.00312121	0.0152594	[-1.03,-0.21]
DIDO1	0.0164416	-0.637024	-0.653342	0.000101098	-7.01363	-7.6671	-0.653984	0.00312441	-0.653984	0.00312441	0.0152671	[-1.09,-0.22]
TOMM5	0.0499317	-0.557565	-0.607623	0.000108903	-5.39925	-6.00675	-0.60779	0.00312614	-0.60779	0.00312614	0.0152676	[-1.01,-0.21]
IQCB1	-0.0855957	-0.793258	-0.707582	0.000123157	-5.36169	-6.06935	-0.708963	0.0031304	-0.708963	0.0031304	0.0152725	[-1.18,-0.24]
HNRNPK	-0.0382805	-0.495376	-0.457181	9.04e-05	-4.59091	-5.048	-0.457016	0.00312965	-0.457016	0.00312965	0.0152725	[-0.76,-0.15]
LYRM4	0.158469	-0.59018	-0.748588	0.000110862	-6.01932	-6.76797	-0.749605	0.00314266	-0.749605	0.00314266	0.0153244	[-1.25,-0.25]
PNISR	0.101921	-0.592575	-0.694449	0.000115531	-5.39566	-6.09015	-0.695123	0.00314724	-0.695123	0.00314724	0.0153387	[-1.16,-0.23]
DOCK9	-0.138023	-1.01777	-0.879811	0.000150923	-6.31122	-7.19097	-0.881666	0.00316993	-0.881666	0.00316993	0.0154413	[-1.47,-0.3]
ETF1	-0.0517704	-0.593969	-0.542365	0.000100748	-5.80968	-6.35188	-0.542107	0.00317489	-0.542107	0.00317489	0.0154574	[-0.9,-0.18]
NECTIN3	0.222594	-0.632543	-0.855391	0.000127542	-5.77172	-6.62685	-0.856292	0.00318899	-0.856292	0.00318899	0.0155041	[-1.43,-0.29]
TRMT11	-0.0623528	-0.902303	-0.839853	0.00016389	-4.30203	-5.14199	-0.841398	0.0031895	-0.841398	0.0031895	0.0155041	[-1.4,-0.28]
NBN	-0.0305481	-0.623232	-0.592632	0.000113927	-5.94772	-6.54041	-0.593434	0.00318629	-0.593434	0.00318629	0.0155041	[-0.99,-0.2]
ATXN10	-0.0832232	-0.616011	-0.532633	0.000107277	-4.12879	-4.66157	-0.532946	0.00319111	-0.532946	0.00319111	0.0155041	[-0.89,-0.18]
PRPSAP2	-0.050751	-0.860922	-0.810019	0.000169915	-4.25585	-5.06602	-0.81113	0.0031944	-0.81113	0.0031944	0.0155121	[-1.35,-0.27]
DEPDC1B	0.0787523	-0.484569	-0.563244	9.93e-05	-5.66817	-6.2315	-0.563798	0.00319859	-0.563798	0.00319859	0.0155244	[-0.94,-0.19]
TXNRD1	0.0742546	-0.470545	-0.544923	9.99e-05	-5.97765	-6.52245	-0.544831	0.00320461	-0.544831	0.00320461	0.0155456	[-0.91,-0.18]
MAF1	0.100354	-0.594288	-0.694469	0.000107513	-6.66027	-7.35491	-0.695142	0.00320889	-0.695142	0.00320889	0.0155583	[-1.16,-0.23]
ANKIB1	-0.0806215	-0.873551	-0.792944	0.000128997	-7.56262	-8.35555	-0.794721	0.00321924	-0.794721	0.00321924	0.0155909	[-1.33,-0.27]
DDX20	-0.184576	-0.813903	-0.62947	0.000129288	-4.79736	-5.42669	-0.629807	0.00322038	-0.629807	0.00322038	0.0155909	[-1.05,-0.21]
FANCA	0.0120385	-0.553968	-0.566006	0.000108365	-4.8555	-5.42151	-0.566328	0.0032206	-0.566328	0.0032206	0.0155909	[-0.94,-0.19]
TMEM9	0.294056	-0.226473	-0.520386	9.8e-05	-6.00887	-6.5294	-0.520554	0.00322485	-0.520554	0.00322485	0.0156034	[-0.87,-0.17]
TOP2B	-0.145011	-0.67673	-0.531823	0.00011146	-5.36339	-5.89511	-0.531805	0.00322752	-0.531805	0.00322752	0.0156083	[-0.89,-0.18]
TM2D2	0.118698	-0.492598	-0.611541	0.000106946	-5.62252	-6.23382	-0.611519	0.00323084	-0.611519	0.00323084	0.0156163	[-1.02,-0.2]
SSRP1	-0.0601204	-0.615697	-0.555505	0.000107547	-5.82288	-6.37846	-0.555814	0.00323518	-0.555814	0.00323518	0.0156292	[-0.93,-0.19]
CEP250	-0.0527139	-0.796641	-0.744069	0.000130088	-6.40974	-7.15367	-0.745062	0.00323864	-0.745062	0.00323864	0.0156379	[-1.24,-0.25]
NDUFS5	-0.0429826	-0.554789	-0.512073	0.000556883	-3.56815	-4.07996	-0.511909	0.00324135	-0.511909	0.00324135	0.0156429	[-0.85,-0.17]
EIF3F	0.00380031	-0.50874	-0.512531	0.000100957	-5.74218	-6.25472	-0.512753	0.00324391	-0.512753	0.00324391	0.0156472	[-0.85,-0.17]
GPKOW	-0.00291123	-0.693977	-0.690927	0.000151585	-3.99471	-4.68577	-0.691611	0.00325241	-0.691611	0.00325241	0.0156801	[-1.15,-0.23]
STK19	0.198702	-0.854569	-1.05407	0.000179985	-5.12459	-6.17786	-1.05572	0.00325688	-1.05572	0.00325688	0.0156936	[-1.77,-0.35]
CD276	0.149364	-0.396944	-0.546266	9.71e-05	-6.27262	-6.81892	-0.546538	0.00325944	-0.546538	0.00325944	0.0156979	[-0.91,-0.18]
S100A16	-0.311228	-0.983931	-0.672988	0.000141733	-6.02984	-6.70255	-0.673722	0.00326313	-0.673722	0.00326313	0.0157076	[-1.12,-0.23]
ZNF799	-0.0116818	-1.20895	-1.19735	0.000248139	-4.52286	-5.72012	-1.201	0.00326761	-1.201	0.00326761	0.0157211	[-2,-0.4]
ACACA	-0.0406176	-0.570127	-0.529643	0.000111259	-5.71499	-6.2445	-0.529869	0.00326968	-0.529869	0.00326968	0.0157229	[-0.88,-0.18]
BLOC1S2	-0.0274674	-0.736965	-0.70978	0.000132987	-5.79197	-6.50147	-0.710245	0.00327857	-0.710245	0.00327857	0.0157496	[-1.18,-0.24]
JMJD6	-0.0400211	-0.714155	-0.67416	0.000125615	-5.30509	-5.97922	-0.674629	0.00327794	-0.674629	0.00327794	0.0157496	[-1.13,-0.23]
NAA35	0.0510283	-0.67925	-0.730112	0.000131927	-5.3267	-6.05698	-0.731257	0.00328502	-0.731257	0.00328502	0.0157644	[-1.22,-0.24]
SREBF1	0.0603429	-0.527931	-0.588511	0.000113944	-5.5125	-6.10078	-0.588734	0.00328362	-0.588734	0.00328362	0.0157644	[-0.98,-0.2]
FGL1	0.219472	-0.331458	-0.551067	0.000125385	-3.83063	-4.38156	-0.550884	0.00328995	-0.550884	0.00328995	0.01578	[-0.92,-0.18]
PUF60	0.0572597	-0.492719	-0.549892	0.000112661	-5.72753	-6.27751	-0.550342	0.00330821	-0.550342	0.00330821	0.0158595	[-0.92,-0.18]
CBX4	-0.126093	-0.927149	-0.801257	0.000151518	-6.97193	-7.77299	-0.802773	0.00331675	-0.802773	0.00331675	0.0158711	[-1.34,-0.27]
PAGR1	-0.0289747	-0.798774	-0.769823	0.000139977	-6.42572	-7.19552	-0.770778	0.00331479	-0.770778	0.00331479	0.0158711	[-1.29,-0.26]
UGDH	-0.0340038	-0.571571	-0.537516	0.000107483	-5.46169	-5.99925	-0.537937	0.00331742	-0.537937	0.00331742	0.0158711	[-0.9,-0.18]
PITPNB	-0.0289863	-0.564626	-0.535744	0.000104191	-5.78494	-6.32058	-0.536033	0.00331271	-0.536033	0.00331271	0.0158711	[-0.89,-0.18]
FIP1L1	-0.129461	-0.830981	-0.701461	0.000144718	-5.29882	-6.00034	-0.702498	0.00332007	-0.702498	0.00332007	0.0158757	[-1.17,-0.23]
CHST15	0.158218	-0.93391	-1.09207	0.000160638	-7.53521	-8.62734	-1.09565	0.0033224	-1.09565	0.0033224	0.0158788	[-1.83,-0.37]
USP9X	-0.211224	-0.69485	-0.483726	0.00010911	-5.88012	-6.36374	-0.483708	0.00333061	-0.483708	0.00333061	0.0159099	[-0.81,-0.16]
HNRNPF	-0.168057	-0.666291	-0.498083	0.000106199	-5.97281	-6.47105	-0.498572	0.00333995	-0.498572	0.00333995	0.0159464	[-0.83,-0.17]
CENPT	0.164152	-0.680658	-0.845007	0.000154191	-5.26191	-6.10672	-0.845969	0.003345	-0.845969	0.003345	0.0159476	[-1.41,-0.28]
HYKK	-0.110915	-0.862042	-0.751172	0.000149496	-5.30763	-6.05876	-0.752358	0.00334702	-0.752358	0.00334702	0.0159476	[-1.26,-0.25]
MPI	-0.0409915	-0.736019	-0.695031	0.000131409	-6.2552	-6.95022	-0.695836	0.00334533	-0.695836	0.00334533	0.0159476	[-1.16,-0.23]
HNRNPA3	-0.0380793	-0.58654	-0.548455	0.000121668	-4.908	-5.45646	-0.548496	0.00334568	-0.548496	0.00334568	0.0159476	[-0.91,-0.18]
BAX	0.0518228	-0.5025	-0.554452	0.000118539	-5.21748	-5.77181	-0.554658	0.00334886	-0.554658	0.00334886	0.0159483	[-0.93,-0.18]
EIPR1	-0.0583569	-0.90689	-0.848438	0.000162444	-5.92234	-6.77087	-0.850673	0.00335597	-0.850673	0.00335597	0.0159741	[-1.42,-0.28]
AMPD2	-0.008116	-0.54526	-0.537081	0.000110203	-5.77202	-6.30916	-0.537469	0.00336089	-0.537469	0.00336089	0.0159813	[-0.9,-0.18]
VKORC1	0.166154	-0.365999	-0.532258	0.000112595	-4.6082	-5.14035	-0.532073	0.00335981	-0.532073	0.00335981	0.0159813	[-0.89,-0.18]
SDF2	0.183495	-0.407288	-0.590959	0.000123625	-4.84019	-5.43097	-0.590893	0.00336943	-0.590893	0.00336943	0.0160138	[-0.99,-0.2]
WDR77	-0.0258218	-0.543049	-0.517084	0.000108529	-5.67855	-6.19578	-0.517517	0.00337309	-0.517517	0.00337309	0.016023	[-0.86,-0.17]
ACSS3	0.0743795	-0.513275	-0.587587	0.000124762	-4.81723	-5.40488	-0.587737	0.00337516	-0.587737	0.00337516	0.0160248	[-0.98,-0.19]
PRAG1	0.196723	-0.891475	-1.08802	0.000164052	-6.83101	-7.91921	-1.09147	0.00338364	-1.09147	0.00338364	0.0160569	[-1.83,-0.36]
GTSE1	0.055705	-0.610636	-0.66642	0.000139609	-5.38423	-6.05057	-0.666797	0.0033883	-0.666797	0.0033883	0.0160709	[-1.11,-0.22]
EIF4ENIF1	-0.0581414	-0.821402	-0.763356	0.000157126	-5.4517	-6.21496	-0.764321	0.00339055	-0.764321	0.00339055	0.0160734	[-1.28,-0.25]
RIOK1	-0.0377869	-0.694616	-0.656679	0.000149814	-4.5499	-5.20673	-0.657169	0.00339793	-0.657169	0.00339793	0.0160921	[-1.1,-0.22]
CASTOR2	0.0989434	-0.510962	-0.609951	0.000103673	-8.80992	-9.41983	-0.610413	0.00339642	-0.610413	0.00339642	0.0160921	[-1.02,-0.2]
DPH5	4.22e-05	-0.507993	-0.508014	0.000111491	-4.7737	-5.28174	-0.508095	0.00340783	-0.508095	0.00340783	0.0161308	[-0.85,-0.17]
AP2A1	-0.0551662	-0.578567	-0.523563	0.000119288	-4.84948	-5.37288	-0.523724	0.00340957	-0.523724	0.00340957	0.016131	[-0.87,-0.17]
ECH1	-0.0648865	-0.613924	-0.548914	0.000137936	-4.34087	-4.88991	-0.549388	0.00341265	-0.549388	0.00341265	0.0161374	[-0.92,-0.18]
TMEM201	0.123186	-1.02509	-1.14846	0.000180135	-7.63406	-8.78234	-1.15213	0.00341944	-1.15213	0.00341944	0.0161613	[-1.93,-0.38]
CPSF7	0.0447603	-0.538322	-0.58318	0.000112323	-6.50614	-7.08922	-0.583485	0.00342491	-0.583485	0.00342491	0.016179	[-0.97,-0.19]
SMARCAL1	-0.0402992	-0.813316	-0.773055	0.000157927	-5.12741	-5.90043	-0.77418	0.00343138	-0.77418	0.00343138	0.0161933	[-1.29,-0.26]
SMG8	-0.0155324	-0.640235	-0.62483	0.000132095	-5.16001	-5.78471	-0.625136	0.00343006	-0.625136	0.00343006	0.0161933	[-1.04,-0.21]
ASPSCR1	0.113873	-0.708044	-0.822087	0.000155572	-5.52092	-6.34284	-0.823187	0.00346655	-0.823187	0.00346655	0.016351	[-1.38,-0.27]
TRAPPC8	-0.0967172	-0.743986	-0.647175	0.00013284	-6.4644	-7.11167	-0.648134	0.00346911	-0.648134	0.00346911	0.0163549	[-1.08,-0.21]
ACO1	-0.145226	-0.65808	-0.512928	0.000142342	-4.64201	-5.15486	-0.513027	0.00347395	-0.513027	0.00347395	0.0163695	[-0.86,-0.17]
LRCH3	-0.0156711	-0.714379	-0.698969	0.000139357	-5.6072	-6.30591	-0.699506	0.00348441	-0.699506	0.00348441	0.0164105	[-1.17,-0.23]
UCK2	-0.00208836	-0.612056	-0.60996	0.000122093	-6.18752	-6.79749	-0.610421	0.00350936	-0.610421	0.00350936	0.0165197	[-1.02,-0.2]
OXSM	0.0835985	-0.779401	-0.863611	0.000204978	-4.2715	-5.1345	-0.864598	0.00353167	-0.864598	0.00353167	0.0166098	[-1.45,-0.28]
NFXL1	-0.151676	-0.856492	-0.705046	0.000160718	-4.84487	-5.54969	-0.705756	0.00353205	-0.705756	0.00353205	0.0166098	[-1.18,-0.23]
UBE2J1	-0.0515841	-0.804416	-0.752683	0.000152413	-6.69191	-7.44474	-0.753704	0.00353516	-0.753704	0.00353516	0.0166161	[-1.26,-0.25]
SEPTIN9	-0.177889	-0.732468	-0.554487	0.000125848	-6.3986	-6.95318	-0.555107	0.00353738	-0.555107	0.00353738	0.0166183	[-0.93,-0.18]
CEP44	0.0789415	-1.02895	-1.10854	0.000219431	-5.52481	-6.6327	-1.11158	0.00354449	-1.11158	0.00354449	0.0166433	[-1.86,-0.37]
TSC22D1	0.130677	-0.624491	-0.755153	0.000129292	-6.40025	-7.15542	-0.756382	0.00355272	-0.756382	0.00355272	0.0166736	[-1.27,-0.25]
MRPS9	-0.101772	-0.666576	-0.564645	0.000139244	-4.40312	-4.96792	-0.565179	0.00355605	-0.565179	0.00355605	0.0166809	[-0.95,-0.19]
[truncated: 7,378 more rows]

## Sheet: Huh7Torin_TE
gene	mRNA_log2FC	RPF_log2FC	log2FC_TE_v1	pvalue_v1	control_log2TE	treat_log2TE	log2FC_TE_v2	pvalue_v2	log2FC_TE_final	pvalue_final	pvalue.adjust	CI.95..
TAF15	-0.111507	-1.53282	-1.4212	2.35e-13	-2.28632	-3.70763	-1.42171	1.75e-09	-1.42171	1.75e-09	1.67e-05	[-1.88,-0.97]
DHX9	-0.606192	-1.93744	-1.33113	1.04e-12	-2.58554	-3.91679	-1.33151	7.78e-09	-1.33151	7.78e-09	3.69e-05	[-1.78,-0.89]
MRPS24	0.000279357	-1.38421	-1.38465	1.64e-11	-1.58958	-2.97407	-1.38435	4.42e-08	-1.38435	4.42e-08	0.000139818	[-1.87,-0.9]
HARBI1	0.0451339	-1.35178	-1.39686	2.52e-10	-1.36621	-2.76312	-1.39759	1.48e-07	-1.39759	1.48e-07	0.000350355	[-1.91,-0.88]
RBM6	-0.0368853	-1.75711	-1.72042	4.7e-10	-3.94318	-5.66341	-1.72242	2.52e-07	-1.72242	2.52e-07	0.000477874	[-2.37,-1.08]
EIF2AK2	0.496558	-1.05012	-1.54717	7.45e-07	-3.02458	-4.57125	-1.54717	5.18e-08	-1.54717	7.45e-07	0.00081218	[-2.2,-0.93]
MAPK6	-0.0653309	-1.48182	-1.41662	8.08e-10	-4.92092	-6.33741	-1.41729	5.9e-07	-1.41729	5.9e-07	0.00081218	[-1.97,-0.87]
ZNF706	0.0502252	-1.22239	-1.27285	1.28e-09	-2.71997	-3.99259	-1.27347	7.7e-07	-1.27347	7.7e-07	0.00081218	[-1.77,-0.77]
ZNF761	0.134171	-1.0638	-1.19789	2.05e-09	-0.963843	-2.16182	-1.19852	6.87e-07	-1.19852	6.87e-07	0.00081218	[-1.67,-0.73]
FAIM	-0.199238	-1.73227	-1.53275	1.14e-08	-0.879808	-2.41284	-1.53439	9.24e-07	-1.53439	9.24e-07	0.000877807	[-2.14,-0.93]
RBM14-RBM4	0.795171	-0.582502	-1.37903	1.07e-06	-1.60128	-2.97896	-1.37835	1.61e-07	-1.37903	1.07e-06	0.000926456	[-1.96,-0.82]
RIPK2	-0.0186401	-1.28417	-1.2654	3.08e-09	-3.09246	-4.35799	-1.26658	1.69e-06	-1.26658	1.69e-06	0.00114775	[-1.78,-0.75]
ESF1	-0.0645164	-1.32084	-1.25617	5e-09	-1.84485	-3.10117	-1.25684	1.67e-06	-1.25684	1.67e-06	0.00114775	[-1.77,-0.75]
RAB5IF	0.115491	-1.08632	-1.20201	2.13e-09	-2.93113	-4.13294	-1.20226	1.45e-06	-1.20226	1.45e-06	0.00114775	[-1.69,-0.72]
ARHGAP26	-0.0341103	-1.98903	-1.95502	1.93e-08	-4.38601	-6.34093	-1.96107	2.56e-06	-1.96107	2.56e-06	0.00148891	[-2.78,-1.15]
TRAPPC3	0.0834311	-1.07471	-1.15784	5.7e-09	-2.20099	-3.35914	-1.15838	2.67e-06	-1.15838	2.67e-06	0.00148891	[-1.64,-0.68]
CALM2	-0.0303115	-1.10031	-1.07011	2.87e-09	-2.70154	-3.77153	-1.06988	2.44e-06	-1.06988	2.44e-06	0.00148891	[-1.51,-0.63]
TXNDC17	0.0331105	-1.01451	-1.04752	9.06e-09	-1.31876	-2.36639	-1.04768	3.83e-06	-1.04768	3.83e-06	0.00202043	[-1.49,-0.61]
H2BC14	-0.0956773	-1.18256	-1.08683	9.78e-09	-0.98993	-2.07682	-1.08706	4.15e-06	-1.08706	4.15e-06	0.0020732	[-1.55,-0.63]
PLK4	-0.0742896	-2.31577	-2.24106	1.05e-07	-4.92181	-7.1633	-2.25038	6.25e-06	-2.25038	6.25e-06	0.00269768	[-3.22,-1.29]
SMYD5	-1.42952	-2.93738	-1.50781	5.11e-08	-4.16759	-5.67544	-1.51271	6.18e-06	-1.51271	6.18e-06	0.00269768	[-2.17,-0.86]
PSMA6	0.416705	-0.727333	-1.1444	4.17e-06	-1.7202	-2.86424	-1.14433	5.72e-06	-1.14433	5.72e-06	0.00269768	[-1.63,-0.65]
RECQL5	-0.0472917	-1.3746	-1.3276	2.99e-08	-3.7378	-5.06511	-1.32946	7.15e-06	-1.32946	7.15e-06	0.00295083	[-1.91,-0.75]
ANAPC13	0.0507225	-1.11887	-1.16961	2.21e-08	-3.61971	-4.7893	-1.17021	7.51e-06	-1.17021	7.51e-06	0.00296961	[-1.68,-0.66]
AKAP8L	-0.0592215	-1.29105	-1.23182	5.39e-08	-3.81821	-5.05004	-1.23327	9.73e-06	-1.23327	9.73e-06	0.0031874	[-1.78,-0.69]
PACSIN2	0.0729154	-1.07408	-1.14686	3.18e-08	-2.75669	-3.90368	-1.14714	9.03e-06	-1.14714	9.03e-06	0.0031874	[-1.65,-0.64]
TRIM27	0.0543986	-1.05113	-1.10544	2.57e-08	-3.00959	-4.11512	-1.10584	9.23e-06	-1.10584	9.23e-06	0.0031874	[-1.59,-0.62]
PIR	-0.0402908	-1.09764	-1.05707	3.54e-08	-1.91559	-2.97294	-1.05794	8.76e-06	-1.05794	8.76e-06	0.0031874	[-1.52,-0.59]
YWHAG	-0.0127793	-0.975772	-0.963104	1.83e-08	-3.60932	-4.57232	-0.962917	9.42e-06	-0.962917	9.42e-06	0.0031874	[-1.39,-0.54]
RBM33	-0.109642	-1.28304	-1.17332	3.43e-08	-4.83485	-6.00825	-1.17413	1.04e-05	-1.17413	1.04e-05	0.00319368	[-1.69,-0.66]
PDCD11	-0.154587	-1.30721	-1.15276	3.43e-08	-4.11293	-5.26556	-1.15312	1.02e-05	-1.15312	1.02e-05	0.00319368	[-1.66,-0.64]
ZNF845	-0.0659995	-1.1088	-1.04288	5.07e-08	-1.38325	-2.42605	-1.04289	1.08e-05	-1.04289	1.08e-05	0.00320943	[-1.5,-0.58]
NSMCE1	0.102896	-0.928425	-1.0315	3.85e-08	-2.63043	-3.66175	-1.03176	1.12e-05	-1.03176	1.12e-05	0.00320943	[-1.49,-0.57]
ZNF765	-0.0242974	-1.08352	-1.05915	7.11e-08	-1.21031	-2.26953	-1.05945	1.18e-05	-1.05945	1.18e-05	0.00328428	[-1.53,-0.59]
CCNA2	-0.0855672	-1.24025	-1.15455	4.91e-08	-2.16641	-3.32109	-1.15473	1.27e-05	-1.15473	1.27e-05	0.00335831	[-1.67,-0.64]
H2BC10	-0.151362	-1.24933	-1.09806	5.07e-08	-0.565127	-1.66309	-1.09811	1.27e-05	-1.09811	1.27e-05	0.00335831	[-1.59,-0.61]
MTHFD1L	-0.0670587	-1.16588	-1.09891	7.03e-08	-2.70002	-3.79884	-1.09973	1.36e-05	-1.09973	1.36e-05	0.00349219	[-1.59,-0.61]
RAP1B	-0.0730306	-1.12092	-1.04774	5.35e-08	-2.52726	-3.57514	-1.04828	1.5e-05	-1.04828	1.5e-05	0.00364279	[-1.52,-0.58]
PDCD4	-0.102953	-1.09951	-0.99636	4.37e-08	-1.40708	-2.40364	-0.996844	1.46e-05	-0.996844	1.46e-05	0.00364279	[-1.44,-0.55]
SNRPD1	0.100123	-1.12454	-1.22447	8.49e-08	-2.73311	-3.95778	-1.22502	1.56e-05	-1.22502	1.56e-05	0.00370679	[-1.77,-0.68]
COX7B	0.093539	-1.01291	-1.10644	7.46e-08	-1.63347	-2.73991	-1.10659	1.73e-05	-1.10659	1.73e-05	0.00376266	[-1.61,-0.61]
EIF5B	-0.471154	-1.52453	-1.05316	6.85e-08	-2.47291	-3.52628	-1.05333	1.74e-05	-1.05333	1.74e-05	0.00376266	[-1.53,-0.58]
NME1-NME2	0.440022	-0.598311	-1.0385	5.07e-06	0.351741	-0.686592	-1.03828	1.69e-05	-1.03828	1.69e-05	0.00376266	[-1.51,-0.57]
TBRG4	0.131877	-0.898473	-1.03036	6.03e-08	-2.27713	-3.30748	-1.03046	1.74e-05	-1.03046	1.74e-05	0.00376266	[-1.5,-0.56]
OGT	0.130901	-0.983935	-1.11463	7.33e-08	-3.59601	-4.71085	-1.11506	1.83e-05	-1.11506	1.83e-05	0.0038709	[-1.62,-0.61]
ZBTB11	-0.132368	-1.29806	-1.16557	9.85e-08	-3.32751	-4.4932	-1.16684	1.9e-05	-1.16684	1.9e-05	0.00393061	[-1.7,-0.64]
SNRPG	0.284207	-0.769011	-1.0532	9.8e-08	-3.14369	-4.19691	-1.0533	2.04e-05	-1.0533	2.04e-05	0.00411994	[-1.54,-0.57]
FAM219B	0.0480086	-3.34239	-3.3921	1.56e-06	-5.54287	-8.93326	-3.43743	2.2e-05	-3.43743	2.2e-05	0.00418008	[-5.2,-1.86]
CKAP2L	-0.18337	-1.48678	-1.30341	1.65e-07	-3.9144	-5.21781	-1.30509	2.16e-05	-1.30509	2.16e-05	0.00418008	[-1.9,-0.71]
RNF19A	0.135621	-1.12426	-1.25961	1.47e-07	-3.40278	-4.66266	-1.26117	2.2e-05	-1.26117	2.2e-05	0.00418008	[-1.84,-0.68]
WDR36	-0.131204	-1.13946	-1.00839	1.28e-07	-2.40732	-3.41558	-1.00847	2.27e-05	-1.00847	2.27e-05	0.00421939	[-1.47,-0.55]
INTS6	-0.0128048	-1.2322	-1.21965	1.72e-07	-3.35186	-4.57126	-1.2208	2.36e-05	-1.2208	2.36e-05	0.00430311	[-1.78,-0.66]
GTSE1	-0.159211	-1.33104	-1.1718	1.62e-07	-3.40719	-4.57902	-1.17232	2.7e-05	-1.17232	2.7e-05	0.00464501	[-1.72,-0.63]
UHRF1	-0.268382	-1.37052	-1.10217	1.61e-07	-1.77538	-2.87752	-1.10216	2.74e-05	-1.10216	2.74e-05	0.00464501	[-1.61,-0.59]
MICOS10	0.208513	-0.874985	-1.0834	1.5e-07	-2.93294	-4.01644	-1.08358	2.73e-05	-1.08358	2.73e-05	0.00464501	[-1.59,-0.58]
MATR3	-0.467925	-1.4946	-1.02665	1.06e-07	-1.43044	-2.45711	-1.02683	2.6e-05	-1.02683	2.6e-05	0.00464501	[-1.5,-0.55]
ANAPC16	-0.0318053	-1.2818	-1.25012	1.89e-07	-4.69588	-5.94587	-1.25075	2.88e-05	-1.25075	2.88e-05	0.00479151	[-1.83,-0.67]
COX6C	0.152238	-0.835399	-0.987817	1.34e-07	-2.8519	-3.83954	-0.987653	2.99e-05	-0.987653	2.99e-05	0.00489192	[-1.45,-0.53]
MACROH2A1	-0.0399789	-1.27985	-1.24011	2.38e-07	-4.06893	-5.3088	-1.24055	3.26e-05	-1.24055	3.26e-05	0.00503282	[-1.82,-0.66]
DDHD2	-0.00723995	-1.23198	-1.22453	2.21e-07	-4.53086	-5.75559	-1.22524	3.22e-05	-1.22524	3.22e-05	0.00503282	[-1.8,-0.65]
EPS8	-0.0803289	-1.16202	-1.0818	1.72e-07	-4.11299	-5.19468	-1.08204	3.29e-05	-1.08204	3.29e-05	0.00503282	[-1.59,-0.57]
BCL10	-0.149811	-1.1702	-1.02028	1.75e-07	-2.392	-3.41239	-1.02076	3.25e-05	-1.02076	3.25e-05	0.00503282	[-1.5,-0.54]
MORN2	-0.0961892	-1.34044	-1.24398	4.03e-07	-2.33103	-3.57529	-1.2448	3.42e-05	-1.2448	3.42e-05	0.00515463	[-1.83,-0.66]
CFL2	-0.0178767	-1.14116	-1.12314	2.36e-07	-2.91296	-4.03625	-1.12376	3.52e-05	-1.12376	3.52e-05	0.00522056	[-1.65,-0.6]
PDHB	-0.0341616	-1.02855	-0.994326	1.95e-07	-2.79645	-3.79084	-0.994782	3.76e-05	-0.994782	3.76e-05	0.00541201	[-1.46,-0.52]
SMC3	-0.147602	-1.08959	-0.941871	1.83e-07	-2.25138	-3.19337	-0.941887	3.75e-05	-0.941887	3.75e-05	0.00541201	[-1.39,-0.5]
CDADC1	0.104373	-1.96963	-2.07437	1.05e-06	-4.29038	-6.36438	-2.08406	3.89e-05	-2.08406	3.89e-05	0.00546243	[-3.09,-1.1]
WDR46	-0.0475021	-1.13648	-1.08911	2.74e-07	-2.08649	-3.17547	-1.08936	3.94e-05	-1.08936	3.94e-05	0.00546243	[-1.6,-0.57]
CDC42	-0.0527556	-1.02867	-0.976009	1.91e-07	-2.26659	-3.24251	-0.975826	3.97e-05	-0.975826	3.97e-05	0.00546243	[-1.44,-0.51]
CBX1	-0.0270555	-1.07991	-1.05262	2.42e-07	-3.61718	-4.67004	-1.0533	4.17e-05	-1.0533	4.17e-05	0.00565869	[-1.55,-0.55]
ATXN7L3B	0.0210302	-1.23102	-1.25204	3.36e-07	-5.63576	-6.88781	-1.25328	4.33e-05	-1.25328	4.33e-05	0.00578734	[-1.85,-0.66]
DCAF16	0.000348009	-2.42786	-2.42908	1.68e-06	-7.19706	-9.62527	-2.44727	4.6e-05	-2.44727	4.6e-05	0.00583164	[-3.65,-1.28]
ZNF841	0.350948	-1.18562	-1.53658	7.38e-07	-2.86533	-4.4019	-1.5384	4.47e-05	-1.5384	4.47e-05	0.00583164	[-2.27,-0.81]
SRSF5	0.173167	-0.80431	-0.977389	2.53e-07	-2.00152	-2.979	-0.97783	4.57e-05	-0.97783	4.57e-05	0.00583164	[-1.44,-0.51]
RPS3A	-0.0484093	-0.85044	-0.801939	1.52e-07	-3.85426	-4.65629	-0.802248	4.61e-05	-0.802248	4.61e-05	0.00583164	[-1.19,-0.42]
CDC42SE1	0.0755365	-1.90885	-1.98434	1.25e-06	-6.2676	-8.25199	-1.99303	5.11e-05	-1.99303	5.11e-05	0.005922	[-2.95,-1.04]
PPIL2	-0.067832	-1.35313	-1.28504	5.38e-07	-4.36695	-5.65224	-1.28665	5.08e-05	-1.28665	5.08e-05	0.005922	[-1.91,-0.67]
KTI12	0.154374	-1.06129	-1.21787	4.89e-05	-1.72175	-2.93741	-1.21668	3.54e-05	-1.21787	4.89e-05	0.005922	[-1.81,-0.63]
KLHL21	-0.10358	-1.25939	-1.15588	5e-07	-2.49636	-3.65216	-1.15671	4.97e-05	-1.15671	4.97e-05	0.005922	[-1.71,-0.6]
RAD1	-0.0339928	-1.16789	-1.13371	4.4e-07	-2.89519	-4.02909	-1.13478	4.85e-05	-1.13478	4.85e-05	0.005922	[-1.68,-0.59]
SF3B6	0.0689101	-1.00819	-1.07716	3.6e-07	-3.35332	-4.43041	-1.07758	5.02e-05	-1.07758	5.02e-05	0.005922	[-1.59,-0.56]
POLR2G	0.0882873	-0.852646	-0.940976	3.32e-07	-2.28673	-3.22766	-0.941167	5.11e-05	-0.941167	5.11e-05	0.005922	[-1.39,-0.49]
FMR1	-0.0606656	-1.21075	-1.15013	4.37e-07	-4.03497	-5.18506	-1.15101	5.24e-05	-1.15101	5.24e-05	0.00599758	[-1.7,-0.6]
ZNF850	0.14792	-1.17398	-1.32221	6.14e-07	-4.14715	-5.46905	-1.32319	5.69e-05	-1.32319	5.69e-05	0.00622731	[-1.96,-0.68]
MLLT10	-0.10695	-1.30743	-1.20053	5.34e-07	-3.99132	-5.1918	-1.20188	5.71e-05	-1.20188	5.71e-05	0.00622731	[-1.78,-0.62]
UPF3A	-0.0396399	-1.16878	-1.12933	4.57e-07	-4.25364	-5.38278	-1.12994	5.64e-05	-1.12994	5.64e-05	0.00622731	[-1.68,-0.58]
WASHC5	0.00757185	-1.01791	-1.02552	3.86e-07	-2.26777	-3.29325	-1.02539	5.63e-05	-1.02539	5.63e-05	0.00622731	[-1.52,-0.53]
RRM1	-0.233545	-1.23418	-1.00074	3.79e-07	-1.75815	-2.75878	-1.00093	5.83e-05	-1.00093	5.83e-05	0.00629436	[-1.49,-0.52]
PTTG1	0.0210833	-0.99524	-1.01615	4.15e-07	-1.67166	-2.68799	-1.01666	6.02e-05	-1.01666	6.02e-05	0.00634924	[-1.51,-0.52]
ANP32A	-0.0898083	-1.07113	-0.981515	3.62e-07	-1.23317	-2.2145	-0.981113	5.98e-05	-0.981113	5.98e-05	0.00634924	[-1.46,-0.51]
KCTD3	0.00554305	-0.98848	-0.99391	4.21e-07	-3.67507	-4.66909	-0.994354	6.11e-05	-0.994354	6.11e-05	0.00637545	[-1.48,-0.51]
ZFYVE21	0.224857	-1.12248	-1.34764	1.02e-06	-3.10154	-4.44888	-1.34891	6.83e-05	-1.34891	6.83e-05	0.00655184	[-2.01,-0.69]
SWI5	0.115648	-1.13179	-1.24718	8.72e-07	-2.9542	-4.20163	-1.24865	6.71e-05	-1.24865	6.71e-05	0.00655184	[-1.86,-0.64]
FAM72A	-0.111866	-1.29956	-1.18759	7.2e-07	-3.41691	-4.60461	-1.18954	6.47e-05	-1.18954	6.47e-05	0.00655184	[-1.77,-0.61]
MARK3	0.0560291	-1.1304	-1.18672	5.62e-07	-5.09798	-6.2844	-1.18803	6.55e-05	-1.18803	6.55e-05	0.00655184	[-1.77,-0.61]
TRIM11	0.0310418	-1.154	-1.18518	7.27e-07	-3.46269	-4.64773	-1.18616	6.66e-05	-1.18616	6.66e-05	0.00655184	[-1.77,-0.61]
EXO5	0.0520356	-1.06206	-1.11395	6.49e-07	-2.37018	-3.48427	-1.11467	6.82e-05	-1.11467	6.82e-05	0.00655184	[-1.66,-0.57]
TK2	0.046223	-1.03065	-1.07686	6.77e-07	-3.1414	-4.21828	-1.07786	6.62e-05	-1.07786	6.62e-05	0.00655184	[-1.6,-0.55]
GLO1	0.0379184	-0.91288	-0.950757	4.13e-07	-4.22254	-5.17334	-0.950932	6.81e-05	-0.950932	6.81e-05	0.00655184	[-1.42,-0.49]
FAM72B	-0.057755	-1.26565	-1.20804	8.03e-07	-3.59924	-4.80713	-1.20978	6.94e-05	-1.20978	6.94e-05	0.0065919	[-1.8,-0.62]
TRA2B	-0.0905542	-1.05109	-0.960545	4.7e-07	-2.64968	-3.61021	-0.960704	7.2e-05	-0.960704	7.2e-05	0.00676531	[-1.43,-0.49]
AKAP8	-0.171483	-1.39652	-1.22509	9.66e-07	-3.78292	-5.00795	-1.22674	7.76e-05	-1.22674	7.76e-05	0.00716082	[-1.83,-0.62]
RBM12B	-0.194448	-1.33934	-1.14491	8.34e-07	-4.19729	-5.34218	-1.14602	7.96e-05	-1.14602	7.96e-05	0.00716082	[-1.71,-0.58]
TBC1D8	0.201336	-0.925146	-1.12651	7.01e-07	-4.64736	-5.77385	-1.1268	7.99e-05	-1.1268	7.99e-05	0.00716082	[-1.68,-0.57]
TIMM8A	0.0964475	-0.955645	-1.05181	8.19e-07	-2.64566	-3.69775	-1.05244	7.88e-05	-1.05244	7.88e-05	0.00716082	[-1.57,-0.53]
CNOT7	-0.0519307	-1.07442	-1.02267	5.95e-07	-5.09905	-6.12155	-1.02272	7.91e-05	-1.02272	7.91e-05	0.00716082	[-1.53,-0.52]
LRRCC1	-0.200485	-1.49476	-1.29439	1.29e-06	-3.82498	-5.11926	-1.29736	8.3e-05	-1.29736	8.3e-05	0.00720182	[-1.94,-0.65]
PDE4D	0.041082	-1.20895	-1.25026	9.39e-07	-5.24266	-6.49269	-1.25142	8.4e-05	-1.25142	8.4e-05	0.00720182	[-1.87,-0.63]
ODC1	-0.218865	-1.2109	-0.991979	6.11e-07	-2.15672	-3.14875	-0.992127	8.22e-05	-0.992127	8.22e-05	0.00720182	[-1.48,-0.5]
AAMP	-0.0185364	-0.942376	-0.92386	6.2e-07	-2.35413	-3.27797	-0.923779	8.42e-05	-0.923779	8.42e-05	0.00720182	[-1.38,-0.47]
SERPINB6	-0.00833546	-0.927167	-0.91877	5.71e-07	-3.32449	-4.24333	-0.919186	8.33e-05	-0.919186	8.33e-05	0.00720182	[-1.38,-0.46]
ARMCX5	0.0216346	-1.46325	-1.48481	1.69e-06	-4.32497	-5.80985	-1.48881	9.2e-05	-1.48881	9.2e-05	0.00721658	[-2.23,-0.75]
CNOT6	-0.0296777	-1.2492	-1.21944	1.02e-06	-5.82873	-7.04825	-1.22063	9.04e-05	-1.22063	9.04e-05	0.00721658	[-1.83,-0.61]
LBHD1	0.207168	-0.917845	-1.12527	6.92e-06	-2.62842	-3.75343	-1.12588	8.75e-05	-1.12588	8.75e-05	0.00721658	[-1.68,-0.57]
TAF7	0.025415	-0.997427	-1.02273	8.29e-07	-2.78561	-3.80846	-1.02338	8.62e-05	-1.02338	8.62e-05	0.00721658	[-1.53,-0.52]
LPIN2	0.0328232	-0.968217	-1.00078	6.73e-07	-4.1929	-5.19394	-1.00167	8.95e-05	-1.00167	8.95e-05	0.00721658	[-1.5,-0.5]
SRSF3	-0.0772618	-1.06179	-0.984397	6.56e-07	-2.99491	-3.97944	-0.984651	8.7e-05	-0.984651	8.7e-05	0.00721658	[-1.47,-0.5]
HNRNPA3	0.0876783	-0.869151	-0.95703	6.51e-07	-1.99557	-2.9524	-0.956982	9.13e-05	-0.956982	9.13e-05	0.00721658	[-1.43,-0.48]
RBM39	0.12254	-0.826081	-0.948395	6.61e-07	-4.3542	-5.30282	-0.948909	9.16e-05	-0.948909	9.16e-05	0.00721658	[-1.42,-0.48]
SEC61G	0.286283	-0.650134	-0.93641	7.22e-07	-2.06554	-3.00196	-0.936635	8.55e-05	-0.936635	8.55e-05	0.00721658	[-1.4,-0.47]
ATP5MC3	0.0912527	-0.789181	-0.880493	5.95e-07	-2.61182	-3.49225	-0.880336	9.03e-05	-0.880336	9.03e-05	0.00721658	[-1.32,-0.44]
WIPF2	-0.0462393	-2.09803	-2.05124	2.97e-06	-7.14119	-9.19298	-2.06457	9.31e-05	-2.06457	9.31e-05	0.00724425	[-3.11,-1.04]
AAGAB	-0.0101421	-0.979536	-0.969129	7.29e-07	-3.23133	-4.20073	-0.969932	9.41e-05	-0.969932	9.41e-05	0.00726811	[-1.45,-0.49]
H4C2	0.11788	-0.848247	-0.966289	7.85e-07	-0.951937	-1.91806	-0.966376	9.69e-05	-0.966376	9.69e-05	0.00742356	[-1.45,-0.48]
NBPF8	0.0760439	-1.76121	-1.83733	2.73e-06	-5.76832	-7.60557	-1.84361	9.92e-05	-1.84361	9.92e-05	0.00750481	[-2.77,-0.93]
ARIH2	0.0433091	-0.973624	-1.01688	8.73e-07	-4.34355	-5.36048	-1.01757	9.96e-05	-1.01757	9.96e-05	0.00750481	[-1.53,-0.51]
PPID	-0.0434878	-1.09541	-1.05178	1.57e-06	-1.78222	-2.83415	-1.05241	0.000102831	-1.05241	0.000102831	0.00751138	[-1.58,-0.52]
DYNC1LI2	0.0613051	-0.98594	-1.04745	9.73e-07	-3.29664	-4.34389	-1.04777	0.000102325	-1.04777	0.000102325	0.00751138	[-1.57,-0.52]
TXNL4A	0.0258209	-0.994862	-1.02082	8.58e-07	-4.7009	-5.72158	-1.02154	0.000102547	-1.02154	0.000102547	0.00751138	[-1.53,-0.51]
SBDS	0.0245801	-0.956946	-0.981267	8.52e-07	-3.02251	-4.00404	-0.981889	0.000102313	-0.981889	0.000102313	0.00751138	[-1.47,-0.49]
ZCCHC8	0.1569	-0.882052	-1.0388	1.39e-06	-2.74583	-3.78478	-1.03935	0.000104248	-1.03935	0.000104248	0.00755678	[-1.56,-0.52]
C5orf24	0.0759049	-1.73929	-1.815	3.29e-06	-6.02462	-7.83981	-1.82122	0.00011619	-1.82122	0.00011619	0.00757548	[-2.74,-0.9]
ZNF677	0.185855	-1.40514	-1.59099	3.39e-06	-2.97315	-4.56415	-1.5941	0.00011456	-1.5941	0.00011456	0.00757548	[-2.4,-0.79]
ASB8	0.0230446	-1.25354	-1.27644	1.64e-06	-4.35762	-5.63421	-1.27803	0.000114704	-1.27803	0.000114704	0.00757548	[-1.92,-0.63]
NPLOC4	0.0342825	-1.07706	-1.11144	1.11e-06	-5.0144	-6.12574	-1.11218	0.000108226	-1.11218	0.000108226	0.00757548	[-1.67,-0.55]
TRABD	0.115902	-0.935074	-1.05062	1.29e-06	-2.33801	-3.38898	-1.05161	0.00010938	-1.05161	0.00010938	0.00757548	[-1.58,-0.52]
MRPL48	0.0361355	-0.998287	-1.03443	1.46e-06	-2.44141	-3.47583	-1.03502	0.000116627	-1.03502	0.000116627	0.00757548	[-1.56,-0.51]
PHF5A	0.207301	-0.802887	-1.01036	1.38e-06	-2.36287	-3.37306	-1.0105	0.000114853	-1.0105	0.000114853	0.00757548	[-1.52,-0.5]
RBPMS	-0.0701309	-1.06932	-0.999384	1.14e-06	-3.93546	-4.93465	-0.999564	0.00011773	-0.999564	0.00011773	0.00757548	[-1.51,-0.49]
PMM2	0.0402558	-0.948154	-0.988303	1.04e-06	-3.78341	-4.77182	-0.988785	0.000117423	-0.988785	0.000117423	0.00757548	[-1.49,-0.49]
RAB21	0.0367216	-0.95126	-0.98789	9.61e-07	-3.96201	-4.94999	-0.988715	0.000105407	-0.988715	0.000105407	0.00757548	[-1.49,-0.49]
WDR3	-0.197954	-1.18465	-0.986467	9.55e-07	-3.00924	-3.99593	-0.98673	0.000106758	-0.98673	0.000106758	0.00757548	[-1.48,-0.49]
CALM3	-0.0337719	-0.997032	-0.963465	9.76e-07	-5.4267	-6.38996	-0.963714	0.000118761	-0.963714	0.000118761	0.00757548	[-1.45,-0.48]
SUPT6H	-0.104643	-1.05688	-0.952444	1.1e-06	-3.03761	-3.98985	-0.952305	0.000118865	-0.952305	0.000118865	0.00757548	[-1.43,-0.47]
CALM1	0.0671494	-0.880744	-0.947876	8.55e-07	-2.93417	-3.88206	-0.94823	0.000108068	-0.94823	0.000108068	0.00757548	[-1.42,-0.47]
NDUFA6	-0.0259414	-0.95848	-0.932436	1.06e-06	-0.922993	-1.85553	-0.932754	0.000109636	-0.932754	0.000109636	0.00757548	[-1.4,-0.46]
ANAPC15	0.0475138	-0.884015	-0.931322	1.67e-06	-0.617079	-1.54861	-0.931603	0.000117886	-0.931603	0.000117886	0.00757548	[-1.4,-0.46]
SF3B3	-0.315526	-1.2382	-0.922718	9.33e-07	-2.56519	-3.48787	-0.922512	0.000118394	-0.922512	0.000118394	0.00757548	[-1.39,-0.46]
CCNDBP1	-0.0500734	-0.950029	-0.900081	1.15e-06	-2.45993	-3.35989	-0.900022	0.000111955	-0.900022	0.000111955	0.00757548	[-1.35,-0.45]
TTK	-0.238739	-1.17488	-0.935955	1.08e-06	-3.17313	-4.10928	-0.936255	0.000120796	-0.936255	0.000120796	0.00764718	[-1.41,-0.46]
PSME3	0.0172517	-0.904055	-0.921082	9.94e-07	-3.96895	-4.89026	-0.92121	0.000123414	-0.92121	0.000123414	0.00776121	[-1.39,-0.45]
THOC7	0.0514836	-1.062	-1.11362	1.59e-06	-3.41452	-4.528	-1.11387	0.00012908	-1.11387	0.00012908	0.00792536	[-1.68,-0.55]
DERPC	0.177342	-0.909101	-1.08616	1.62e-06	-3.84843	-4.93488	-1.08732	0.000132293	-1.08732	0.000132293	0.00792536	[-1.64,-0.53]
RAP1GDS1	-0.066872	-1.15218	-1.08512	1.88e-06	-2.9887	-4.074	-1.08647	0.000129961	-1.08647	0.000129961	0.00792536	[-1.64,-0.53]
ILKAP	0.0300437	-1.04868	-1.0785	2.04e-06	-2.04314	-3.12187	-1.07939	0.000131614	-1.07939	0.000131614	0.00792536	[-1.63,-0.53]
TRA2A	-0.0541115	-1.09433	-1.04029	1.51e-06	-3.32745	-4.36767	-1.04035	0.000133364	-1.04035	0.000133364	0.00792536	[-1.57,-0.51]
DYNLT1	0.0894146	-0.917903	-1.0072	1.51e-06	-3.03469	-4.04201	-1.00755	0.000134371	-1.00755	0.000134371	0.00792536	[-1.52,-0.49]
CHMP2A	0.00101329	-0.978626	-0.979568	1.36e-06	-3.7415	-4.72114	-0.980161	0.000133581	-0.980161	0.000133581	0.00792536	[-1.48,-0.48]
MYL6	0.0502759	-0.889686	-0.939866	1.18e-06	-2.09467	-3.03463	-0.939927	0.000131903	-0.939927	0.000131903	0.00792536	[-1.42,-0.46]
FH	-0.0515975	-0.988778	-0.937021	1.29e-06	-0.147909	-1.08509	-0.936985	0.000129549	-0.936985	0.000129549	0.00792536	[-1.41,-0.46]
PANK3	-0.138212	-1.05708	-0.918855	1.16e-06	-4.95786	-5.87672	-0.919192	0.000131976	-0.919192	0.000131976	0.00792536	[-1.39,-0.45]
NCK2	0.139785	-1.25277	-1.39267	3.83e-06	-2.20667	-3.59922	-1.39398	0.00014022	-1.39398	0.00014022	0.00803832	[-2.11,-0.68]
UBE2Q2	-0.000551735	-1.21666	-1.21611	1.98e-06	-4.6036	-5.81971	-1.21709	0.000138462	-1.21709	0.000138462	0.00803832	[-1.84,-0.6]
ATP5MK	0.0822673	-1.1289	-1.21095	1.93e-06	-7.61454	-8.8257	-1.21258	0.000142969	-1.21258	0.000142969	0.00803832	[-1.84,-0.59]
RALA	0.00861496	-1.17302	-1.18152	1.97e-06	-4.34364	-5.52528	-1.18266	0.000141031	-1.18266	0.000141031	0.00803832	[-1.79,-0.58]
WSB1	0.0332355	-1.05827	-1.09122	1.73e-06	-3.96537	-5.05688	-1.09216	0.000141493	-1.09216	0.000141493	0.00803832	[-1.65,-0.53]
WDR45B	-0.0793784	-1.16046	-1.08122	1.6e-06	-4.82363	-5.90472	-1.0818	0.000139721	-1.0818	0.000139721	0.00803832	[-1.63,-0.53]
PDCL3	0.0126263	-1.01356	-1.026	1.98e-06	-1.60748	-2.63367	-1.02618	0.000143334	-1.02618	0.000143334	0.00803832	[-1.55,-0.5]
SUGP2	0.0102988	-0.994757	-1.0052	1.49e-06	-4.59836	-5.60342	-1.00535	0.000145597	-1.00535	0.000145597	0.00803832	[-1.52,-0.49]
DSN1	0.0130241	-0.942373	-0.955496	1.59e-06	-2.71544	-3.67083	-0.955937	0.000145572	-0.955937	0.000145572	0.00803832	[-1.45,-0.47]
H1-2	-0.0510417	-0.989934	-0.938737	1.41e-06	-3.79771	-4.7366	-0.939205	0.000144677	-0.939205	0.000144677	0.00803832	[-1.42,-0.46]
SUGP1	-0.0796908	-1.01296	-0.933468	1.75e-06	-2.81639	-3.74966	-0.934043	0.000142412	-0.934043	0.000142412	0.00803832	[-1.41,-0.45]
TFCP2	0.0199778	-1.1492	-1.16886	2.15e-06	-3.96686	-5.13603	-1.17034	0.000148905	-1.17034	0.000148905	0.00811793	[-1.77,-0.57]
S100A13	0.0910768	-0.928107	-1.01889	1.99e-06	-2.18158	-3.20076	-1.01943	0.000150756	-1.01943	0.000150756	0.00811793	[-1.54,-0.5]
UBE2K	-0.007353	-0.974717	-0.967395	1.54e-06	-3.25938	-4.22674	-0.967284	0.000150764	-0.967284	0.000150764	0.00811793	[-1.47,-0.47]
SNAP23	0.0620316	-0.888008	-0.950103	1.5e-06	-2.72915	-3.67919	-0.950262	0.000151254	-0.950262	0.000151254	0.00811793	[-1.44,-0.46]
PPIA	-0.0264818	-0.912749	-0.886157	1.24e-06	-2.79698	-3.68325	-0.886458	0.000151314	-0.886458	0.000151314	0.00811793	[-1.34,-0.43]
DUSP9	-0.145803	-1.26597	-1.1201	2.12e-06	-4.52533	-5.6455	-1.12154	0.00015532	-1.12154	0.00015532	0.00823589	[-1.7,-0.54]
KMT2E	-0.0634692	-1.12697	-1.06364	1.74e-06	-6.42771	-7.49121	-1.06493	0.00015515	-1.06493	0.00015515	0.00823589	[-1.62,-0.52]
PARP1	-0.189331	-1.19418	-1.00464	1.73e-06	-2.75649	-3.76134	-1.00471	0.000156114	-1.00471	0.000156114	0.00823589	[-1.52,-0.49]
PPP2R5E	-0.00827028	-1.02678	-1.01874	1.77e-06	-4.39232	-5.41083	-1.01936	0.000160611	-1.01936	0.000160611	0.00842631	[-1.55,-0.49]
CASTOR2	0.0111346	-0.961599	-0.972562	1.56e-06	-6.41868	-7.39141	-0.973056	0.000162893	-0.973056	0.000162893	0.00849909	[-1.48,-0.47]
NEU3	-0.0752104	-1.41751	-1.34198	3.24e-06	-4.76594	-6.10824	-1.34506	0.000167585	-1.34506	0.000167585	0.00854461	[-2.04,-0.65]
RAB12	-0.0908027	-1.12866	-1.03765	2.22e-06	-2.38752	-3.42537	-1.03808	0.000165771	-1.03808	0.000165771	0.00854461	[-1.58,-0.5]
NDUFC1	0.140959	-0.761066	-0.901939	2.42e-06	-2.02114	-2.92316	-0.902422	0.000169165	-0.902422	0.000169165	0.00854461	[-1.37,-0.43]
EIF2S2	0.0937443	-0.790657	-0.884361	1.56e-06	-0.91029	-1.79469	-0.884654	0.000169011	-0.884654	0.000169011	0.00854461	[-1.34,-0.43]
ZNF518A	-0.109017	-0.98506	-0.876049	1.48e-06	-4.18037	-5.05641	-0.876438	0.000165129	-0.876438	0.000165129	0.00854461	[-1.33,-0.42]
WDR70	-0.11166	-0.969843	-0.858286	1.91e-06	-2.25701	-3.1152	-0.858747	0.00016726	-0.858747	0.00016726	0.00854461	[-1.3,-0.41]
RIPPLY2	0.109793	-1.94029	-2.05153	1.14e-05	-3.14027	-5.19036	-2.06072	0.000174422	-2.06072	0.000174422	0.00854741	[-3.14,-1]
RLIG1	0.0306731	-1.03214	-1.06245	3.51e-06	-1.29374	-2.35655	-1.06349	0.000174055	-1.06349	0.000174055	0.00854741	[-1.61,-0.51]
DDX17	0.133266	-0.846574	-0.979965	1.85e-06	-3.88662	-4.86646	-0.979781	0.000173849	-0.979781	0.000173849	0.00854741	[-1.49,-0.47]
RGPD6	-0.0527981	-0.983144	-0.930079	2.54e-06	-0.603536	-1.53388	-0.930297	0.000171515	-0.930297	0.000171515	0.00854741	[-1.41,-0.45]
PPP1CC	-0.109433	-1.02338	-0.913714	1.72e-06	-3.26383	-4.17778	-0.91409	0.000171351	-0.91409	0.000171351	0.00854741	[-1.39,-0.44]
INTS4	-0.0318327	-0.913556	-0.881643	2.26e-06	-1.91561	-2.79733	-0.882136	0.000174621	-0.882136	0.000174621	0.00854741	[-1.34,-0.42]
UBE2H	-0.0580978	-0.978985	-0.92079	1.88e-06	-3.92314	-4.84402	-0.921155	0.000177092	-0.921155	0.000177092	0.00862393	[-1.4,-0.44]
SNRPA1	0.0236972	-0.856078	-0.879916	1.93e-06	-2.43108	-3.31086	-0.88014	0.000181872	-0.88014	0.000181872	0.0088115	[-1.34,-0.42]
RPL36AL	0.0374983	-0.908255	-0.945923	8.08e-06	-2.0868	-3.03255	-0.945646	0.000183369	-0.945646	0.000183369	0.00883893	[-1.44,-0.45]
TSPAN17	0.105811	-0.983511	-1.08949	2.57e-06	-4.81772	-5.90705	-1.09	0.00018871	-1.09	0.00018871	0.00905044	[-1.66,-0.52]
PRPSAP2	-0.0287382	-1.02334	-0.994347	2.99e-06	-2.11074	-3.10535	-0.994953	0.000190272	-0.994953	0.000190272	0.00907953	[-1.51,-0.48]
COMMD3	-0.0458667	-1.20284	-1.15709	3.61e-06	-2.77967	-3.93665	-1.15784	0.000195502	-1.15784	0.000195502	0.00923624	[-1.76,-0.55]
RANBP1	0.0274258	-0.95779	-0.98529	2.41e-06	-3.73988	-4.7251	-0.985403	0.000195188	-0.985403	0.000195188	0.00923624	[-1.5,-0.47]
CLK4	0.181353	-1.75077	-1.93202	9.24e-06	-4.26604	-6.19816	-1.94023	0.000198628	-1.94023	0.000198628	0.00927255	[-2.96,-0.93]
HIGD1A	-0.0284763	-0.991335	-0.962969	2.34e-06	-4.88135	-5.84421	-0.963098	0.000198106	-0.963098	0.000198106	0.00927255	[-1.47,-0.46]
FUS	-0.347599	-1.22225	-0.874507	1.97e-06	-1.48295	-2.35759	-0.874449	0.0001992	-0.874449	0.0001992	0.00927255	[-1.33,-0.42]
SDHAF4	0.00282892	-1.23952	-1.24169	1.3e-05	-0.365404	-1.60775	-1.24389	0.000201759	-1.24389	0.000201759	0.00934585	[-1.89,-0.59]
ANKS1A	-0.0812043	-1.30319	-1.22195	4.33e-06	-3.76064	-4.98263	-1.22348	0.000208009	-1.22348	0.000208009	0.00940784	[-1.87,-0.58]
ZNF121	0.0757393	-0.964066	-1.03952	2.66e-06	-4.78917	-5.82897	-1.04013	0.000205639	-1.04013	0.000205639	0.00940784	[-1.59,-0.49]
CCDC34	-0.101127	-1.13314	-1.03189	3.88e-06	-2.55839	-3.5904	-1.03271	0.000205254	-1.03271	0.000205254	0.00940784	[-1.57,-0.49]
SNX4	0.00726048	-0.968749	-0.975775	2.86e-06	-1.7134	-2.68941	-0.975907	0.00020805	-0.975907	0.00020805	0.00940784	[-1.49,-0.46]
YTHDF3	-0.268169	-1.23522	-0.966851	2.85e-06	-2.98731	-3.95436	-0.967355	0.000206728	-0.967355	0.000206728	0.00940784	[-1.48,-0.46]
CCT6A	-0.0304689	-0.908099	-0.877594	2.12e-06	-2.40053	-3.27816	-0.877502	0.000212928	-0.877502	0.000212928	0.00958279	[-1.34,-0.42]
VAMP2	0.170613	-1.70044	-1.87141	8.65e-06	-4.97051	-6.84156	-1.87969	0.000216585	-1.87969	0.000216585	0.00970139	[-2.87,-0.89]
STMN1	0.0216355	-0.935148	-0.956685	2.65e-06	-3.05475	-4.01154	-0.956873	0.000221134	-0.956873	0.000221134	0.00985865	[-1.46,-0.45]
ZHX2	-0.108867	-1.60507	-1.49627	6.72e-06	-4.5498	-6.046	-1.50006	0.000224043	-1.50006	0.000224043	0.00994167	[-2.29,-0.71]
ZNF595	0.179397	-0.813363	-0.992906	3.76e-06	-2.14824	-3.141	-0.992799	0.000226978	-0.992799	0.000226978	0.00997864	[-1.52,-0.47]
GMNN	-0.0189411	-0.878407	-0.859425	2.85e-06	-1.61876	-2.47822	-0.859483	0.000226608	-0.859483	0.000226608	0.00997864	[-1.31,-0.4]
GGNBP2	-0.143918	-1.16257	-1.01876	3.39e-06	-3.46469	-4.48334	-1.01937	0.000228949	-1.01937	0.000228949	0.0100189	[-1.56,-0.48]
MKI67	-0.459158	-1.55211	-1.09266	3.89e-06	-4.30624	-5.3992	-1.09307	0.000234378	-1.09307	0.000234378	0.0100539	[-1.67,-0.52]
AP2S1	0.0830582	-0.918023	-1.00079	3.49e-06	-2.30097	-3.30205	-1.00157	0.000233973	-1.00157	0.000233973	0.0100539	[-1.53,-0.47]
H2BC12	-0.0354497	-0.997058	-0.961465	3.34e-06	-2.53328	-3.49489	-0.961698	0.00023352	-0.961698	0.00023352	0.0100539	[-1.47,-0.45]
CKAP2	-0.182284	-1.0932	-0.910711	2.8e-06	-3.26796	-4.17887	-0.911046	0.000235043	-0.911046	0.000235043	0.0100539	[-1.39,-0.43]
ATP5PD	0.0228062	-0.866399	-0.888952	2.79e-06	-1.74494	-2.63414	-0.889204	0.000234019	-0.889204	0.000234019	0.0100539	[-1.36,-0.42]
TMA16	0.0928929	-0.975477	-1.06814	5.73e-06	-2.25096	-3.31933	-1.06884	0.00024074	-1.06884	0.00024074	0.0100742	[-1.64,-0.5]
MPI	0.121849	-0.906307	-1.02837	3.5e-06	-3.87457	-4.90273	-1.02879	0.000240336	-1.02879	0.000240336	0.0100742	[-1.57,-0.48]
MKRN2	-0.142575	-1.14684	-1.00438	4.48e-06	-2.92523	-3.92949	-1.00493	0.000240264	-1.00493	0.000240264	0.0100742	[-1.54,-0.47]
PABPC4	-0.136508	-1.11242	-0.975826	3.08e-06	-4.78361	-5.75952	-0.97651	0.000240821	-0.97651	0.000240821	0.0100742	[-1.5,-0.46]
YTHDF2	-0.0957458	-1.05505	-0.95921	3.4e-06	-2.79499	-3.75429	-0.959543	0.000238395	-0.959543	0.000238395	0.0100742	[-1.47,-0.45]
CCDC117	0.0242085	-0.993781	-1.01808	3.51e-06	-4.83747	-5.85546	-1.01864	0.000243336	-1.01864	0.000243336	0.0101347	[-1.56,-0.48]
PSPC1	-0.169705	-1.13561	-0.965959	4.29e-06	-2.84475	-3.81065	-0.966294	0.000244821	-0.966294	0.000244821	0.010152	[-1.48,-0.45]
RHOQ	0.085619	-2.07039	-2.15579	1.34e-05	-7.15977	-9.31578	-2.17178	0.000248758	-2.17178	0.000248758	0.010212	[-3.35,-1.02]
CEP83	0.111092	-1.39015	-1.50093	8.09e-06	-4.13836	-5.6396	-1.50474	0.000265619	-1.50474	0.000265619	0.010212	[-2.31,-0.7]
NBPF9	0.0348373	-1.2885	-1.32342	5.85e-06	-4.82702	-6.15037	-1.32575	0.000255839	-1.32575	0.000255839	0.010212	[-2.03,-0.62]
MRNIP	0.312676	-0.904719	-1.21764	6.88e-06	-2.98471	-4.20211	-1.21877	0.000256476	-1.21877	0.000256476	0.010212	[-1.87,-0.57]
CBR4	0.00785879	-1.13107	-1.13859	5.12e-06	-3.27672	-4.41565	-1.13985	0.00026077	-1.13985	0.00026077	0.010212	[-1.75,-0.53]
KATNIP	-0.107525	-1.19105	-1.08339	4.82e-06	-3.88977	-4.97329	-1.0846	0.000266569	-1.0846	0.000266569	0.010212	[-1.66,-0.5]
PABPN1	0.0129352	-1.05319	-1.06653	2e-05	-4.45817	-5.5243	-1.06669	0.00024759	-1.06669	0.00024759	0.010212	[-1.63,-0.5]
GATD3	-0.0816893	-1.0907	-1.00888	4.59e-06	-2.38608	-3.39509	-1.0093	0.000262472	-1.0093	0.000262472	0.010212	[-1.55,-0.47]
RBBP6	-0.0956364	-1.09489	-0.999007	3.88e-06	-3.9486	-4.94785	-0.999664	0.000260451	-0.999664	0.000260451	0.010212	[-1.53,-0.47]
DNAJC21	-0.0467417	-1.04151	-0.99485	3.97e-06	-3.67347	-4.66824	-0.99498	0.000259908	-0.99498	0.000259908	0.010212	[-1.53,-0.46]
SPOUT1	0.112876	-0.877859	-0.990777	5.85e-06	-2.96707	-3.95781	-0.991302	0.000254915	-0.991302	0.000254915	0.010212	[-1.52,-0.46]
PPFIBP1	0.00513167	-0.941645	-0.946587	3.42e-06	-3.26556	-4.21234	-0.946822	0.000251144	-0.946822	0.000251144	0.010212	[-1.45,-0.44]
MARCHF7	-0.147225	-1.09282	-0.945341	3.88e-06	-3.25643	-4.20203	-0.946039	0.000265895	-0.946039	0.000265895	0.010212	[-1.45,-0.44]
ATP5IF1	0.112359	-0.806557	-0.918788	4.18e-06	-0.343761	-1.26268	-0.918992	0.000266699	-0.918992	0.000266699	0.010212	[-1.41,-0.43]
NPEPPS	-0.0719306	-0.987439	-0.915385	3.45e-06	-1.51475	-2.43026	-0.915666	0.000259281	-0.915666	0.000259281	0.010212	[-1.4,-0.43]
MTA3	-0.15407	-1.06745	-0.913342	3.81e-06	-3.08714	-4.00052	-0.913709	0.000259483	-0.913709	0.000259483	0.010212	[-1.4,-0.43]
RDX	-0.235687	-1.13916	-0.903486	3.25e-06	-2.78028	-3.68375	-0.90376	0.000261529	-0.90376	0.000261529	0.010212	[-1.39,-0.42]
RAP1A	-0.0577958	-0.937863	-0.879941	3.42e-06	-1.94285	-2.82292	-0.880187	0.000251605	-0.880187	0.000251605	0.010212	[-1.35,-0.41]
SDHA	0.212407	-0.642046	-0.854449	3.24e-06	-2.16215	-3.0166	-0.85446	0.000261058	-0.85446	0.000261058	0.010212	[-1.31,-0.4]
CEP95	-0.0225634	-0.99735	-0.97457	4.77e-06	-3.17037	-4.14515	-0.97544	0.000269951	-0.97544	0.000269951	0.010295	[-1.5,-0.45]
PIGA	0.0517431	-1.09032	-1.1417	5.42e-06	-3.45718	-4.59924	-1.14274	0.000272891	-1.14274	0.000272891	0.0103242	[-1.76,-0.53]
CFAP36	0.00431593	-0.9456	-0.949705	4.5e-06	-3.20893	-4.15885	-0.950297	0.000272726	-0.950297	0.000272726	0.0103242	[-1.46,-0.44]
CDIPT	0.114182	-0.797141	-0.911261	3.58e-06	-2.85435	-3.76568	-0.911618	0.00027443	-0.911618	0.00027443	0.0103412	[-1.4,-0.42]
H1-0	-0.0158515	-1.16564	-1.1496	5.12e-06	-5.20004	-6.34983	-1.1507	0.000275625	-1.1507	0.000275625	0.0103452	[-1.77,-0.54]
PSMD4	-0.0401323	-0.973694	-0.933552	4.23e-06	-1.89525	-2.82881	-0.933605	0.00027782	-0.933605	0.00027782	0.0103865	[-1.43,-0.43]
ZNF197	0.0523839	-1.27946	-1.33156	6.92e-06	-4.8622	-6.19404	-1.3343	0.000287361	-1.3343	0.000287361	0.0104382	[-2.05,-0.62]
SMG6	-0.0879538	-1.21381	-1.12602	5.99e-06	-3.47667	-4.60252	-1.12683	0.000288106	-1.12683	0.000288106	0.0104382	[-1.73,-0.52]
PDCL	0.0254376	-1.08444	-1.11002	7.95e-06	-2.12363	-3.2335	-1.11048	0.0002861	-1.11048	0.0002861	0.0104382	[-1.71,-0.51]
CCNI	-0.10762	-1.11956	-1.01193	4.29e-06	-5.92816	-6.94011	-1.01265	0.000280679	-1.01265	0.000280679	0.0104382	[-1.56,-0.47]
H2BC12L	-0.226348	-1.18786	-0.960968	2.45e-05	2.20873	1.24722	-0.961688	0.000286093	-0.961688	0.000286093	0.0104382	[-1.48,-0.45]
ATAD2	-0.151106	-1.06707	-0.915932	4.28e-06	-2.17193	-3.08789	-0.916361	0.000289095	-0.916361	0.000289095	0.0104382	[-1.41,-0.42]
C11orf98	0.0952975	-0.819121	-0.91455	6.46e-06	-1.98184	-2.89626	-0.914461	0.000281606	-0.914461	0.000281606	0.0104382	[-1.41,-0.42]
H4C1	-0.041346	-0.940626	-0.899062	5.03e-06	-1.32936	-2.22864	-0.899222	0.000285983	-0.899222	0.000285983	0.0104382	[-1.38,-0.42]
TXNL1	-0.135623	-0.869884	-0.734207	3.2e-06	-2.4114	-3.14566	-0.73417	0.000288776	-0.73417	0.000288776	0.0104382	[-1.13,-0.34]
ANKRD13C	0.00487982	-1.4881	-1.493	8.26e-06	-5.80795	-7.30093	-1.49793	0.000293284	-1.49793	0.000293284	0.01047	[-2.31,-0.69]
CCDC43	0.0174009	-1.18827	-1.20576	5.86e-06	-4.9291	-6.13477	-1.208	0.000292678	-1.208	0.000292678	0.01047	[-1.86,-0.56]
FTSJ1	0.0190826	-0.957714	-0.976595	4.86e-06	-3.37837	-4.35517	-0.977661	0.000291735	-0.977661	0.000291735	0.01047	[-1.5,-0.45]
FAM72D	-0.0937486	-1.24511	-1.15126	7.02e-06	-3.42626	-4.57763	-1.15306	0.000294619	-1.15306	0.000294619	0.0104783	[-1.78,-0.53]
RBM4B	-0.0888553	-1.13785	-1.049	8.92e-06	-1.83719	-2.88619	-1.0497	0.000298345	-1.0497	0.000298345	0.0105303	[-1.62,-0.48]
FTO	-0.0364863	-1.05001	-1.0134	5.72e-06	-3.13188	-4.1454	-1.01395	0.000299408	-1.01395	0.000299408	0.0105303	[-1.56,-0.47]
DDX5	-0.175705	-1.04147	-0.865689	3.68e-06	-1.28292	-2.14869	-0.865779	0.000298076	-0.865779	0.000298076	0.0105303	[-1.33,-0.4]
ARGLU1	0.283956	-0.964414	-1.24829	7.71e-06	-2.85251	-4.10088	-1.24879	0.000301974	-1.24879	0.000301974	0.0105813	[-1.92,-0.58]
CIAPIN1	0.121075	-0.770959	-0.892045	4.44e-06	-2.07986	-2.9719	-0.891996	0.000304573	-0.891996	0.000304573	0.0106332	[-1.37,-0.41]
THOC3	-0.0816128	-1.05961	-0.97792	5.64e-06	-3.03291	-4.0109	-0.978482	0.000306767	-0.978482	0.000306767	0.0106705	[-1.51,-0.45]
PITHD1	-0.00517299	-1.51259	-1.50771	1.1e-05	-4.01528	-5.5227	-1.51083	0.000309273	-1.51083	0.000309273	0.0106795	[-2.33,-0.7]
TAF1B	-0.114804	-0.939864	-0.825193	4.62e-06	-2.24477	-3.06983	-0.825119	0.000308604	-0.825119	0.000308604	0.0106795	[-1.27,-0.38]
GMDS	-0.134338	-1.10077	-0.966219	6.81e-06	-1.20651	-2.17294	-0.966993	0.000314647	-0.966993	0.000314647	0.0108257	[-1.49,-0.44]
ERCC6L	-0.175724	-1.12803	-0.952241	6.54e-06	-2.23233	-3.18464	-0.952464	0.000316255	-0.952464	0.000316255	0.0108417	[-1.47,-0.44]
CBY1	0.0364406	-1.103	-1.13975	7.29e-06	-3.5067	-4.64615	-1.14091	0.000317814	-1.14091	0.000317814	0.010856	[-1.76,-0.52]
ADA	0.123226	-1.4416	-1.56536	1.1e-05	-4.95002	-6.51485	-1.5695	0.000324025	-1.5695	0.000324025	0.0109379	[-2.42,-0.72]
CCDC88C	0.217937	-0.881012	-1.09908	8.19e-06	-2.916	-4.01495	-1.10021	0.00032179	-1.10021	0.00032179	0.0109379	[-1.7,-0.5]
ARCN1	-0.0756929	-1.01171	-0.935873	4.7e-06	-2.11918	-3.05519	-0.936234	0.000323649	-0.936234	0.000323649	0.0109379	[-1.44,-0.43]
UFC1	-0.0629523	-0.933249	-0.870163	5.37e-06	-2.08462	-2.95491	-0.870411	0.000327124	-0.870411	0.000327124	0.0109379	[-1.34,-0.4]
HECTD1	-0.0949123	-0.951605	-0.856451	4.25e-06	-3.55206	-4.40875	-0.856786	0.000325062	-0.856786	0.000325062	0.0109379	[-1.32,-0.39]
NME1	0.0309418	-0.802548	-0.833402	4.73e-06	-0.390997	-1.22449	-0.833377	0.000326991	-0.833377	0.000326991	0.0109379	[-1.29,-0.38]
ARMH3	0.0205751	-0.890227	-0.910689	5.44e-06	-1.87778	-2.78858	-0.910964	0.000328515	-0.910964	0.000328515	0.0109459	[-1.41,-0.42]
MRPS17	0.0640761	-0.824119	-0.888274	5.27e-06	-2.15593	-3.04413	-0.888618	0.000330014	-0.888618	0.000330014	0.0109574	[-1.37,-0.41]
RAB3IP	-0.122836	-1.4482	-1.32553	8.91e-06	-4.74422	-6.06959	-1.32807	0.000331818	-1.32807	0.000331818	0.0109789	[-2.05,-0.61]
L2HGDH	1.12889	-0.765094	-1.90066	0.000333196	-4.54595	-6.43993	-1.89537	2.35e-07	-1.90066	0.000333196	0.0109862	[-3.32,-0.83]
ALG13	0.037932	-1.14439	-1.18233	8.35e-06	-3.77334	-4.95566	-1.1841	0.000339389	-1.1841	0.000339389	0.0110137	[-1.83,-0.54]
CHD9	-0.178018	-1.18771	-1.00982	6.37e-06	-4.14731	-5.157	-1.01072	0.000336902	-1.01072	0.000336902	0.0110137	[-1.56,-0.46]
MSH6	-0.324647	-1.23304	-0.908533	5.05e-06	-1.882	-2.7904	-0.908426	0.000335811	-0.908426	0.000335811	0.0110137	[-1.4,-0.41]
H4C15	-0.0270172	-0.920569	-0.893407	5.42e-06	-1.50865	-2.4022	-0.893341	0.000339829	-0.893341	0.000339829	0.0110137	[-1.38,-0.41]
H4C14	-0.0289074	-0.921161	-0.892251	5.39e-06	-1.50148	-2.39374	-0.892031	0.000338598	-0.892031	0.000338598	0.0110137	[-1.38,-0.41]
MLH3	-0.0286827	-1.51165	-1.48295	1.19e-05	-4.91144	-6.3944	-1.48785	0.000345138	-1.48785	0.000345138	0.0111477	[-2.3,-0.68]
CHFR	-0.0605161	-1.6644	-1.60469	1.27e-05	-5.44196	-7.04584	-1.61107	0.000349222	-1.61107	0.000349222	0.0112054	[-2.5,-0.73]
PPP2R5A	-0.135181	-1.15427	-1.01902	6.27e-06	-4.1467	-5.16579	-1.01944	0.000349518	-1.01944	0.000349518	0.0112054	[-1.58,-0.46]
RUVBL1	-0.0789718	-0.967899	-0.889124	6.17e-06	-3.53364	-4.42257	-0.889268	0.000350464	-0.889268	0.000350464	0.0112054	[-1.38,-0.4]
ZNF224	0.161287	-0.934209	-1.09553	9.24e-06	-2.4513	-3.5468	-1.09589	0.000352548	-1.09589	0.000352548	0.0112342	[-1.69,-0.5]
XRCC3	-0.0386256	-1.29734	-1.2589	1.28e-05	-2.88271	-4.14142	-1.2611	0.000362394	-1.2611	0.000362394	0.01132	[-1.95,-0.57]
NEDD1	-0.0638395	-1.0539	-0.990199	6.54e-06	-3.79206	-4.78211	-0.990585	0.000360668	-0.990585	0.000360668	0.01132	[-1.53,-0.45]
CLP1	-0.0425805	-0.991335	-0.948495	8.32e-06	-1.0298	-1.97855	-0.948848	0.0003594	-0.948848	0.0003594	0.01132	[-1.47,-0.43]
FABP5	0.224128	-0.711192	-0.935235	9.26e-06	-0.0343816	-0.969703	-0.93573	0.000361477	-0.93573	0.000361477	0.01132	[-1.45,-0.42]
ZNF557	-0.0227115	-0.934136	-0.911532	6.33e-06	-2.94302	-3.85444	-0.912224	0.000358225	-0.912224	0.000358225	0.01132	[-1.41,-0.41]
CKAP5	-0.528144	-1.35228	-0.8243	4.71e-06	-3.04732	-3.87146	-0.824452	0.000356712	-0.824452	0.000356712	0.01132	[-1.27,-0.37]
CYLD	-0.105234	-1.05563	-0.950323	6.91e-06	-3.72876	-4.67915	-0.951384	0.000365228	-0.951384	0.000365228	0.0113712	[-1.47,-0.43]
CASP2	-0.0769935	-1.21291	-1.13579	8.55e-06	-3.71735	-4.85327	-1.13729	0.000366923	-1.13729	0.000366923	0.0113737	[-1.76,-0.52]
FAM118B	-0.0472242	-1.0563	-1.00914	8.83e-06	-2.53356	-3.54264	-1.00997	0.000367703	-1.00997	0.000367703	0.0113737	[-1.56,-0.46]
UNC13C	-0.0234521	-1.66051	-1.6375	1.45e-05	-7.71277	-9.34983	-1.64322	0.000374931	-1.64322	0.000374931	0.0114885	[-2.55,-0.75]
PHAX	0.00594552	-0.951169	-0.957031	8.18e-06	-2.95252	-3.90963	-0.957477	0.000374298	-0.957477	0.000374298	0.0114885	[-1.48,-0.43]
MTPN	-0.0427946	-0.820256	-0.777515	4.4e-06	-4.94532	-5.72278	-0.777557	0.000375047	-0.777557	0.000375047	0.0114885	[-1.21,-0.35]
CDC26	0.221072	-0.924449	-1.14554	1.41e-05	-2.55492	-3.70044	-1.147	0.000393823	-1.147	0.000393823	0.0116503	[-1.78,-0.52]
CHCHD3	-0.169978	-1.20026	-1.03068	1.99e-05	-4.59309	-5.62337	-1.03148	0.000392744	-1.03148	0.000392744	0.0116503	[-1.6,-0.46]
ENOSF1	-0.0353577	-1.01558	-0.979984	7.19e-06	-3.5407	-4.52092	-0.980738	0.000386103	-0.980738	0.000386103	0.0116503	[-1.52,-0.44]
DECR1	-0.0710652	-1.05078	-0.979582	7.38e-06	-2.03097	-3.01069	-0.979583	0.000387004	-0.979583	0.000387004	0.0116503	[-1.52,-0.44]
TSR2	0.0333335	-0.902901	-0.936271	7.59e-06	-2.86113	-3.79736	-0.936589	0.000391487	-0.936589	0.000391487	0.0116503	[-1.45,-0.42]
DHX29	-0.17445	-1.10024	-0.925662	7.39e-06	-3.44594	-4.37173	-0.926925	0.000391823	-0.926925	0.000391823	0.0116503	[-1.44,-0.42]
NT5C2	-0.0779873	-0.990531	-0.91244	6.39e-06	-3.35407	-4.26662	-0.912417	0.000392335	-0.912417	0.000392335	0.0116503	[-1.41,-0.41]
PSPH	0.0113878	-0.892834	-0.904048	7.12e-06	-3.2825	-4.18672	-0.904617	0.000382114	-0.904617	0.000382114	0.0116503	[-1.4,-0.41]
RGPD8	-0.104198	-0.99686	-0.892633	8.53e-06	-0.407356	-1.30002	-0.892699	0.000386595	-0.892699	0.000386595	0.0116503	[-1.38,-0.4]
CSNK2A1	0.00385842	-0.873379	-0.87707	5.93e-06	-3.77353	-4.65077	-0.877541	0.000392089	-0.877541	0.000392089	0.0116503	[-1.36,-0.39]
H2AZ1	0.121757	-0.746133	-0.867751	6.1e-06	-1.90896	-2.77685	-0.867708	0.000390405	-0.867708	0.000390405	0.0116503	[-1.35,-0.39]
QNG1	-0.0552755	-1.07226	-1.01691	8.55e-06	-3.28699	-4.30397	-1.01788	0.000396478	-1.01788	0.000396478	0.0116562	[-1.58,-0.46]
UQCR10	0.126246	-0.795968	-0.922341	7.25e-06	-1.90173	-2.82395	-0.922181	0.000396381	-0.922181	0.000396381	0.0116562	[-1.43,-0.41]
C1orf50	0.147763	-1.52257	-1.67032	1.87e-05	-3.85771	-5.52803	-1.67588	0.000403469	-1.67588	0.000403469	0.0116957	[-2.6,-0.76]
HOMER1	-0.06096	-1.61667	-1.55638	1.49e-05	-5.98745	-7.54316	-1.56131	0.00040961	-1.56131	0.00040961	0.0116957	[-2.43,-0.7]
RAB9A	-0.0465183	-1.58496	-1.53919	1.7e-05	-4.28116	-5.81961	-1.54376	0.000414977	-1.54376	0.000414977	0.0116957	[-2.4,-0.69]
ZNF44	0.369805	-0.950074	-1.31986	1.31e-05	-3.44551	-4.76539	-1.32149	0.000417529	-1.32149	0.000417529	0.0116957	[-2.05,-0.59]
ZNF354B	0.172088	-1.06216	-1.23402	1.31e-05	-3.22766	-4.4619	-1.23603	0.000407405	-1.23603	0.000407405	0.0116957	[-1.92,-0.55]
LIG3	-0.196339	-1.28195	-1.0858	9.93e-06	-4.2518	-5.33741	-1.08712	0.000411992	-1.08712	0.000411992	0.0116957	[-1.69,-0.49]
APTX	0.109989	-0.858824	-0.968513	8.43e-06	-3.0683	-4.03711	-0.968997	0.000415112	-0.968997	0.000415112	0.0116957	[-1.51,-0.43]
TRIM4	-0.122015	-1.08259	-0.960407	8.2e-06	-3.12136	-4.08193	-0.961178	0.000401938	-0.961178	0.000401938	0.0116957	[-1.49,-0.43]
ZNG1F	0.202297	-0.750149	-0.95234	2.58e-05	-1.20481	-2.15726	-0.952962	0.000415579	-0.952962	0.000415579	0.0116957	[-1.48,-0.43]
ORC3	-0.195222	-1.09509	-0.899706	7.4e-06	-2.60152	-3.50138	-0.900098	0.000406143	-0.900098	0.000406143	0.0116957	[-1.4,-0.4]
YWHAB	-0.0560638	-0.949995	-0.893932	6.12e-06	-2.33389	-3.22782	-0.893952	0.00039965	-0.893952	0.00039965	0.0116957	[-1.39,-0.4]
TOP2A	-0.317803	-1.1787	-0.861038	6.06e-06	-2.61801	-3.47891	-0.860768	0.000413023	-0.860768	0.000413023	0.0116957	[-1.34,-0.39]
NFE2L2	-0.0202649	-0.87562	-0.855514	6.23e-06	-3.91905	-4.7744	-0.855657	0.000417012	-0.855657	0.000417012	0.0116957	[-1.33,-0.38]
TFIP11	-0.349669	-1.20391	-0.854253	9.06e-06	-2.61185	-3.46609	-0.855007	0.000405726	-0.855007	0.000405726	0.0116957	[-1.33,-0.38]
ZFR	-0.168624	-1.00706	-0.838505	5.97e-06	-2.41511	-3.25355	-0.838758	0.000413603	-0.838758	0.000413603	0.0116957	[-1.3,-0.38]
PSMC5	-0.0109214	-0.837376	-0.826502	6.39e-06	-1.45562	-2.28208	-0.826385	0.000401977	-0.826385	0.000401977	0.0116957	[-1.28,-0.37]
ILF2	-0.0797459	-0.913163	-0.833566	6e-06	-2.64533	-3.47875	-0.833243	0.00042069	-0.833243	0.00042069	0.0117496	[-1.29,-0.37]
USP16	-0.0741078	-1.04103	-0.967071	7.87e-06	-4.04836	-5.01528	-0.967232	0.000427483	-0.967232	0.000427483	0.0117663	[-1.5,-0.43]
DEDD	0.0449029	-0.902702	-0.947626	8.06e-06	-3.87294	-4.82055	-0.948427	0.000426686	-0.948427	0.000426686	0.0117663	[-1.47,-0.42]
GEMIN4	0.0387181	-0.861467	-0.900273	1.1e-05	-1.14248	-2.04267	-0.900458	0.000425352	-0.900458	0.000425352	0.0117663	[-1.4,-0.4]
SECISBP2L	-0.0898639	-0.977349	-0.887346	7.26e-06	-3.76625	-4.65373	-0.887905	0.000424684	-0.887905	0.000424684	0.0117663	[-1.38,-0.4]
ZNF468	-0.0755634	-0.948973	-0.873221	9.14e-06	-1.6648	-2.53821	-0.873463	0.000425481	-0.873463	0.000425481	0.0117663	[-1.36,-0.39]
UBE2A	0.00924709	-0.931749	-0.940896	8.39e-06	-2.85353	-3.79452	-0.941509	0.000431563	-0.941509	0.000431563	0.0118101	[-1.46,-0.42]
CEP76	0.107233	-0.807355	-0.91458	9.2e-06	-2.39672	-3.31131	-0.914834	0.000431028	-0.914834	0.000431028	0.0118101	[-1.42,-0.41]
POLR1B	-0.0880347	-0.952309	-0.864052	8.01e-06	-3.5088	-4.37307	-0.864455	0.000445466	-0.864455	0.000445466	0.0121556	[-1.35,-0.38]
NDUFV1	0.0668121	-0.794071	-0.861037	7.5e-06	-1.54414	-2.40503	-0.860721	0.000447433	-0.860721	0.000447433	0.0121743	[-1.34,-0.38]
MORN1	-0.0477615	-1.55596	-1.50894	1.97e-05	-4.38462	-5.89283	-1.51348	0.000457882	-1.51348	0.000457882	0.0122136	[-2.36,-0.67]
PRPF6	-0.277808	-1.22981	-0.952184	8.77e-06	-2.57159	-3.52359	-0.952424	0.000453524	-0.952424	0.000453524	0.0122136	[-1.48,-0.42]
AKR1C2	0.809534	-0.124447	-0.93354	1.2e-05	-0.916661	-1.85064	-0.934299	0.000457053	-0.934299	0.000457053	0.0122136	[-1.45,-0.41]
MID1	-0.0920848	-0.988476	-0.896545	7.88e-06	-4.17778	-5.07417	-0.896931	0.000455286	-0.896931	0.000455286	0.0122136	[-1.4,-0.4]
TARDBP	0.0419125	-0.816532	-0.858637	7.43e-06	-3.27759	-4.13603	-0.858699	0.000455051	-0.858699	0.000455051	0.0122136	[-1.34,-0.38]
PSMD5	-0.0611021	-0.906747	-0.845592	8.5e-06	-2.04312	-2.88876	-0.845793	0.000451999	-0.845793	0.000451999	0.0122136	[-1.32,-0.38]
BTAF1	0.0453251	-0.771731	-0.816839	6.9e-06	-3.50606	-4.32312	-0.817073	0.000457205	-0.817073	0.000457205	0.0122136	[-1.27,-0.36]
LGSN	-0.0829279	-1.47935	-1.39642	1.57e-05	-5.26481	-6.66123	-1.40054	0.000461362	-1.40054	0.000461362	0.0122377	[-2.18,-0.62]
PARPBP	0.109891	-0.837412	-0.947019	1.11e-05	-2.86492	-3.81223	-0.947394	0.000461309	-0.947394	0.000461309	0.0122377	[-1.48,-0.42]
CC2D1B	-0.0513609	-1.02613	-0.974582	1.1e-05	-3.39513	-4.3699	-0.975793	0.0004678	-0.975793	0.0004678	0.0122418	[-1.52,-0.43]
CORO1B	-0.0313947	-0.96526	-0.933944	8.87e-06	-3.27451	-4.20838	-0.934281	0.000467043	-0.934281	0.000467043	0.0122418	[-1.46,-0.41]
ZNHIT3	0.0329067	-0.888545	-0.921235	1.36e-05	-1.61564	-2.53709	-0.921983	0.000464082	-0.921983	0.000464082	0.0122418	[-1.44,-0.41]
REXO2	-0.0263565	-0.900833	-0.874215	8.13e-06	-2.54587	-3.42035	-0.874361	0.000465904	-0.874361	0.000465904	0.0122418	[-1.36,-0.39]
PSMC6	0.0490173	-0.777217	-0.826328	7.96e-06	-2.41066	-3.2369	-0.82635	0.000467963	-0.82635	0.000467963	0.0122418	[-1.29,-0.37]
COMMD6	-0.00654896	-1.57798	-1.57198	2.12e-05	-4.95803	-6.52946	-1.57679	0.000479023	-1.57679	0.000479023	0.0123274	[-2.46,-0.7]
FAM72C	-0.113103	-1.23367	-1.12089	1.39e-05	-3.51916	-4.63973	-1.12246	0.000477571	-1.12246	0.000477571	0.0123274	[-1.75,-0.5]
ISCA1	-0.106411	-1.18683	-1.08033	1.24e-05	-4.57422	-5.65464	-1.08178	0.00047863	-1.08178	0.00047863	0.0123274	[-1.69,-0.48]
MRRF	0.0892441	-0.962571	-1.05166	1.05e-05	-4.44301	-5.49482	-1.05294	0.000474002	-1.05294	0.000474002	0.0123274	[-1.64,-0.47]
H2BC4	0.233791	-0.792359	-1.02607	0.00047611	-1.4637	-2.48985	-1.02631	5.13e-05	-1.02607	0.00047611	0.0123274	[-1.65,-0.45]
GTF2A2	0.111399	-0.811014	-0.922466	9.55e-06	-3.32585	-4.24826	-0.92274	0.00047797	-0.92274	0.00047797	0.0123274	[-1.44,-0.41]
PSMB5	0.0246127	-0.699466	-0.724065	6.46e-06	-3.06763	-3.79171	-0.724274	0.000481112	-0.724274	0.000481112	0.0123477	[-1.13,-0.32]
TNRC6A	0.038811	-1.13873	-1.17757	1.22e-05	-5.80102	-6.97857	-1.17932	0.000486481	-1.17932	0.000486481	0.012388	[-1.84,-0.52]
PPARGC1A	0.139069	-0.730655	-0.869545	8.8e-06	-3.1472	-4.01692	-0.86998	0.000486599	-0.86998	0.000486599	0.012388	[-1.36,-0.38]
IL32	-0.175424	-1.01785	-0.84222	1.07e-05	-1.81834	-2.66077	-0.842572	0.000484502	-0.842572	0.000484502	0.012388	[-1.31,-0.37]
SMAP1	-0.181105	-1.01095	-0.829751	8.35e-06	-2.7175	-3.54734	-0.830306	0.000489016	-0.830306	0.000489016	0.0124163	[-1.3,-0.37]
RPL26L1	0.0843052	-1.06172	-1.14626	1.61e-05	-3.00798	-4.154	-1.14653	0.000498986	-1.14653	0.000498986	0.0126357	[-1.79,-0.51]
FEM1C	-0.0887802	-1.25239	-1.16357	1.46e-05	-4.01825	-5.18186	-1.16506	0.000506207	-1.16506	0.000506207	0.0127407	[-1.82,-0.51]
EFHC1	0.188926	-0.916584	-1.1054	1.45e-05	-2.80613	-3.91164	-1.10642	0.000507158	-1.10642	0.000507158	0.0127407	[-1.73,-0.49]
MRPL51	0.0391068	-0.763615	-0.802697	8.44e-06	-2.32246	-3.12518	-0.80286	0.000506202	-0.80286	0.000506202	0.0127407	[-1.25,-0.35]
MRPL24	-0.0367961	-0.928187	-0.891083	1.35e-05	-1.68619	-2.57758	-0.891457	0.000508861	-0.891457	0.000508861	0.0127497	[-1.39,-0.39]
H1-4	-0.111515	-1.01363	-0.901955	1.07e-05	-2.33922	-3.24133	-0.902437	0.00051433	-0.902437	0.00051433	0.0128271	[-1.41,-0.4]
PREP	-0.149746	-1.02577	-0.875701	1.03e-05	-2.24095	-3.11697	-0.876202	0.000514653	-0.876202	0.000514653	0.0128271	[-1.37,-0.38]
TTC7A	0.0590808	-1.4675	-1.52651	2.3e-05	-4.70958	-6.23616	-1.53088	0.00052001	-1.53088	0.00052001	0.012893	[-2.39,-0.67]
DNAJC24	0.0817676	-1.42939	-1.5115	2.15e-05	-4.89302	-6.40418	-1.51617	0.000519714	-1.51617	0.000519714	0.012893	[-2.37,-0.67]
PAXBP1	0.0155227	-1.04759	-1.06329	1.37e-05	-3.5516	-4.61471	-1.06415	0.000521747	-1.06415	0.000521747	0.0129024	[-1.66,-0.47]
DCTN5	-0.0577908	-0.86233	-0.804493	8.43e-06	-3.63166	-4.4362	-0.804702	0.000533672	-0.804702	0.000533672	0.013163	[-1.26,-0.35]
LAMTOR4	0.301158	-0.691689	-0.992993	5.06e-05	-2.0529	-3.04575	-0.992982	0.000536695	-0.992982	0.000536695	0.0132032	[-1.55,-0.43]
H1-3	-0.0410713	-1.27376	-1.23314	1.73e-05	-4.60303	-5.83572	-1.23493	0.000542649	-1.23493	0.000542649	0.0132809	[-1.93,-0.54]
RNF220	0.0209509	-0.951491	-0.972176	1.23e-05	-3.21623	-4.18868	-0.972819	0.000541636	-0.972819	0.000541636	0.0132809	[-1.52,-0.42]
GMPPB	0.0706546	-0.89666	-0.967275	1.5e-05	-3.56805	-4.53536	-0.968119	0.000546548	-0.968119	0.000546548	0.0132872	[-1.51,-0.42]
C1D	0.180249	-0.786695	-0.966636	1.35e-05	-2.91952	-3.88646	-0.967408	0.000546818	-0.967408	0.000546818	0.0132872	[-1.51,-0.42]
AKIRIN2	-0.112511	-1.07155	-0.958828	1.34e-05	-1.9298	-2.88885	-0.959039	0.000547104	-0.959039	0.000547104	0.0132872	[-1.5,-0.42]
DSTN	-0.0385591	-0.918082	-0.87937	1.03e-05	-2.65934	-3.53886	-0.879551	0.000553206	-0.879551	0.000553206	0.0134011	[-1.38,-0.38]
BEX3	0.179125	-0.902587	-1.08188	1.3e-05	-5.44878	-6.5305	-1.0829	0.000558183	-1.0829	0.000558183	0.013419	[-1.7,-0.47]
ANGEL2	-0.0409708	-1.05339	-1.01259	1.45e-05	-3.46735	-4.47977	-1.01311	0.000557122	-1.01311	0.000557122	0.013419	[-1.59,-0.44]
JAK1	-0.122651	-0.963344	-0.840707	9.56e-06	-2.66764	-3.50833	-0.840691	0.000555787	-0.840691	0.000555787	0.013419	[-1.32,-0.37]
NAF1	-0.0127807	-1.12199	-1.10904	1.89e-05	-2.75997	-3.86918	-1.11024	0.000559665	-1.11024	0.000559665	0.0134207	[-1.74,-0.48]
KNSTRN	0.073752	-0.803904	-0.877507	1.17e-05	-3.21179	-4.08945	-0.87821	0.000561195	-0.87821	0.000561195	0.0134234	[-1.37,-0.38]
ITCH	0.00837023	-0.879037	-0.887415	1.13e-05	-3.35075	-4.23816	-0.887402	0.000572464	-0.887402	0.000572464	0.0136586	[-1.39,-0.38]
ZC3H14	-0.120365	-0.997843	-0.877476	1.18e-05	-3.3081	-4.18558	-0.877595	0.00057477	-0.877595	0.00057477	0.0136792	[-1.38,-0.38]
CDK11B	-0.0457439	-0.979667	-0.934063	1.71e-05	-1.32861	-2.26254	-0.93429	0.000583545	-0.93429	0.000583545	0.0138534	[-1.46,-0.4]
DRG1	0.00382623	-0.867251	-0.871243	1.31e-05	-1.83425	-2.70533	-0.871165	0.000585301	-0.871165	0.000585301	0.0138604	[-1.37,-0.38]
HIBCH	0.0808639	-0.86064	-0.941267	1.65e-05	-1.78227	-2.72377	-0.941807	0.000590718	-0.941807	0.000590718	0.0139539	[-1.48,-0.41]
NR6A1	-0.0295625	-1.26885	-1.23951	1.98e-05	-4.80434	-6.04362	-1.24116	0.000601211	-1.24116	0.000601211	0.0139607	[-1.95,-0.54]
SS18L2	-0.00197221	-1.08489	-1.08279	1.99e-05	-3.38642	-4.46933	-1.08417	0.000601208	-1.08417	0.000601208	0.0139607	[-1.7,-0.47]
EXOC1	-0.0761513	-1.10993	-1.03366	1.81e-05	-2.5852	-3.61898	-1.03453	0.000598222	-1.03453	0.000598222	0.0139607	[-1.62,-0.45]
STAT2	0.0806777	-0.952543	-1.03295	1.71e-05	-2.94649	-3.97972	-1.03373	0.000602408	-1.03373	0.000602408	0.0139607	[-1.62,-0.45]
CCDC59	0.181201	-0.798062	-0.979501	1.58e-05	-3.19381	-4.17307	-0.979702	0.000599839	-0.979702	0.000599839	0.0139607	[-1.54,-0.42]
WDR55	0.124509	-0.835011	-0.959632	1.28e-05	-4.50271	-5.46223	-0.959754	0.000598583	-0.959754	0.000598583	0.0139607	[-1.51,-0.41]
MRPL12	-0.0143378	-0.911876	-0.897493	1.33e-05	-3.54415	-4.44168	-0.897695	0.000605709	-0.897695	0.000605709	0.0139607	[-1.41,-0.39]
RAC1	-0.0569737	-0.948574	-0.891493	1.17e-05	-3.27431	-4.16591	-0.891394	0.000605125	-0.891394	0.000605125	0.0139607	[-1.4,-0.38]
CDK2	-0.0102848	-0.882936	-0.872583	1.37e-05	-3.22283	-4.09548	-0.872763	0.00059883	-0.872763	0.00059883	0.0139607	[-1.37,-0.38]
CFL1	0.0654961	-0.773424	-0.838966	1.19e-05	-1.74862	-2.58754	-0.839064	0.000602849	-0.839064	0.000602849	0.0139607	[-1.32,-0.36]
FOXRED1	0.166773	-0.784987	-0.951638	1.41e-05	-2.93092	-3.88268	-0.952224	0.000609721	-0.952224	0.000609721	0.0139892	[-1.49,-0.41]
DCAF8	0.0400748	-0.863403	-0.903406	1.29e-05	-3.43251	-4.33599	-0.903913	0.00060989	-0.903913	0.00060989	0.0139892	[-1.42,-0.39]
PRIM2	-0.0543204	-1.02308	-0.968672	1.55e-05	-3.27491	-4.24368	-0.969646	0.00061804	-0.969646	0.00061804	0.0140466	[-1.52,-0.42]
RRP1B	-0.120124	-1.08219	-0.961784	1.44e-05	-4.2633	-5.22537	-0.962751	0.000618309	-0.962751	0.000618309	0.0140466	[-1.51,-0.41]
ANAPC11	0.108738	-0.800946	-0.90974	1.4e-05	-3.74269	-4.65237	-0.910579	0.000618125	-0.910579	0.000618125	0.0140466	[-1.43,-0.39]
SNX3	-0.0297935	-0.8928	-0.863209	1.19e-05	-3.44711	-4.31012	-0.863241	0.000614855	-0.863241	0.000614855	0.0140466	[-1.35,-0.37]
GORASP2	0.0376037	-0.75485	-0.792277	1.08e-05	-3.92964	-4.72209	-0.792448	0.000621937	-0.792448	0.000621937	0.0140953	[-1.25,-0.34]
RBM5	0.0484669	-1.04077	-1.089	1.77e-05	-3.47257	-4.5618	-1.08979	0.000623682	-1.08979	0.000623682	0.0141012	[-1.71,-0.47]
AP3B1	-0.26746	-1.10995	-0.842233	1.29e-05	-2.983	-3.82549	-0.842582	0.000627358	-0.842582	0.000627358	0.0141506	[-1.32,-0.36]
AGMAT	-0.304035	-1.25802	-0.954176	1.56e-05	-2.85814	-3.81212	-0.954464	0.000631116	-0.954464	0.000631116	0.0142016	[-1.5,-0.41]
SLC25A16	-0.00267724	-1.24636	-1.2441	2.32e-05	-4.89679	-6.14047	-1.2462	0.000640817	-1.2462	0.000640817	0.0142188	[-1.96,-0.53]
CFLAR	0.145816	-0.805261	-0.951323	1.45e-05	-3.62109	-4.57217	-0.951312	0.000636673	-0.951312	0.000636673	0.0142188	[-1.5,-0.41]
GRB2	-0.0389346	-0.97934	-0.940301	1.37e-05	-4.36186	-5.30227	-0.940804	0.000634145	-0.940804	0.000634145	0.0142188	[-1.48,-0.4]
WDR45	0.0118148	-0.900934	-0.912821	1.64e-05	-2.34507	-3.25782	-0.913336	0.000641949	-0.913336	0.000641949	0.0142188	[-1.44,-0.39]
UTP15	-0.0338459	-0.945312	-0.911136	1.52e-05	-3.03821	-3.94968	-0.912098	0.000638329	-0.912098	0.000638329	0.0142188	[-1.43,-0.39]
DEK	-0.102445	-0.959779	-0.857304	1.32e-05	-4.15355	-5.01088	-0.857433	0.000643857	-0.857433	0.000643857	0.0142188	[-1.35,-0.37]
MLH1	-0.0751762	-0.910751	-0.835414	1.26e-05	-2.70835	-3.54392	-0.835531	0.000635811	-0.835531	0.000635811	0.0142188	[-1.31,-0.36]
LONP2	-0.13972	-0.953975	-0.814036	1.19e-05	-3.33886	-4.15311	-0.814385	0.000642626	-0.814385	0.000642626	0.0142188	[-1.28,-0.35]
MRPL52	0.143414	-0.764292	-0.907708	1.88e-05	-1.56129	-2.469	-0.907696	0.000649937	-0.907696	0.000649937	0.0143197	[-1.43,-0.39]
GORASP1	0.127062	-0.822082	-0.949279	1.7e-05	-3.00188	-3.95102	-0.949721	0.000658361	-0.949721	0.000658361	0.0144717	[-1.49,-0.41]
RANBP9	-0.0378206	-0.924197	-0.886614	1.43e-05	-3.94325	-4.82963	-0.886577	0.000661085	-0.886577	0.000661085	0.0144718	[-1.4,-0.38]
FERMT2	-0.100446	-0.975517	-0.875222	1.79e-05	-3.23506	-4.11013	-0.875473	0.000665985	-0.875473	0.000665985	0.0144718	[-1.38,-0.37]
SPCS1	0.28192	-0.56964	-0.851321	1.31e-05	-2.8585	-3.71006	-0.851775	0.000665231	-0.851775	0.000665231	0.0144718	[-1.34,-0.36]
DHTKD1	-0.0379769	-0.884941	-0.846965	1.35e-05	-4.0045	-4.85147	-0.84731	0.000663153	-0.84731	0.000663153	0.0144718	[-1.33,-0.36]
ARPC3	-0.00230498	-0.822933	-0.820572	1.35e-05	-0.242944	-1.06357	-0.820765	0.000662491	-0.820765	0.000662491	0.0144718	[-1.29,-0.35]
PSKH1	0.0115412	-1.36364	-1.37551	2.54e-05	-5.93746	-7.31264	-1.38004	0.000685948	-1.38004	0.000685948	0.0144824	[-2.18,-0.59]
PRCC	-0.0825906	-1.24913	-1.16624	2.23e-05	-4.8422	-6.00874	-1.16793	0.000674193	-1.16793	0.000674193	0.0144824	[-1.84,-0.5]
ATF4	0.0731536	-1.03817	-1.11145	1.8e-05	-6.8799	-7.99123	-1.11208	0.000670751	-1.11208	0.000670751	0.0144824	[-1.75,-0.48]
ZBED5	0.175417	-0.882847	-1.05862	2.39e-05	-3.42454	-4.4828	-1.05909	0.000680556	-1.05909	0.000680556	0.0144824	[-1.67,-0.45]
DR1	-0.124181	-1.13001	-1.00582	1.62e-05	-7.42184	-8.42766	-1.00736	0.00067903	-1.00736	0.00067903	0.0144824	[-1.59,-0.43]
STRADA	0.186377	-0.779535	-0.965978	1.78e-05	-3.50626	-4.47217	-0.966946	0.000676345	-0.966946	0.000676345	0.0144824	[-1.52,-0.41]
HAUS3	0.138513	-0.80696	-0.945225	2.22e-05	-2.18405	-3.12952	-0.945915	0.000669196	-0.945915	0.000669196	0.0144824	[-1.49,-0.4]
UBL5	0.19601	-0.722427	-0.9183	1.83e-05	0.227882	-0.690555	-0.918473	0.000681331	-0.918473	0.000681331	0.0144824	[-1.45,-0.39]
NDUFAF4	0.0728538	-0.833807	-0.906487	1.94e-05	-2.88917	-3.79583	-0.907619	0.000678102	-0.907619	0.000678102	0.0144824	[-1.43,-0.39]
FAHD2B	0.0516842	-0.8486	-0.90029	1.94e-05	-0.539079	-1.43936	-0.900492	0.000684668	-0.900492	0.000684668	0.0144824	[-1.42,-0.38]
H4C5	0.00534552	-0.871029	-0.876562	1.63e-05	-0.625877	-1.50225	-0.876308	0.000683741	-0.876308	0.000683741	0.0144824	[-1.38,-0.37]
CCNB1	0.0372922	-0.76995	-0.807047	1.29e-05	-1.65931	-2.46655	-0.807203	0.000682781	-0.807203	0.000682781	0.0144824	[-1.27,-0.34]
NUP43	-0.0771263	-0.873793	-0.796682	1.28e-05	-3.28913	-4.0858	-0.796729	0.000686298	-0.796729	0.000686298	0.0144824	[-1.26,-0.34]
ARID4B	0.0180273	-0.956699	-0.974871	1.74e-05	-3.2876	-4.26233	-0.97513	0.000688979	-0.97513	0.000688979	0.0145067	[-1.54,-0.41]
ZNF330	0.0916508	-0.972936	-1.06418	2.69e-05	-1.56356	-2.62814	-1.0653	0.000690688	-1.0653	0.000690688	0.0145106	[-1.68,-0.45]
OSGEP	0.26093	-0.968684	-1.22937	3.56e-05	-2.10465	-3.33427	-1.23097	0.000695069	-1.23097	0.000695069	0.0145156	[-1.94,-0.52]
PRPF3	0.00146954	-0.917143	-0.918616	2.19e-05	-2.27314	-3.19175	-0.919108	0.000695512	-0.919108	0.000695512	0.0145156	[-1.45,-0.39]
ME1	-0.0614445	-0.914608	-0.853059	1.51e-05	-3.48244	-4.3356	-0.853477	0.000692824	-0.853477	0.000692824	0.0145156	[-1.35,-0.36]
PARN	0.0435899	-0.959601	-1.00316	1.8e-05	-3.73239	-4.73558	-1.00366	0.000697326	-1.00366	0.000697326	0.0145215	[-1.58,-0.43]
NDUFB4	0.162349	-0.787814	-0.950022	1.8e-05	-3.90301	-4.85318	-0.950524	0.000701644	-0.950524	0.000701644	0.0145795	[-1.5,-0.4]
EIF5A2	-0.172503	-1.16801	-0.995718	1.74e-05	-6.16703	-7.16254	-0.996322	0.000703953	-0.996322	0.000703953	0.0145842	[-1.57,-0.42]
LUC7L3	0.0950973	-0.79495	-0.889829	1.7e-05	-1.81012	-2.70016	-0.890454	0.000704946	-0.890454	0.000704946	0.0145842	[-1.4,-0.38]
TAOK2	-0.0134766	-0.993894	-0.980457	1.79e-05	-4.37844	-5.35886	-0.981238	0.000707935	-0.981238	0.000707935	0.0146142	[-1.55,-0.42]
ZCCHC9	-0.141079	-1.18319	-1.04179	2.31e-05	-3.34825	-4.39036	-1.04297	0.000717368	-1.04297	0.000717368	0.0146543	[-1.64,-0.44]
USP10	-0.0403782	-1.01345	-0.97286	1.89e-05	-4.21076	-5.18383	-0.973569	0.000713115	-0.973569	0.000713115	0.0146543	[-1.53,-0.41]
BAX	0.0479095	-0.869039	-0.916734	1.92e-05	-2.35912	-3.27607	-0.917022	0.00071705	-0.917022	0.00071705	0.0146543	[-1.45,-0.39]
MAT2A	-0.199008	-1.06969	-0.870478	1.54e-05	-3.54851	-4.41919	-0.870537	0.00071759	-0.870537	0.00071759	0.0146543	[-1.37,-0.37]
SNW1	-0.0215125	-0.857981	-0.836641	1.58e-05	-2.79857	-3.63503	-0.83645	0.000717007	-0.83645	0.000717007	0.0146543	[-1.32,-0.35]
B3GALT9	0.0499949	-1.6009	-1.65159	4.18e-05	-4.67553	-6.32643	-1.65732	0.000724769	-1.65732	0.000724769	0.0146778	[-2.62,-0.7]
PIK3C3	-0.130481	-1.09383	-0.963112	1.97e-05	-2.40004	-3.36339	-0.963596	0.00072418	-0.963596	0.00072418	0.0146778	[-1.52,-0.41]
MIS12	0.208248	-0.736965	-0.945383	1.79e-05	-3.63025	-4.57546	-0.945878	0.000724925	-0.945878	0.000724925	0.0146778	[-1.49,-0.4]
COX5B	0.025895	-0.806402	-0.832507	1.4e-05	-4.16207	-4.99436	-0.832311	0.000721252	-0.832311	0.000721252	0.0146778	[-1.31,-0.35]
DCUN1D1	-0.124722	-0.96618	-0.841503	1.51e-05	-4.33236	-5.17382	-0.84179	0.000729954	-0.84179	0.000729954	0.0147482	[-1.33,-0.35]
AP1G1	-0.118226	-0.970979	-0.852935	1.58e-05	-2.22062	-3.07337	-0.852896	0.000736027	-0.852896	0.000736027	0.0148393	[-1.35,-0.36]
GTF2I	-0.0744268	-0.969241	-0.894921	1.65e-05	-3.03841	-3.93323	-0.894745	0.000738929	-0.894745	0.000738929	0.0148663	[-1.41,-0.38]
ZNF322	0.0564941	-1.02882	-1.08558	2.32e-05	-4.25525	-5.34057	-1.08681	0.000741592	-1.08681	0.000741592	0.0148883	[-1.72,-0.46]
RCL1	0.0354092	-1.08791	-1.12351	3.51e-05	-2.49831	-3.62163	-1.12519	0.000745938	-1.12519	0.000745938	0.0149439	[-1.78,-0.47]
DPY30	-0.13545	-1.40248	-1.26746	3.04e-05	-4.58057	-5.8476	-1.26878	0.000750782	-1.26878	0.000750782	0.0149464	[-2,-0.54]
ZC3HAV1	-0.207898	-1.01613	-0.808364	1.55e-05	-2.93298	-3.74121	-0.808611	0.000749757	-0.808611	0.000749757	0.0149464	[-1.28,-0.34]
CWF19L1	-0.0556218	-0.850794	-0.795044	1.74e-05	-2.83128	-3.62645	-0.79546	0.000748891	-0.79546	0.000748891	0.0149464	[-1.26,-0.33]
SLTM	0.00140645	-0.839186	-0.840411	1.86e-05	-2.1363	-2.97689	-0.840532	0.000753796	-0.840532	0.000753796	0.014975	[-1.33,-0.35]
SCFD1	-0.0509906	-0.908597	-0.85735	1.79e-05	-3.091	-3.94861	-0.857639	0.000758965	-0.857639	0.000758965	0.0150291	[-1.35,-0.36]
CA2	0.0225822	-0.799147	-0.821826	1.64e-05	-2.48109	-3.30282	-0.822016	0.000760241	-0.822016	0.000760241	0.0150291	[-1.3,-0.35]
MSH2	-0.36728	-1.17538	-0.807881	1.89e-05	-1.79994	-2.60804	-0.808379	0.000761268	-0.808379	0.000761268	0.0150291	[-1.28,-0.34]
SFXN3	0.0783115	-0.896705	-0.975133	2.1e-05	-3.99268	-4.9677	-0.9757	0.000763765	-0.9757	0.000763765	0.0150471	[-1.54,-0.41]
RPA3	0.0435896	-0.724878	-0.768325	1.59e-05	-1.52106	-2.28953	-0.768628	0.000767554	-0.768628	0.000767554	0.0150905	[-1.21,-0.32]
HYCC2	0.0801704	-1.15391	-1.23441	2.65e-05	-5.7171	-6.95119	-1.23601	0.000772511	-1.23601	0.000772511	0.015127	[-1.95,-0.52]
RBM25	-0.0130489	-0.912056	-0.899045	1.93e-05	-2.20861	-3.10762	-0.899084	0.000772923	-0.899084	0.000772923	0.015127	[-1.42,-0.38]
ETFDH	0.0456022	-0.748654	-0.794008	1.83e-05	-2.827	-3.62126	-0.794464	0.000774193	-0.794464	0.000774193	0.015127	[-1.26,-0.33]
GOLPH3	-0.113251	-0.97258	-0.85916	1.74e-05	-4.41168	-5.27101	-0.85965	0.000776696	-0.85965	0.000776696	0.0151448	[-1.36,-0.36]
RALB	-0.0494496	-1.04254	-0.992851	2.32e-05	-3.62639	-4.61948	-0.993928	0.000787459	-0.993928	0.000787459	0.0151735	[-1.57,-0.42]
CHD2	0.00937381	-0.948774	-0.958252	1.98e-05	-4.11326	-5.07141	-0.958241	0.000781186	-0.958241	0.000781186	0.0151735	[-1.52,-0.4]
FRA10AC1	0.00674835	-0.921334	-0.927712	2.28e-05	-1.70479	-2.63288	-0.928423	0.000786252	-0.928423	0.000786252	0.0151735	[-1.47,-0.39]
ALDH3A2	0.00348295	-0.914361	-0.917952	2.06e-05	-3.15215	-4.07	-0.91838	0.000781677	-0.91838	0.000781677	0.0151735	[-1.45,-0.38]
MTX2	0.0375903	-0.863395	-0.900727	2.16e-05	-1.99024	-2.89123	-0.901206	0.000788189	-0.901206	0.000788189	0.0151735	[-1.43,-0.38]
BUD31	-0.0267238	-0.91998	-0.892937	2e-05	-2.19718	-3.09044	-0.893361	0.000788945	-0.893361	0.000788945	0.0151735	[-1.41,-0.37]
ETF1	-0.00487042	-0.834335	-0.829683	1.72e-05	-3.32712	-4.15658	-0.829705	0.000789353	-0.829705	0.000789353	0.0151735	[-1.31,-0.35]
DDB2	0.0225619	-1.09692	-1.1193	2.76e-05	-3.68595	-4.80543	-1.12072	0.000793591	-1.12072	0.000793591	0.0152241	[-1.77,-0.47]
SQOR	-0.0910051	-0.985246	-0.894129	2.09e-05	-2.13297	-3.02721	-0.894724	0.000796222	-0.894724	0.000796222	0.0152438	[-1.41,-0.37]
TRIM41	0.00334617	-1.81444	-1.81829	6.15e-05	-5.60152	-7.41931	-1.82573	0.00081447	-1.82573	0.00081447	0.0152644	[-2.89,-0.77]
NKTR	0.179	-0.911839	-1.09093	2.42e-05	-4.74674	-5.83758	-1.09144	0.000801958	-1.09144	0.000801958	0.0152644	[-1.73,-0.46]
BRIX1	0.0157987	-0.92412	-0.939664	2.4e-05	-2.596	-3.53592	-0.940304	0.000815424	-0.940304	0.000815424	0.0152644	[-1.49,-0.39]
SNRPN	0.137724	-0.785487	-0.923137	2.12e-05	-3.39218	-4.31539	-0.923473	0.000809136	-0.923473	0.000809136	0.0152644	[-1.46,-0.39]
NEDD8	0.175797	-0.74668	-0.922556	1.94e-05	-4.89574	-5.81822	-0.923174	0.000802424	-0.923174	0.000802424	0.0152644	[-1.46,-0.39]
RPL3	-0.000444357	-0.864641	-0.864355	1.84e-05	-3.24515	-4.10935	-0.864468	0.000809314	-0.864468	0.000809314	0.0152644	[-1.37,-0.36]
PSME2	-0.0657759	-0.926146	-0.860349	2.04e-05	-2.71536	-3.57573	-0.860975	0.000816521	-0.860975	0.000816521	0.0152644	[-1.36,-0.36]
ACADM	-0.0768509	-0.934058	-0.857012	1.83e-05	-2.51184	-3.36905	-0.857413	0.000802446	-0.857413	0.000802446	0.0152644	[-1.36,-0.36]
WASHC2A	-0.0792129	-0.917603	-0.838241	2.03e-05	-1.4636	-2.30199	-0.838684	0.000816589	-0.838684	0.000816589	0.0152644	[-1.33,-0.35]
ATP5PO	0.0886534	-0.71108	-0.799514	1.65e-05	-2.85579	-3.65552	-0.799781	0.000812133	-0.799781	0.000812133	0.0152644	[-1.27,-0.33]
NRBP1	-0.0979393	-0.897041	-0.798944	1.75e-05	-2.82847	-3.62757	-0.799147	0.000807041	-0.799147	0.000807041	0.0152644	[-1.27,-0.33]
GHITM	0.0859451	-0.71035	-0.796117	1.66e-05	-2.14218	-2.93848	-0.796152	0.000807871	-0.796152	0.000807871	0.0152644	[-1.26,-0.33]
POT1	-0.0703153	-1.09597	-1.026	2.36e-05	-4.72994	-5.75559	-1.02707	0.000823624	-1.02707	0.000823624	0.0153369	[-1.63,-0.43]
PTPN1	0.0199727	-0.916342	-0.93626	2.08e-05	-4.10668	-5.04299	-0.936748	0.000823694	-0.936748	0.000823694	0.0153369	[-1.48,-0.39]
ENY2	0.0503284	-0.890147	-0.940313	2.77e-05	-1.1162	-2.05667	-0.940614	0.000827487	-0.940614	0.000827487	0.0153569	[-1.49,-0.39]
SWAP70	-0.0679962	-0.949271	-0.881005	2.03e-05	-3.08092	-3.9622	-0.881265	0.000828003	-0.881265	0.000828003	0.0153569	[-1.4,-0.37]
BLMH	-0.00823766	-0.8347	-0.826433	2.11e-05	-2.88917	-3.71563	-0.82661	0.000830818	-0.82661	0.000830818	0.015379	[-1.31,-0.34]
STX8	0.139239	-1.1968	-1.33674	5.73e-05	-2.54321	-3.87925	-1.33865	0.000835926	-1.33865	0.000835926	0.0154343	[-2.12,-0.56]
MED17	-0.104812	-0.923483	-0.818627	1.99e-05	-3.30826	-4.12693	-0.819284	0.000837053	-0.819284	0.000837053	0.0154343	[-1.3,-0.34]
ADSS2	0.0528935	-0.841358	-0.894289	2.24e-05	-2.43459	-3.32885	-0.894726	0.00084204	-0.894726	0.00084204	0.015487	[-1.42,-0.37]
TRIM55	-0.00969505	-0.788442	-0.778923	1.86e-05	-3.26378	-4.04252	-0.778961	0.000843176	-0.778961	0.000843176	0.015487	[-1.23,-0.32]
ZNF823	0.0799236	-1.03298	-1.11352	4.2e-05	-3.1581	-4.271	-1.11482	0.000847686	-1.11482	0.000847686	0.0155127	[-1.77,-0.46]
PDCD10	0.0615622	-0.863084	-0.924623	2.47e-05	-3.00048	-3.92513	-0.925287	0.000849185	-0.925287	0.000849185	0.0155127	[-1.47,-0.38]
TAF13	0.158524	-0.692661	-0.85121	1.94e-05	-4.00651	-4.8577	-0.851433	0.000849471	-0.851433	0.000849471	0.0155127	[-1.35,-0.35]
TOMM40L	-0.00293668	-1.79441	-1.79175	5.54e-05	-6.23487	-8.02635	-1.80357	0.000868561	-1.80357	0.000868561	0.0157152	[-2.88,-0.75]
NBPF3	-0.100809	-1.32452	-1.22409	3.25e-05	-5.23172	-6.45544	-1.22688	0.000862263	-1.22688	0.000862263	0.0157152	[-1.95,-0.51]
MAIP1	-0.0258665	-0.89676	-0.870742	2.66e-05	0.776108	-0.0947854	-0.871136	0.000869066	-0.871136	0.000869066	0.0157152	[-1.38,-0.36]
CAPN7	-0.0982508	-0.959305	-0.860971	2.03e-05	-3.38396	-4.24501	-0.861075	0.000867204	-0.861075	0.000867204	0.0157152	[-1.37,-0.36]
DENND4C	-0.0532801	-0.902292	-0.848824	2.14e-05	-3.1633	-4.01231	-0.849361	0.000869419	-0.849361	0.000869419	0.0157152	[-1.35,-0.35]
PTGES3	-0.0328559	-0.841388	-0.80854	1.86e-05	-1.93533	-2.74386	-0.808445	0.000870491	-0.808445	0.000870491	0.0157152	[-1.28,-0.33]
LYSET	0.08715	-1.60618	-1.69358	5.91e-05	-4.15522	-5.84855	-1.70108	0.000872638	-1.70108	0.000872638	0.015724	[-2.71,-0.71]
ARID4A	-0.162617	-1.22091	-1.05811	3.25e-05	-3.23569	-4.29398	-1.05918	0.000877845	-1.05918	0.000877845	0.0157626	[-1.68,-0.44]
SPRYD3	-0.0794249	-1.03093	-0.951733	2.52e-05	-4.1089	-5.06041	-0.952733	0.000882987	-0.952733	0.000882987	0.0157626	[-1.51,-0.39]
ATG4A	0.164273	-0.752496	-0.91649	2.47e-05	-3.51477	-4.43154	-0.917653	0.000882412	-0.917653	0.000882412	0.0157626	[-1.46,-0.38]
GTPBP4	-8.59e-05	-0.812031	-0.811784	2.04e-05	-2.12077	-2.93271	-0.811873	0.000879315	-0.811873	0.000879315	0.0157626	[-1.29,-0.34]
GLUD1	-0.0916828	-0.817105	-0.725491	1.67e-05	-2.38328	-3.1087	-0.725425	0.000883075	-0.725425	0.000883075	0.0157626	[-1.15,-0.3]
KLF3	-0.104625	-0.980611	-0.875901	2.08e-05	-5.45663	-6.33261	-0.876197	0.000885833	-0.876197	0.000885833	0.0157821	[-1.39,-0.36]
CCDC25	-0.053242	-0.909874	-0.856679	2.21e-05	-3.15314	-4.00977	-0.856911	0.000888615	-0.856911	0.000888615	0.015802	[-1.36,-0.35]
TLN1	-0.52621	-1.32741	-0.801149	2.01e-05	-3.26155	-4.06275	-0.801585	0.000891742	-0.801585	0.000891742	0.015828	[-1.27,-0.33]
SPATS2	-0.0798936	-1.16211	-1.08227	2.91e-05	-4.98434	-6.06655	-1.08391	0.000905145	-1.08391	0.000905145	0.0160359	[-1.72,-0.45]
CLUAP1	-0.0536232	-0.82742	-0.77391	3.82e-05	-1.83889	-2.61269	-0.773904	0.000908774	-0.773904	0.000908774	0.0160702	[-1.23,-0.32]
TMEM150A	0.0810133	-1.30256	-1.38401	5.46e-05	-3.34172	-4.7253	-1.38659	0.000915049	-1.38659	0.000915049	0.0161511	[-2.2,-0.57]
DDX39A	-0.0304788	-0.862941	-0.832537	2.48e-05	-0.928434	-1.7609	-0.832336	0.000921014	-0.832336	0.000921014	0.0162263	[-1.32,-0.34]
RRAGC	0.00422411	-1.03926	-1.04374	3.12e-05	-3.83848	-4.88197	-1.04497	0.000928061	-1.04497	0.000928061	0.016246	[-1.66,-0.43]
LRRC57	0.00873629	-0.907791	-0.916387	2.57e-05	-3.30187	-4.21839	-0.916959	0.000927813	-0.916959	0.000927813	0.016246	[-1.46,-0.38]
NIF3L1	0.0129453	-0.863252	-0.875936	2.69e-05	-2.89408	-3.77028	-0.876883	0.000928976	-0.876883	0.000928976	0.016246	[-1.39,-0.36]
RANBP2	-0.331976	-1.09274	-0.760664	1.91e-05	-3.25654	-4.01731	-0.760846	0.00092642	-0.760846	0.00092642	0.016246	[-1.21,-0.31]
VAMP3	-0.121227	-1.18574	-1.06481	3.13e-05	-4.81954	-5.88405	-1.06529	0.000934354	-1.06529	0.000934354	0.0162801	[-1.69,-0.44]
EZR	-0.305912	-1.15446	-0.848581	2.39e-05	-2.78376	-3.63231	-0.84871	0.000934099	-0.84871	0.000934099	0.0162801	[-1.35,-0.35]
RWDD2A	0.126031	-0.872093	-0.998207	3.13e-05	-3.29329	-4.29142	-0.99848	0.000940759	-0.99848	0.000940759	0.0162918	[-1.59,-0.41]
WDHD1	-0.0995117	-0.947904	-0.848225	2.88e-05	-2.63187	-3.48026	-0.848687	0.000941562	-0.848687	0.000941562	0.0162918	[-1.35,-0.35]
H2BC13	-0.170482	-1.00263	-0.832018	2.66e-05	-0.940448	-1.7726	-0.832289	0.000937139	-0.832289	0.000937139	0.0162918	[-1.32,-0.34]
SCP2	-0.12739	-0.901114	-0.773494	2.28e-05	-2.65086	-3.42458	-0.774067	0.00094189	-0.774067	0.00094189	0.0162918	[-1.23,-0.32]
MPHOSPH8	0.0246342	-0.878151	-0.902624	2.57e-05	-2.52397	-3.42676	-0.902692	0.000945616	-0.902692	0.000945616	0.0163265	[-1.44,-0.37]
TOB2	-0.0617075	-1.12669	-1.0648	3.02e-05	-5.5827	-6.64768	-1.06631	0.000951193	-1.06631	0.000951193	0.0163337	[-1.7,-0.44]
CCDC174	0.000851944	-1.05749	-1.05835	4.38e-05	-2.72537	-3.7837	-1.06002	0.000950326	-1.06002	0.000950326	0.0163337	[-1.69,-0.43]
WAPL	-0.0562988	-0.923838	-0.86765	2.38e-05	-3.47441	-4.34195	-0.867896	0.000949652	-0.867896	0.000949652	0.0163337	[-1.38,-0.36]
CCDC68	0.113715	-0.999999	-1.11341	3.33e-05	-4.9692	-6.08291	-1.11436	0.000952945	-1.11436	0.000952945	0.0163342	[-1.77,-0.46]
IFI35	0.00408006	-1.2777	-1.28157	4.59e-05	-3.78024	-5.06202	-1.28476	0.000957443	-1.28476	0.000957443	0.0163818	[-2.05,-0.53]
PLEKHH1	-0.064941	-1.14782	-1.08307	3.39e-05	-4.64303	-5.72591	-1.08479	0.000959887	-1.08479	0.000959887	0.016394	[-1.73,-0.44]
WDR73	0.0664039	-0.963667	-1.0302	3.03e-05	-4.33657	-5.36664	-1.03065	0.000962479	-1.03065	0.000962479	0.0164088	[-1.64,-0.42]
PNMA1	0.0415386	-1.19676	-1.23834	4.23e-05	-4.08	-5.3183	-1.2399	0.000972503	-1.2399	0.000972503	0.0164615	[-1.97,-0.51]
PDHA1	0.079753	-0.795112	-0.874994	2.62e-05	-2.78772	-3.66259	-0.874868	0.000967965	-0.874868	0.000967965	0.0164615	[-1.39,-0.36]
EIF1AX	-0.110091	-0.966639	-0.856665	2.53e-05	-3.52987	-4.38642	-0.856899	0.000971285	-0.856899	0.000971285	0.0164615	[-1.36,-0.35]
BPTF	-0.0981992	-0.877501	-0.779475	2.21e-05	-3.55066	-4.32997	-0.779563	0.000969804	-0.779563	0.000969804	0.0164615	[-1.24,-0.32]
LCMT1	-0.04205	-0.96173	-0.919418	2.78e-05	-4.3472	-5.26688	-0.920671	0.000987569	-0.920671	0.000987569	0.0166789	[-1.47,-0.37]
HLF	-0.0491099	-0.936163	-0.887268	2.48e-05	-5.84135	-6.72841	-0.887821	0.000988862	-0.887821	0.000988862	0.0166789	[-1.42,-0.36]
ZNF75A	0.22788	-0.790882	-1.01876	4.03e-05	-2.69885	-3.71761	-1.01939	0.000992452	-1.01939	0.000992452	0.0166864	[-1.62,-0.42]
RLF	-0.161097	-1.01719	-0.856082	2.51e-05	-4.44294	-5.29904	-0.856247	0.000996418	-0.856247	0.000996418	0.0166864	[-1.36,-0.35]
XIAP	-0.032203	-0.879215	-0.846973	2.52e-05	-3.35123	-4.19824	-0.847317	0.000999715	-0.847317	0.000999715	0.0166864	[-1.35,-0.34]
WASHC2C	-0.0751488	-0.904662	-0.82931	2.87e-05	-1.68538	-2.5149	-0.829713	0.00100161	-0.829713	0.00100161	0.0166864	[-1.32,-0.34]
POLDIP2	-0.091445	-0.910432	-0.819028	2.34e-05	-3.63797	-4.45695	-0.818891	0.000996277	-0.818891	0.000996277	0.0166864	[-1.31,-0.33]
CLINT1	-0.0681733	-0.865418	-0.7973	2.27e-05	-2.8672	-3.66444	-0.797337	0.000999174	-0.797337	0.000999174	0.0166864	[-1.27,-0.32]
BUB1B	-0.111975	-0.907523	-0.795371	2.62e-05	-3.15782	-3.95336	-0.795923	0.00100091	-0.795923	0.00100091	0.0166864	[-1.27,-0.32]
RPS23	0.140274	-0.690305	-0.830346	2.59e-05	-3.90069	-4.73126	-0.830699	0.00101342	-0.830699	0.00101342	0.0168192	[-1.32,-0.34]
TAF1	-0.0334678	-0.819151	-0.785606	2.47e-05	-3.22227	-4.00796	-0.78585	0.00101489	-0.78585	0.00101489	0.0168192	[-1.25,-0.32]
MFSD1	0.208982	-0.547838	-0.756964	2.53e-05	-2.77958	-3.5364	-0.757097	0.00101239	-0.757097	0.00101239	0.0168192	[-1.21,-0.31]
CENPV	-0.0423515	-1.19614	-1.15358	4.41e-05	-4.12351	-5.2773	-1.15544	0.00102634	-1.15544	0.00102634	0.0168911	[-1.84,-0.47]
C2orf72	-0.288073	-1.19762	-0.909622	3.14e-05	-4.93962	-5.84917	-0.910559	0.00102533	-0.910559	0.00102533	0.0168911	[-1.45,-0.37]
SMC6	-0.155593	-0.999253	-0.843384	2.9e-05	-2.85114	-3.69481	-0.843909	0.00102358	-0.843909	0.00102358	0.0168911	[-1.35,-0.34]
ROCK1	-0.0352429	-0.875791	-0.840403	2.56e-05	-3.55022	-4.39076	-0.840526	0.00102629	-0.840526	0.00102629	0.0168911	[-1.34,-0.34]
GEN1	-0.116903	-1.30098	-1.18408	4.33e-05	-4.43196	-5.61604	-1.18597	0.00103179	-1.18597	0.00103179	0.0169107	[-1.89,-0.48]
ZNF155	0.0846905	-0.863064	-0.948079	8.45e-05	-1.43134	-2.37909	-0.948463	0.00103822	-0.948463	0.00103822	0.0169107	[-1.51,-0.38]
DPH3	-0.00980887	-0.908675	-0.898778	3.31e-05	-2.38556	-3.28443	-0.899063	0.00103756	-0.899063	0.00103756	0.0169107	[-1.43,-0.36]
WDR35	-0.119471	-1.01286	-0.893314	3.43e-05	-2.54181	-3.4352	-0.89358	0.00103773	-0.89358	0.00103773	0.0169107	[-1.43,-0.36]
FUNDC1	0.140162	-0.751874	-0.891797	4.07e-05	-1.1271	-2.01913	-0.891963	0.00103605	-0.891963	0.00103605	0.0169107	[-1.42,-0.36]
BDH2	0.273004	-0.59231	-0.865246	4.15e-05	-2.28803	-3.15334	-0.865953	0.00103273	-0.865953	0.00103273	0.0169107	[-1.38,-0.35]
ATG13	0.0252242	-0.817392	-0.842705	2.55e-05	-4.8862	-5.72882	-0.843174	0.0010445	-0.843174	0.0010445	0.0169839	[-1.35,-0.34]
CLK1	0.156622	-0.843021	-0.999641	3.7e-05	-2.96367	-3.96332	-0.999649	0.00106471	-0.999649	0.00106471	0.0172828	[-1.6,-0.4]
HIGD2A	-0.016335	-0.984932	-0.968567	3.28e-05	-4.89917	-5.86777	-0.969429	0.00106788	-0.969429	0.00106788	0.0173048	[-1.55,-0.39]
FKBP3	0.180422	-0.724722	-0.904926	4.12e-05	-2.378	-3.28314	-0.905509	0.00107082	-0.905509	0.00107082	0.0173229	[-1.45,-0.37]
CHML	-0.00933555	-1.37521	-1.36546	5.27e-05	-5.9573	-7.32318	-1.36947	0.00108178	-1.36947	0.00108178	0.0174111	[-2.19,-0.55]
GABARAPL2	-0.0479714	-0.867536	-0.819408	2.96e-05	-2.37645	-3.19602	-0.819977	0.00107841	-0.819977	0.00107841	0.0174111	[-1.31,-0.33]
NAP1L1	-0.0604097	-0.867984	-0.807548	2.57e-05	-3.29618	-4.10376	-0.807776	0.00108002	-0.807776	0.00108002	0.0174111	[-1.29,-0.32]
H2BC8	-0.110125	-1.02709	-0.917012	3.75e-05	-3.15147	-4.06843	-0.917025	0.00108579	-0.917025	0.00108579	0.0174167	[-1.47,-0.37]
NUDC	0.0187129	-0.762715	-0.781212	3.05e-05	-1.4448	-2.22622	-0.781438	0.00108409	-0.781438	0.00108409	0.0174167	[-1.25,-0.31]
CSRNP2	0.138314	-1.51457	-1.65266	7.38e-05	-5.22472	-6.87761	-1.65974	0.00109321	-1.65974	0.00109321	0.0175011	[-2.65,-0.67]
BRD2	-0.0314966	-1.05147	-1.02024	3.59e-05	-6.0863	-7.10627	-1.02101	0.00109474	-1.02101	0.00109474	0.0175011	[-1.63,-0.41]
NEDD4	-0.170352	-0.961042	-0.790596	2.66e-05	-3.38729	-4.17798	-0.790893	0.0011024	-0.790893	0.0011024	0.017594	[-1.26,-0.32]
VPS26B	-0.0724718	-1.01485	-0.942555	3.62e-05	-4.1252	-5.06757	-0.942678	0.00111795	-0.942678	0.00111795	0.0177526	[-1.51,-0.38]
GTF2E2	0.0221753	-0.859627	-0.881904	4.81e-05	-2.14336	-3.02516	-0.882053	0.00111698	-0.882053	0.00111698	0.0177526	[-1.41,-0.35]
LUC7L2	-0.0518818	-0.812392	-0.760313	2.78e-05	-2.46013	-3.22064	-0.760735	0.00111523	-0.760735	0.00111523	0.0177526	[-1.22,-0.3]
PARL	0.149963	-0.839535	-0.989832	3.95e-05	-4.15523	-5.14473	-0.990093	0.00112177	-0.990093	0.00112177	0.0177594	[-1.58,-0.4]
AHR	0.0559746	-0.755118	-0.811172	2.89e-05	-3.77657	-4.58766	-0.811204	0.00112212	-0.811204	0.00112212	0.0177594	[-1.3,-0.32]
TAF5L	0.0106743	-1.49426	-1.50487	6.85e-05	-5.66907	-7.17401	-1.5097	0.00113291	-1.5097	0.00113291	0.0177971	[-2.41,-0.61]
UPP1	0.0851223	-1.32193	-1.40717	6.08e-05	-4.7639	-6.17095	-1.41119	0.00113762	-1.41119	0.00113762	0.0177971	[-2.26,-0.57]
ZNF234	0.0311369	-1.03476	-1.06601	5.22e-05	-2.60721	-3.67311	-1.06751	0.0011265	-1.06751	0.0011265	0.0177971	[-1.71,-0.43]
HNRNPUL2-BSCL2	0.0114499	-0.940029	-0.951753	0.00113568	-0.240819	-1.1923	-0.951737	0.000396173	-0.951753	0.00113568	0.0177971	[-1.55,-0.38]
SLC25A11	0.00795342	-0.825166	-0.833196	3.37e-05	-3.38731	-4.22043	-0.833636	0.00113645	-0.833636	0.00113645	0.0177971	[-1.33,-0.33]
TWF1	-0.159398	-0.962574	-0.803171	2.91e-05	-4.66452	-5.4677	-0.803533	0.00113714	-0.803533	0.00113714	0.0177971	[-1.29,-0.32]
MDH1	0.00365281	-0.788201	-0.79193	3.01e-05	-1.38841	-2.18026	-0.791837	0.00113721	-0.791837	0.00113721	0.0177971	[-1.27,-0.32]
ELOA	0.0445153	-1.07097	-1.11541	4.35e-05	-5.69911	-6.81459	-1.11688	0.00115461	-1.11688	0.00115461	0.0179095	[-1.79,-0.45]
AZIN1	-0.106151	-1.19931	-1.09316	4.51e-05	-5.67306	-6.76622	-1.09408	0.00115507	-1.09408	0.00115507	0.0179095	[-1.75,-0.44]
NFATC2IP	0.0292584	-0.890707	-0.919863	3.61e-05	-4.06593	-4.9859	-0.920711	0.00114778	-0.920711	0.00114778	0.0179095	[-1.47,-0.37]
ARL4A	0.188867	-0.730636	-0.919216	3.65e-05	-3.66093	-4.58043	-0.919994	0.00114886	-0.919994	0.00114886	0.0179095	[-1.47,-0.37]
DVL3	-0.00408653	-0.899443	-0.8954	3.37e-05	-4.97845	-5.8738	-0.895919	0.00115801	-0.895919	0.00115801	0.0179095	[-1.43,-0.36]
ZNF326	-0.182786	-1.02795	-0.84515	3.41e-05	-2.5061	-3.35126	-0.845296	0.00115155	-0.845296	0.00115155	0.0179095	[-1.35,-0.34]
WBP2	-0.0247382	-0.834214	-0.809516	3.21e-05	-2.88236	-3.69184	-0.80988	0.00115793	-0.80988	0.00115793	0.0179095	[-1.3,-0.32]
SRA1	0.0419168	-0.989731	-1.03132	4.59e-05	-3.60825	-4.63989	-1.03236	0.00117451	-1.03236	0.00117451	0.0180567	[-1.65,-0.41]
TUBGCP5	0.0194432	-0.940472	-0.959642	4.26e-05	-3.06506	-4.02498	-0.96068	0.00117184	-0.96068	0.00117184	0.0180567	[-1.54,-0.38]
DROSHA	-0.00494528	-0.881572	-0.876535	3.44e-05	-3.63317	-4.5098	-0.876945	0.00117171	-0.876945	0.00117171	0.0180567	[-1.4,-0.35]
ORC5	0.045241	-0.779355	-0.824619	3.62e-05	-2.38429	-3.20889	-0.824845	0.00117513	-0.824845	0.00117513	0.0180567	[-1.32,-0.33]
VPS26A	-0.108244	-0.947715	-0.83966	3.29e-05	-4.13844	-4.97791	-0.8398	0.0011776	-0.8398	0.0011776	0.0180655	[-1.35,-0.33]
LIG4	0.0236403	-0.922959	-0.946373	4.19e-05	-3.75871	-4.70531	-0.947611	0.00118218	-0.947611	0.00118218	0.0180773	[-1.52,-0.38]
MFF	-0.12092	-0.941884	-0.820765	3.51e-05	-0.807138	-1.6281	-0.820816	0.00118053	-0.820816	0.00118053	0.0180773	[-1.32,-0.33]
RWDD3	0.0280313	-0.914728	-0.942481	4.63e-05	-2.57137	-3.51413	-0.943406	0.00118741	-0.943406	0.00118741	0.018128	[-1.51,-0.38]
RABL2A	0.0628455	-0.933156	-0.995957	6.22e-05	-1.66547	-2.66147	-0.996341	0.00119037	-0.996341	0.00119037	0.018144	[-1.6,-0.4]
AP4M1	0.0899741	-1.01127	-1.10129	8.04e-05	-2.4117	-3.51295	-1.10252	0.00119973	-1.10252	0.00119973	0.018249	[-1.77,-0.44]
GLRX3	-0.0320323	-0.845371	-0.813413	3.39e-05	-2.375	-3.18834	-0.813165	0.0012011	-0.813165	0.0012011	0.018249	[-1.3,-0.32]
FAM210A	0.0488558	-1.02183	-1.07061	4.98e-05	-3.747	-4.81769	-1.07131	0.00121177	-1.07131	0.00121177	0.0182684	[-1.72,-0.43]
CWF19L2	-0.148091	-1.19064	-1.04223	5.43e-05	-2.64554	-3.68809	-1.04395	0.001212	-1.04395	0.001212	0.0182684	[-1.67,-0.41]
SCRN2	0.0474102	-0.89165	-0.938756	5.24e-05	-2.48191	-3.42097	-0.939643	0.0012112	-0.939643	0.0012112	0.0182684	[-1.51,-0.37]
UCK2	0.0596154	-0.810546	-0.86989	3.46e-05	-4.17152	-5.04168	-0.871013	0.001207	-0.871013	0.001207	0.0182684	[-1.4,-0.35]
STK24	0.0109647	-0.730266	-0.741203	3.38e-05	-4.10145	-4.84268	-0.74144	0.00121184	-0.74144	0.00121184	0.0182684	[-1.19,-0.29]
UBE2L3	0.0289101	-0.816025	-0.845111	3.92e-05	-2.43599	-3.28093	-0.845262	0.00121438	-0.845262	0.00121438	0.0182754	[-1.35,-0.33]
DNAJA1	0.0469438	-0.712396	-0.759206	3.12e-05	-2.68429	-3.44363	-0.759494	0.00121987	-0.759494	0.00121987	0.018329	[-1.22,-0.3]
CLOCK	-0.102246	-1.75132	-1.64957	9.13e-05	-6.07544	-7.72451	-1.65651	0.00123915	-1.65651	0.00123915	0.0184844	[-2.66,-0.66]
UACA	-0.205121	-1.21777	-1.01266	4.8e-05	-3.62228	-4.63493	-1.01341	0.00123437	-1.01341	0.00123437	0.0184844	[-1.63,-0.4]
TTC21B	-0.0551623	-0.956227	-0.900858	4.51e-05	-3.41621	-4.31728	-0.901788	0.0012419	-0.901788	0.0012419	0.0184844	[-1.45,-0.36]
U2AF2	-0.0317041	-0.828823	-0.79722	3.82e-05	-2.42791	-3.22503	-0.797234	0.00123745	-0.797234	0.00123745	0.0184844	[-1.28,-0.32]
CTR9	-0.259547	-1.04857	-0.788932	3.57e-05	-2.66245	-3.45147	-0.789032	0.00124154	-0.789032	0.00124154	0.0184844	[-1.27,-0.31]
CHD1L	-0.152641	-0.928917	-0.776214	3.39e-05	-3.33124	-4.10751	-0.776412	0.00123252	-0.776412	0.00123252	0.0184844	[-1.25,-0.31]
MAP2K4	-0.0398804	-0.949187	-0.909013	4.29e-05	-3.22965	-4.13896	-0.909893	0.00124857	-0.909893	0.00124857	0.0184867	[-1.46,-0.36]
FLOT1	-0.0761423	-0.860107	-0.78417	3.35e-05	-3.89495	-4.67892	-0.783984	0.00124788	-0.783984	0.00124788	0.0184867	[-1.26,-0.31]
METAP2	-0.0714467	-0.849478	-0.777885	3.25e-05	-2.24319	-3.02123	-0.778279	0.00124984	-0.778279	0.00124984	0.0184867	[-1.25,-0.31]
MORF4L1	-0.0315829	-0.788294	-0.756597	3.15e-05	-2.23938	-2.99609	-0.756868	0.00124401	-0.756868	0.00124401	0.0184867	[-1.21,-0.3]
EML5	-0.066828	-1.08049	-1.01397	4.87e-05	-3.80295	-4.81662	-1.015	0.00125183	-1.015	0.00125183	0.0184874	[-1.63,-0.4]
ANAPC4	-0.0801982	-0.886448	-0.806089	4.57e-05	-1.31608	-2.12233	-0.806259	0.0012555	-0.806259	0.0012555	0.0185127	[-1.29,-0.32]
SENP6	-0.0107995	-0.848401	-0.837576	3.56e-05	-4.48815	-5.32575	-0.83778	0.00126206	-0.83778	0.00126206	0.0185691	[-1.35,-0.33]
MRPL18	0.0495462	-0.767096	-0.816791	3.72e-05	-2.92127	-3.73791	-0.816738	0.00126323	-0.816738	0.00126323	0.0185691	[-1.31,-0.32]
LIN37	0.0121164	-1.15325	-1.16625	8.19e-05	-3.2707	-4.43606	-1.1683	0.00127367	-1.1683	0.00127367	0.0185788	[-1.88,-0.46]
RPS28	0.150044	-0.680741	-0.830666	8.16e-05	-3.60767	-4.43846	-0.831187	0.00127047	-0.831187	0.00127047	0.0185788	[-1.33,-0.33]
UTP4	-0.0914837	-0.869686	-0.777969	3.67e-05	-3.16345	-3.94165	-0.778304	0.0012736	-0.778304	0.0012736	0.0185788	[-1.25,-0.31]
SKIC8	0.0809238	-0.690973	-0.771813	3.78e-05	-1.6222	-2.3941	-0.772019	0.00126961	-0.772019	0.00126961	0.0185788	[-1.24,-0.3]
CTPS1	-0.0532104	-0.813252	-0.760031	3.2e-05	-3.07183	-3.83187	-0.76015	0.00126813	-0.76015	0.00126813	0.0185788	[-1.22,-0.3]
PSMC2	-0.107592	-0.863683	-0.755857	3.33e-05	-1.71906	-2.47515	-0.755959	0.00127616	-0.755959	0.00127616	0.0185865	[-1.21,-0.3]
GEMIN6	0.0139576	-1.00975	-1.0234	6.16e-05	-1.60875	-2.63246	-1.02383	0.00128452	-1.02383	0.00128452	0.0186511	[-1.64,-0.4]
SFXN2	-0.0384679	-0.870041	-0.831657	3.84e-05	-4.25994	-5.09151	-0.832249	0.00128283	-0.832249	0.00128283	0.0186511	[-1.34,-0.33]
ELP1	-0.174698	-1.10388	-0.929366	4.53e-05	-3.09974	-4.02892	-0.929196	0.0013023	-0.929196	0.0013023	0.0188549	[-1.49,-0.37]
IAH1	0.0385858	-0.837418	-0.875904	5.55e-05	-1.89317	-2.76918	-0.876247	0.00130253	-0.876247	0.00130253	0.0188549	[-1.41,-0.34]
EWSR1	-0.301342	-1.07686	-0.775628	3.62e-05	-1.76147	-2.53699	-0.775371	0.00130618	-0.775371	0.00130618	0.018879	[-1.25,-0.3]
COX10	0.12392	-1.05171	-1.17606	5.55e-05	-4.84089	-6.01652	-1.17827	0.00131648	-1.17827	0.00131648	0.018999	[-1.89,-0.46]
SART3	-0.0547965	-0.937415	-0.882599	4.66e-05	-3.03138	-3.914	-0.883021	0.00132965	-0.883021	0.00132965	0.0190442	[-1.42,-0.35]
EXOC5	-0.0871908	-0.91772	-0.830691	3.81e-05	-4.40269	-5.23322	-0.830934	0.00132851	-0.830934	0.00132851	0.0190442	[-1.34,-0.33]
COX7C	0.113628	-0.667424	-0.781148	3.63e-05	-3.82835	-4.60941	-0.781407	0.00132537	-0.781407	0.00132537	0.0190442	[-1.26,-0.31]
ATL2	0.00098098	-0.762396	-0.763529	3.91e-05	-2.6607	-3.42408	-0.763285	0.00132534	-0.763285	0.00132534	0.0190442	[-1.23,-0.3]
DDX43	-0.108872	-0.864619	-0.755764	4.99e-05	-2.7507	-3.50645	-0.756307	0.00132658	-0.756307	0.00132658	0.0190442	[-1.22,-0.3]
ADH5	-0.0380445	-0.832931	-0.794995	3.7e-05	-2.00174	-2.79663	-0.794746	0.00133278	-0.794746	0.00133278	0.0190604	[-1.28,-0.31]
PAF1	-0.0301468	-0.886574	-0.856358	5.28e-05	-1.53018	-2.38661	-0.856295	0.00133661	-0.856295	0.00133661	0.0190864	[-1.38,-0.34]
USP46	-0.0112908	-1.47705	-1.46582	8.73e-05	-4.8712	-6.33696	-1.47096	0.0013484	-1.47096	0.0013484	0.019127	[-2.37,-0.58]
SNRPF	0.0357155	-1.08489	-1.12037	5.91e-05	-4.88933	-6.00994	-1.12228	0.00134875	-1.12228	0.00134875	0.019127	[-1.81,-0.44]
PCYT1A	0.0393506	-0.993976	-1.0333	4.87e-05	-5.61772	-6.65105	-1.03442	0.00134953	-1.03442	0.00134953	0.019127	[-1.67,-0.4]
METTL13	0.00829854	-0.82827	-0.836772	4.21e-05	-3.70238	-4.53895	-0.837031	0.00134524	-0.837031	0.00134524	0.019127	[-1.35,-0.33]
HNRNPF	-0.138796	-0.857649	-0.718729	3.36e-05	-3.33623	-4.05508	-0.718759	0.0013455	-0.718759	0.0013455	0.019127	[-1.16,-0.28]
PRODH2	-0.0485748	-1.02857	-0.980065	7.15e-05	-2.37937	-3.35936	-0.980885	0.00135489	-0.980885	0.00135489	0.0191744	[-1.58,-0.38]
GNL3	0.00436127	-0.775443	-0.779561	3.82e-05	-3.06983	-3.84963	-0.78015	0.00135708	-0.78015	0.00135708	0.0191768	[-1.26,-0.3]
OBSL1	-0.274509	-1.09796	-0.823299	4.86e-05	-3.15442	-3.97788	-0.824101	0.00136179	-0.824101	0.00136179	0.019214	[-1.33,-0.32]
CEBPZ	-0.15177	-0.931203	-0.779603	4.05e-05	-2.97418	-3.75362	-0.779558	0.00136376	-0.779558	0.00136376	0.019214	[-1.26,-0.3]
CCNB2	-0.0335324	-0.824578	-0.791116	4.16e-05	-2.24855	-3.03959	-0.790945	0.00136957	-0.790945	0.00136957	0.0192673	[-1.27,-0.31]
BORCS7	0.0167731	-0.898948	-0.915701	5.5e-05	-2.33856	-3.25428	-0.916202	0.00137639	-0.916202	0.00137639	0.0192689	[-1.47,-0.36]
HNRNPA0	0.0467772	-0.807655	-0.854284	4.34e-05	-2.71878	-3.57322	-0.854833	0.00137327	-0.854833	0.00137327	0.0192689	[-1.38,-0.33]
LCLAT1	0.176419	-0.631648	-0.807836	4.16e-05	-2.99792	-3.80598	-0.808203	0.0013778	-0.808203	0.0013778	0.0192689	[-1.3,-0.31]
NDUFA4	0.189104	-0.61675	-0.805911	3.87e-05	-1.68414	-2.48999	-0.806094	0.00137713	-0.806094	0.00137713	0.0192689	[-1.3,-0.31]
FXR1	-0.0647837	-0.963279	-0.898544	4.67e-05	-3.48067	-4.37917	-0.898885	0.00138745	-0.898885	0.00138745	0.0193753	[-1.45,-0.35]
KHDRBS1	-0.133067	-0.93374	-0.800597	3.98e-05	-2.93462	-3.7353	-0.801	0.00139128	-0.801	0.00139128	0.0194003	[-1.29,-0.31]
STAU2	-0.073203	-1.11991	-1.04654	6.58e-05	-3.91028	-4.95699	-1.04764	0.00140151	-1.04764	0.00140151	0.0194857	[-1.69,-0.41]
SFPQ	-0.428719	-1.31777	-0.889178	4.65e-05	-3.03404	-3.92309	-0.88909	0.00140068	-0.88909	0.00140068	0.0194857	[-1.43,-0.35]
PAFAH1B1	-0.0431431	-0.849427	-0.80618	4.1e-05	-2.41727	-3.22356	-0.806158	0.00140466	-0.806158	0.00140466	0.0195009	[-1.3,-0.31]
VDAC2	0.00841378	-0.730153	-0.738394	3.86e-05	-2.27131	-3.00988	-0.73839	0.00140908	-0.73839	0.00140908	0.0195337	[-1.19,-0.29]
VPS4A	-0.0527045	-0.880821	-0.828217	4.49e-05	-3.93717	-4.76528	-0.828258	0.00141158	-0.828258	0.00141158	0.0195399	[-1.34,-0.32]
SALL1	-0.217788	-1.25285	-1.03544	5.8e-05	-5.33941	-6.37447	-1.03747	0.00141801	-1.03747	0.00141801	0.01956	[-1.67,-0.4]
LIN9	-0.13176	-1.0957	-0.964339	6.59e-05	-3.60228	-4.56622	-0.965079	0.0014248	-0.965079	0.0014248	0.01956	[-1.56,-0.37]
HNRNPH3	0.0754076	-0.772335	-0.847595	4.66e-05	-3.26681	-4.11456	-0.848008	0.00142212	-0.848008	0.00142212	0.01956	[-1.37,-0.33]
HDAC8	0.00413117	-0.842106	-0.846303	4.68e-05	-3.68878	-4.53502	-0.846558	0.00142208	-0.846558	0.00142208	0.01956	[-1.37,-0.33]
PLIN2	-0.155572	-0.985067	-0.82971	5.18e-05	-3.13542	-3.96491	-0.830475	0.00142338	-0.830475	0.00142338	0.01956	[-1.34,-0.32]
XRCC6	-0.121606	-0.878343	-0.756602	3.79e-05	-2.61964	-3.37638	-0.756569	0.00142539	-0.756569	0.00142539	0.01956	[-1.22,-0.29]
HJURP	-0.046993	-0.892602	-0.845788	5.27e-05	-3.33404	-4.17965	-0.846365	0.00143685	-0.846365	0.00143685	0.0196192	[-1.37,-0.33]
MTA2	-0.0516288	-0.858614	-0.807207	4.38e-05	-3.32246	-4.12944	-0.806926	0.0014329	-0.806926	0.0014329	0.0196192	[-1.3,-0.31]
NUP160	-0.181944	-0.981842	-0.799743	4.4e-05	-3.08095	-3.88085	-0.800306	0.00143797	-0.800306	0.00143797	0.0196192	[-1.29,-0.31]
MTREX	-0.268359	-1.05836	-0.789997	5.01e-05	-2.94021	-3.73021	-0.790254	0.00143691	-0.790254	0.00143691	0.0196192	[-1.27,-0.31]
DOP1A	-0.104921	-1.078	-0.973267	5.91e-05	-3.51972	-4.4928	-0.974202	0.00144567	-0.974202	0.00144567	0.0196678	[-1.57,-0.38]
PAK1IP1	0.0461616	-0.821472	-0.867802	7.28e-05	-2.21397	-3.08161	-0.867758	0.00144435	-0.867758	0.00144435	0.0196678	[-1.4,-0.34]
MYCBP	0.0633358	-1.19166	-1.25488	7.96e-05	-4.91766	-6.17266	-1.25669	0.00145011	-1.25669	0.00145011	0.0196999	[-2.03,-0.49]
GIGYF2	-0.177043	-1.0164	-0.839429	4.68e-05	-3.02392	-3.86328	-0.839555	0.00145501	-0.839555	0.00145501	0.0197139	[-1.35,-0.32]
PRDX1	0.103309	-0.671607	-0.774942	4.14e-05	-1.88013	-2.65505	-0.774763	0.00145529	-0.774763	0.00145529	0.0197139	[-1.25,-0.3]
KIAA1328	0.0434256	-1.39666	-1.43977	0.000100657	-4.10006	-5.54014	-1.44463	0.00146175	-1.44463	0.00146175	0.0197187	[-2.33,-0.56]
CNOT6L	0.00906884	-0.936384	-0.945258	4.88e-05	-5.77068	-6.71613	-0.94676	0.00146091	-0.94676	0.00146091	0.0197187	[-1.53,-0.37]
PPP2CB	0.0542261	-0.805613	-0.859544	4.76e-05	-3.6793	-4.53914	-0.859977	0.00146187	-0.859977	0.00146187	0.0197187	[-1.39,-0.33]
CWC22	-0.115535	-0.932013	-0.81646	5.26e-05	-2.53102	-3.3475	-0.816715	0.00146595	-0.816715	0.00146595	0.0197456	[-1.32,-0.32]
DRAP1	0.015167	-0.858226	-0.873093	5.54e-05	-3.07616	-3.94956	-0.873441	0.00147068	-0.873441	0.00147068	0.0197654	[-1.41,-0.34]
UBLCP1	-0.00975522	-0.790849	-0.781114	4.49e-05	-2.84588	-3.62697	-0.781431	0.00147159	-0.781431	0.00147159	0.0197654	[-1.26,-0.3]
TKFC	-0.118619	-0.957466	-0.838754	5.04e-05	-3.5338	-4.37265	-0.839484	0.00147405	-0.839484	0.00147405	0.0197705	[-1.36,-0.32]
CPNE2	0.0285885	-1.51847	-1.54769	0.000113793	-4.37438	-5.92144	-1.55251	0.00147919	-1.55251	0.00147919	0.0198116	[-2.51,-0.6]
FBH1	0.0951153	-0.868509	-0.963549	5.53e-05	-4.25871	-5.22233	-0.96432	0.00148779	-0.96432	0.00148779	0.0198707	[-1.56,-0.37]
MIOS	-0.0231218	-0.801926	-0.778763	4.7e-05	-2.80048	-3.57928	-0.778879	0.00148764	-0.778879	0.00148764	0.0198707	[-1.26,-0.3]
TOP3A	0.072304	-1.24562	-1.31836	9.03e-05	-4.00345	-5.32138	-1.32118	0.00150044	-1.32118	0.00150044	0.0199909	[-2.13,-0.51]
RALGAPB	0.0111724	-0.806176	-0.817408	4.55e-05	-3.64545	-4.4628	-0.817406	0.00150326	-0.817406	0.00150326	0.0199909	[-1.32,-0.31]
EIF2AK4	0.0408789	-0.772855	-0.813602	4.58e-05	-2.91036	-3.72409	-0.814073	0.00150732	-0.814073	0.00150732	0.0199909	[-1.31,-0.31]
WDR77	-0.0391559	-0.830958	-0.791779	4.74e-05	-3.03012	-3.82192	-0.791819	0.00150658	-0.791819	0.00150658	0.0199909	[-1.28,-0.3]
DDX46	-0.167129	-0.922331	-0.755328	4.47e-05	-2.77801	-3.53321	-0.755159	0.00150239	-0.755159	0.00150239	0.0199909	[-1.22,-0.29]
HBP1	-0.156585	-0.922389	-0.765762	4.48e-05	-2.09739	-2.8632	-0.765777	0.0015123	-0.765777	0.0015123	0.020029	[-1.24,-0.29]
IK	-0.129194	-0.860542	-0.731205	4.94e-05	-1.68913	-2.42048	-0.73129	0.00151444	-0.73129	0.00151444	0.0200294	[-1.18,-0.28]
GLYR1	-0.0824399	-0.892278	-0.80969	4.65e-05	-4.38412	-5.19395	-0.810553	0.00152192	-0.810553	0.00152192	0.0201001	[-1.31,-0.31]
HAPSTR1	-0.0517671	-0.826508	-0.774541	4.33e-05	-5.02957	-5.80431	-0.775115	0.00152402	-0.775115	0.00152402	0.0201001	[-1.25,-0.3]
PSMA4	0.0202643	-0.895671	-0.916027	5.71e-05	-2.29111	-3.20704	-0.916259	0.00153044	-0.916259	0.00153044	0.0201307	[-1.48,-0.35]
MAGED4	0.328329	-0.546577	-0.874978	7.62e-05	-1.09451	-1.96942	-0.874809	0.00153058	-0.874809	0.00153058	0.0201307	[-1.41,-0.34]
UBE2D2	-0.0338528	-0.991042	-0.957416	5.78e-05	-4.27546	-5.23265	-0.957405	0.00153589	-0.957405	0.00153589	0.0201726	[-1.55,-0.37]
CDR2	0.119065	-0.857468	-0.976345	6.31e-05	-3.84483	-4.82136	-0.977542	0.00155064	-0.977542	0.00155064	0.0202822	[-1.58,-0.37]
MEPCE	-0.133282	-1.07637	-0.943262	6.93e-05	-2.807	-3.75009	-0.943452	0.00154674	-0.943452	0.00154674	0.0202822	[-1.53,-0.36]
TAF6L	0.10848	-0.689758	-0.798009	6.38e-05	-2.1828	-2.98104	-0.798497	0.00154883	-0.798497	0.00154883	0.0202822	[-1.29,-0.31]
FAM76B	-0.055573	-1.54253	-1.48691	0.000117518	-4.57632	-6.06328	-1.49077	0.00155764	-1.49077	0.00155764	0.0202993	[-2.41,-0.58]
TADA2B	0.00203199	-1.12658	-1.12849	7.91e-05	-3.8268	-4.95541	-1.13015	0.00155836	-1.13015	0.00155836	0.0202993	[-1.83,-0.43]
GCHFR	0.013333	-1.11227	-1.12555	9.8e-05	-3.29152	-4.41712	-1.12746	0.0015542	-1.12746	0.0015542	0.0202993	[-1.82,-0.43]
DNAJC13	-0.14058	-0.968245	-0.827622	5.11e-05	-3.57744	-4.40511	-0.828194	0.00157226	-0.828194	0.00157226	0.0204523	[-1.34,-0.32]
GPBP1L1	-0.0102087	-1.40788	-1.39797	9.78e-05	-6.84338	-8.24105	-1.40097	0.00158536	-1.40097	0.00158536	0.0204528	[-2.27,-0.54]
ANKRD49	-0.0116881	-1.16601	-1.15477	8.94e-05	-3.92171	-5.07603	-1.15612	0.00159068	-1.15612	0.00159068	0.0204528	[-1.87,-0.44]
CDC42SE2	0.0342468	-1.07686	-1.11128	7.45e-05	-5.15667	-6.26778	-1.11214	0.00158639	-1.11214	0.00158639	0.0204528	[-1.8,-0.43]
RPP21	0.137722	-0.915503	-1.05325	9.62e-05	-3.25394	-4.30717	-1.05487	0.0015905	-1.05487	0.0015905	0.0204528	[-1.71,-0.4]
LATS1	-0.0381245	-1.02846	-0.990129	6.23e-05	-5.05858	-6.04892	-0.991882	0.00159415	-0.991882	0.00159415	0.0204528	[-1.61,-0.38]
PPM1A	-0.046838	-0.968997	-0.922172	6.14e-05	-3.68021	-4.60237	-0.922373	0.00158992	-0.922373	0.00158992	0.0204528	[-1.49,-0.35]
ITGB3BP	-0.0649089	-0.967776	-0.902661	5.98e-05	-4.23697	-5.13984	-0.904307	0.00158515	-0.904307	0.00158515	0.0204528	[-1.46,-0.34]
MEF2A	0.0109486	-0.84889	-0.859815	5.42e-05	-4.39218	-5.25201	-0.860188	0.00159545	-0.860188	0.00159545	0.0204528	[-1.39,-0.33]
MRPS27	-0.0980632	-0.951487	-0.853241	5.15e-05	-4.74905	-5.60247	-0.853618	0.00157486	-0.853618	0.00157486	0.0204528	[-1.38,-0.33]
H2BC17	-0.0850773	-0.909844	-0.824635	5.21e-05	-1.60879	-2.43355	-0.824673	0.00159599	-0.824673	0.00159599	0.0204528	[-1.33,-0.31]
RERE	-0.0684064	-0.876722	-0.808359	5.09e-05	-4.08851	-4.89682	-0.808624	0.00158176	-0.808624	0.00158176	0.0204528	[-1.31,-0.31]
DHX35	0.141543	-0.843343	-0.984585	8.35e-05	-2.93505	-3.91993	-0.985981	0.00160095	-0.985981	0.00160095	0.0204612	[-1.6,-0.38]
DDAH1	-0.153525	-1.03188	-0.87853	5.4e-05	-5.36601	-6.24437	-0.879058	0.00159917	-0.879058	0.00159917	0.0204612	[-1.42,-0.34]
MFAP1	-0.0463585	-0.905214	-0.858857	6.62e-05	-1.13441	-1.99326	-0.859232	0.00160644	-0.859232	0.00160644	0.0205036	[-1.39,-0.33]
ATP5ME	0.126341	-0.684258	-0.81085	0.00018708	-3.18697	-3.99757	-0.811241	0.00161239	-0.811241	0.00161239	0.0205521	[-1.31,-0.31]
ATG2B	0.0408421	-0.761672	-0.802483	5.07e-05	-4.54254	-5.34505	-0.802568	0.00162081	-0.802568	0.00162081	0.020604	[-1.3,-0.31]
AS3MT	-0.00188433	-0.716588	-0.714749	4.77e-05	-2.59631	-3.31101	-0.714596	0.00161866	-0.714596	0.00161866	0.020604	[-1.16,-0.27]
UBC	-0.144713	-0.972173	-0.827323	5.81e-05	0.702312	-0.125148	-0.827603	0.00164544	-0.827603	0.00164544	0.0208891	[-1.34,-0.31]
EIF1AD	0.00106943	-0.865635	-0.866526	6.19e-05	-3.59558	-4.46228	-0.867272	0.00166187	-0.867272	0.00166187	0.0210696	[-1.41,-0.33]
DIS3	-0.182217	-0.927942	-0.745574	5.52e-05	-2.89427	-3.63999	-0.745803	0.00166493	-0.745803	0.00166493	0.0210803	[-1.21,-0.28]
PPWD1	0.0444735	-0.862989	-0.907477	7.51e-05	-2.63559	-3.54305	-0.908281	0.00167022	-0.908281	0.00167022	0.021119	[-1.47,-0.34]
SPOPL	-0.142914	-2.09115	-1.94856	0.000178063	-6.5128	-8.46103	-1.96479	0.00169431	-1.96479	0.00169431	0.0211248	[-3.21,-0.75]
SERGEF	0.0235819	-1.26065	-1.28429	0.000101723	-4.28968	-5.57391	-1.28759	0.00169288	-1.28759	0.00169288	0.0211248	[-2.09,-0.49]
DIMT1	0.0858231	-1.06339	-1.14957	9.56e-05	-3.47649	-4.62571	-1.15098	0.00170304	-1.15098	0.00170304	0.0211248	[-1.87,-0.44]
FAM204A	-0.170277	-1.26829	-1.09793	7.8e-05	-5.49253	-6.59055	-1.1006	0.00167494	-1.1006	0.00167494	0.0211248	[-1.79,-0.42]
UVRAG	-0.119896	-1.17955	-1.05944	8.03e-05	-4.47107	-5.53072	-1.06147	0.00168495	-1.06147	0.00168495	0.0211248	[-1.72,-0.4]
UBE2G1	-0.118266	-1.15951	-1.04134	7.59e-05	-4.97359	-6.01484	-1.04237	0.00168099	-1.04237	0.00168099	0.0211248	[-1.69,-0.4]
CENPJ	0.0425483	-0.942223	-0.984569	8.6e-05	-3.37103	-4.35581	-0.986119	0.00171071	-0.986119	0.00171071	0.0211248	[-1.6,-0.37]
CTTN	0.0659777	-0.815698	-0.881542	6.22e-05	-3.9905	-4.87217	-0.881931	0.00170499	-0.881931	0.00170499	0.0211248	[-1.43,-0.33]
SOS1	-0.249095	-1.12647	-0.877243	6.1e-05	-5.02699	-5.90437	-0.877773	0.00169709	-0.877773	0.00169709	0.0211248	[-1.42,-0.33]
BAZ1A	-0.223589	-1.08767	-0.863858	7.75e-05	-3.32617	-4.19025	-0.865156	0.00169984	-0.865156	0.00169984	0.0211248	[-1.4,-0.33]
SETDB1	-0.229661	-1.03822	-0.808449	6.66e-05	-2.72489	-3.53345	-0.808632	0.00168316	-0.808632	0.00168316	0.0211248	[-1.31,-0.31]
CCDC82	0.131494	-0.667177	-0.798867	6.47e-05	-2.68985	-3.48852	-0.799137	0.00170469	-0.799137	0.00170469	0.0211248	[-1.3,-0.3]
SKAP2	-0.0417537	-0.837954	-0.795974	5.74e-05	-2.79755	-3.59375	-0.796478	0.0017098	-0.796478	0.0017098	0.0211248	[-1.29,-0.3]
CINP	-0.0107015	-0.795309	-0.784656	6.24e-05	-2.7226	-3.50721	-0.78505	0.00169775	-0.78505	0.00169775	0.0211248	[-1.27,-0.3]
RNPEP	0.0601446	-0.723098	-0.783444	5.86e-05	-3.07402	-3.85726	-0.783708	0.00168794	-0.783708	0.00168794	0.0211248	[-1.27,-0.3]
BCCIP	-0.056262	-0.80785	-0.751542	5.17e-05	-3.04877	-3.80036	-0.751973	0.00169287	-0.751973	0.00169287	0.0211248	[-1.22,-0.28]
HNRNPA2B1	0.0174939	-0.730267	-0.747781	4.95e-05	-2.02008	-2.76784	-0.747847	0.00167839	-0.747847	0.00167839	0.0211248	[-1.21,-0.28]
ALDH1A1	0.0727241	-0.663381	-0.736125	4.85e-05	-2.64422	-3.38033	-0.736284	0.00170981	-0.736284	0.00170981	0.0211248	[-1.19,-0.28]
TBX3	0.229974	-0.739522	-0.969534	7.26e-05	-3.5173	-4.4868	-0.969923	0.00171358	-0.969923	0.00171358	0.0211327	[-1.57,-0.37]
KRBOX4	0.138926	-0.87646	-1.01559	0.000100054	-2.53556	-3.55095	-1.0161	0.00172102	-1.0161	0.00172102	0.0211525	[-1.65,-0.38]
PCID2	-0.126749	-1.00215	-0.875234	7.95e-05	-1.79719	-2.67259	-0.875562	0.00171836	-0.875562	0.00171836	0.0211525	[-1.42,-0.33]
FKBP8	-0.00270094	-0.788736	-0.785946	5.85e-05	-3.09863	-3.88466	-0.785901	0.00172633	-0.785901	0.00172633	0.0211525	[-1.28,-0.3]
PPA1	-0.056233	-0.840297	-0.784187	5.49e-05	-4.1887	-4.97276	-0.783998	0.00172443	-0.783998	0.00172443	0.0211525	[-1.27,-0.3]
TNS3	-0.173272	-0.94348	-0.769962	5.24e-05	-5.06819	-5.8384	-0.770437	0.0017254	-0.770437	0.0017254	0.0211525	[-1.25,-0.29]
CELF1	-0.0812553	-0.918371	-0.836975	6.01e-05	-3.84739	-4.68451	-0.837126	0.00173242	-0.837126	0.00173242	0.0211999	[-1.36,-0.32]
PNRC2	-0.0176279	-1.04571	-1.02794	7.57e-05	-6.12963	-7.1577	-1.02913	0.00174596	-1.02913	0.00174596	0.0212015	[-1.67,-0.39]
STUB1	-0.0537936	-1.01066	-0.956804	7.63e-05	-4.24064	-5.19751	-0.957684	0.00174022	-0.957684	0.00174022	0.0212015	[-1.55,-0.36]
CUL5	-0.0289991	-0.876286	-0.847522	6.47e-05	-4.40937	-5.25666	-0.84731	0.00174012	-0.84731	0.00174012	0.0212015	[-1.38,-0.32]
CDC73	-0.0708277	-0.903876	-0.833185	6.5e-05	-2.5962	-3.42925	-0.833247	0.00174527	-0.833247	0.00174527	0.0212015	[-1.35,-0.31]
POLD2	0.054626	-0.777027	-0.831916	6.1e-05	-4.72775	-5.55941	-0.831848	0.0017455	-0.831848	0.0017455	0.0212015	[-1.35,-0.31]
FARSB	-0.165145	-0.940261	-0.775102	5.93e-05	-1.63869	-2.41381	-0.775169	0.00173971	-0.775169	0.00173971	0.0212015	[-1.26,-0.29]
TMEM185A	0.420185	-0.549202	-0.969518	9.39e-05	-2.19872	-3.16811	-0.969908	0.00175637	-0.969908	0.00175637	0.0212989	[-1.58,-0.36]
GNL3L	0.0561092	-0.807355	-0.863198	6.11e-05	-4.59423	-5.45769	-0.864252	0.00176066	-0.864252	0.00176066	0.0212989	[-1.4,-0.32]
DDX23	0.00981377	-0.798882	-0.808484	6.55e-05	-2.36644	-3.17514	-0.808651	0.0017607	-0.808651	0.0017607	0.0212989	[-1.31,-0.3]
PTK2	0.00529122	-0.863916	-0.869176	6.35e-05	-4.57086	-5.44007	-0.869548	0.00176421	-0.869548	0.00176421	0.0213142	[-1.41,-0.33]
RAD51C	0.102889	-0.839535	-0.942578	9.15e-05	-2.75314	-3.69556	-0.943609	0.00177555	-0.943609	0.00177555	0.0213303	[-1.53,-0.35]
PAIP1	-0.0421657	-0.835509	-0.793522	6.16e-05	-2.93858	-3.73192	-0.793775	0.001776	-0.793775	0.001776	0.0213303	[-1.29,-0.3]
CAPRIN1	-0.22737	-1.00534	-0.777874	5.62e-05	-3.5393	-4.31727	-0.778269	0.00177678	-0.778269	0.00177678	0.0213303	[-1.26,-0.29]
MAP4K3	-0.21037	-0.97419	-0.763717	5.78e-05	-3.81953	-4.58335	-0.763884	0.00177623	-0.763884	0.00177623	0.0213303	[-1.24,-0.29]
EIF3C	-0.0692921	-0.832278	-0.763163	5.82e-05	-1.31214	-2.07512	-0.763166	0.00176959	-0.763166	0.00176959	0.0213303	[-1.24,-0.29]
RAB1A	-0.0245528	-0.816508	-0.79171	5.89e-05	-3.54717	-4.33913	-0.792158	0.00178427	-0.792158	0.00178427	0.0213933	[-1.29,-0.3]
PCGF5	-0.108372	-1.39541	-1.28754	0.000107851	-5.49657	-6.7836	-1.29012	0.00179527	-1.29012	0.00179527	0.0214224	[-2.1,-0.48]
ZBTB5	-0.00361957	-1.21874	-1.21536	9.72e-05	-5.24547	-6.46059	-1.21818	0.00179335	-1.21818	0.00179335	0.0214224	[-1.98,-0.46]
OSTF1	0.0616403	-1.04654	-1.10778	0.000107835	-2.91905	-4.02723	-1.10958	0.00179573	-1.10958	0.00179573	0.0214224	[-1.8,-0.42]
CEP63	-0.0971158	-1.12499	-1.02791	9.51e-05	-3.31833	-4.3462	-1.02928	0.001794	-1.02928	0.001794	0.0214224	[-1.67,-0.39]
ASH1L	-0.0744726	-0.985339	-0.910956	6.95e-05	-4.74897	-5.65984	-0.911427	0.00179891	-0.911427	0.00179891	0.0214334	[-1.48,-0.34]
SAP30BP	0.0903265	-0.781473	-0.871745	7.77e-05	-2.1051	-2.9769	-0.871867	0.00180353	-0.871867	0.00180353	0.0214399	[-1.42,-0.33]
DHRS7	0.4002	-0.426475	-0.82642	7.24e-05	-1.22541	-2.05208	-0.826943	0.00180623	-0.826943	0.00180623	0.0214399	[-1.34,-0.31]
MNAT1	0.0747893	-0.671746	-0.746507	7.39e-05	-2.08656	-2.83309	-0.746638	0.00180434	-0.746638	0.00180434	0.0214399	[-1.21,-0.28]
ZNF778	0.204036	-0.934216	-1.13846	9.92e-05	-4.11306	-5.25131	-1.13958	0.00181095	-1.13958	0.00181095	0.0214424	[-1.85,-0.43]
GRSF1	-0.0184394	-0.748261	-0.729827	5.85e-05	-3.32301	-4.05283	-0.730047	0.00181065	-0.730047	0.00181065	0.0214424	[-1.19,-0.27]
UAP1	-0.0418555	-1.03801	-0.996352	7.94e-05	-5.20447	-6.20062	-0.997475	0.00181349	-0.997475	0.00181349	0.0214457	[-1.62,-0.37]
ARL5A	-0.023778	-1.30138	-1.2773	0.000105839	-6.35286	-7.63046	-1.28072	0.00182996	-1.28072	0.00182996	0.0216042	[-2.09,-0.48]
TTC33	-0.12005	-0.907993	-0.788127	7.71e-05	-3.03651	-3.82445	-0.788397	0.00183144	-0.788397	0.00183144	0.0216042	[-1.28,-0.29]
H3C1	-0.0915002	-0.889005	-0.797682	7.18e-05	-2.68955	-3.48706	-0.797816	0.0018376	-0.797816	0.0018376	0.02165	[-1.3,-0.3]
ZBTB26	0.0977677	-1.25584	-1.35401	0.000109695	-5.35138	-6.70499	-1.35884	0.00185136	-1.35884	0.00185136	0.0216544	[-2.22,-0.51]
TCHP	-0.0788835	-1.36828	-1.28971	0.000125914	-3.77273	-5.06213	-1.29355	0.00185145	-1.29355	0.00185145	0.0216544	[-2.11,-0.48]
RING1	-0.0421642	-1.03371	-0.991467	8.71e-05	-3.59782	-4.58936	-0.992045	0.00184489	-0.992045	0.00184489	0.0216544	[-1.61,-0.37]
GSTA4	-0.0877534	-1.00938	-0.921598	8.61e-05	-3.42271	-4.34433	-0.923055	0.0018436	-0.923055	0.0018436	0.0216544	[-1.5,-0.34]
TRIP4	-0.119437	-1.03242	-0.91276	8.39e-05	-3.03809	-3.95108	-0.913988	0.00184977	-0.913988	0.00184977	0.0216544	[-1.49,-0.34]
ACADVL	0.0988313	-0.695798	-0.794725	6.23e-05	-3.50675	-4.30138	-0.795103	0.00185166	-0.795103	0.00185166	0.0216544	[-1.29,-0.3]
UBE2R2	-6.45e-05	-0.822508	-0.822256	6.89e-05	-2.30563	-3.12807	-0.822794	0.00186058	-0.822794	0.00186058	0.0217052	[-1.34,-0.31]
CSTF3	-0.202135	-1.00452	-0.802287	8.45e-05	-2.824	-3.62638	-0.80313	0.00185844	-0.80313	0.00185844	0.0217052	[-1.31,-0.3]
PRKAA2	0.012226	-1.02461	-1.03657	9.22e-05	-4.23912	-5.27596	-1.03719	0.00187331	-1.03719	0.00187331	0.0218002	[-1.69,-0.39]
CPOX	0.190458	-0.695456	-0.885954	8.64e-05	-1.99527	-2.88119	-0.886065	0.00187105	-0.886065	0.00187105	0.0218002	[-1.44,-0.33]
MGME1	0.0110862	-0.995182	-1.00624	9.3e-05	-3.18663	-4.1929	-1.00717	0.00187966	-1.00717	0.00187966	0.0218206	[-1.64,-0.38]
CLIC4	-0.0938159	-0.967035	-0.873332	7.57e-05	-2.52476	-3.39798	-0.873416	0.00187769	-0.873416	0.00187769	0.0218206	[-1.42,-0.32]
AFG1L	-0.0556119	-1.29155	-1.23627	0.000126704	-3.74324	-4.97919	-1.23834	0.00189189	-1.23834	0.00189189	0.0218709	[-2.02,-0.46]
SNX11	-0.0117855	-1.17708	-1.165	0.00010562	-4.22188	-5.38718	-1.16797	0.00189701	-1.16797	0.00189701	0.0218709	[-1.9,-0.43]
ADD1	-0.0610568	-0.89018	-0.828882	6.94e-05	-2.55372	-3.38284	-0.829087	0.00190241	-0.829087	0.00190241	0.0218709	[-1.35,-0.31]
ALG11	0.208749	-0.590799	-0.799251	6.72e-05	-3.09978	-3.89933	-0.799838	0.00189144	-0.799838	0.00189144	0.0218709	[-1.3,-0.3]
XPNPEP1	0.0204406	-0.764197	-0.784759	7.06e-05	-1.81521	-2.59985	-0.78472	0.00189934	-0.78472	0.00189934	0.0218709	[-1.28,-0.29]
PGM1	-0.119027	-0.888587	-0.769365	7.49e-05	-2.73469	-3.50425	-0.76979	0.00189758	-0.76979	0.00189758	0.0218709	[-1.25,-0.29]
RBM12	-0.100666	-0.845731	-0.74505	6.16e-05	-4.43924	-5.18431	-0.74508	0.00189817	-0.74508	0.00189817	0.0218709	[-1.21,-0.28]
ATP5F1B	0.021797	-0.708366	-0.730297	5.77e-05	-2.20088	-2.93104	-0.729937	0.00190086	-0.729937	0.00190086	0.0218709	[-1.19,-0.27]
CCZ1B	0.0737204	-0.705926	-0.779534	6.42e-05	-2.42741	-3.20706	-0.779589	0.00190627	-0.779589	0.00190627	0.0218887	[-1.27,-0.29]
GFUS	0.00681609	-0.956443	-0.963184	9.13e-05	-3.64849	-4.61175	-0.964412	0.00191325	-0.964412	0.00191325	0.0218894	[-1.57,-0.36]
SLF2	-0.0250044	-0.92753	-0.902654	7.25e-05	-5.14765	-6.05018	-0.903631	0.00191199	-0.903631	0.00191199	0.0218894	[-1.47,-0.33]
RHEB	-0.0327551	-0.892367	-0.859429	7.63e-05	-3.01499	-3.8746	-0.860157	0.00191089	-0.860157	0.00191089	0.0218894	[-1.4,-0.32]
IFRD1	0.124184	-0.905425	-1.0296	8.23e-05	-5.16252	-6.19213	-1.0311	0.00192062	-1.0311	0.00192062	0.021921	[-1.68,-0.38]
NECAP1	-0.0244046	-0.908899	-0.884528	8.01e-05	-3.47725	-4.36175	-0.885222	0.001919	-0.885222	0.001919	0.021921	[-1.44,-0.33]
TMA7	0.0348917	-0.817889	-0.852612	8.14e-05	-1.5363	-2.38908	-0.852922	0.00192491	-0.852922	0.00192491	0.0219435	[-1.39,-0.32]
CRLS1	-0.0537172	-1.10281	-1.04894	0.000104267	-4.71427	-5.76336	-1.05031	0.00193633	-1.05031	0.00193633	0.0220473	[-1.71,-0.39]
KHDC4	0.298739	-0.733399	-1.03213	8.76e-05	-4.47846	-5.5106	-1.03316	0.001946	-1.03316	0.001946	0.0221044	[-1.68,-0.38]
CNEP1R1	0.147633	-0.867443	-1.01518	0.000107537	-3.07713	-4.09221	-1.01606	0.00194563	-1.01606	0.00194563	0.0221044	[-1.66,-0.38]
HIF1A	-0.0944775	-0.943731	-0.849079	7.61e-05	-3.93101	-4.78026	-0.8494	0.00194838	-0.8494	0.00194838	0.0221049	[-1.39,-0.31]
FANCG	0.0624982	-0.937587	-1.00041	9.33e-05	-3.76553	-4.76562	-1.00163	0.00196192	-1.00163	0.00196192	0.0221377	[-1.63,-0.37]
SMARCC2	0.0730196	-0.897304	-0.970297	8.85e-05	-4.05381	-5.02413	-0.970769	0.00195673	-0.970769	0.00195673	0.0221377	[-1.58,-0.36]
QKI	-0.116176	-0.907225	-0.791195	6.98e-05	-4.682	-5.47305	-0.791213	0.00195429	-0.791213	0.00195429	0.0221377	[-1.29,-0.29]
LAP3	-0.0453456	-0.807015	-0.761692	6.9e-05	-2.88057	-3.64224	-0.761769	0.00195897	-0.761769	0.00195897	0.0221377	[-1.24,-0.28]
RTF2	-0.0103894	-0.759056	-0.748785	6.72e-05	-2.97453	-3.7232	-0.748888	0.00196292	-0.748888	0.00196292	0.0221377	[-1.22,-0.28]
ACSF2	0.337802	-1.31603	-1.6543	0.00018674	-3.53074	-5.18457	-1.66131	0.00200271	-1.66131	0.00200271	0.0222251	[-2.71,-0.61]
CENPW	0.105574	-1.12515	-1.23101	0.000142963	-3.24379	-4.47452	-1.2329	0.00203412	-1.2329	0.00203412	0.0222251	[-2.01,-0.45]
FEM1B	0.00045916	-1.02722	-1.02767	9.68e-05	-4.87582	-5.9035	-1.02831	0.00200076	-1.02831	0.00200076	0.0222251	[-1.68,-0.38]
MED27	-0.0144608	-0.955409	-0.941091	0.00011429	-2.75369	-3.69464	-0.941985	0.00201165	-0.941985	0.00201165	0.0222251	[-1.54,-0.35]
ERI1	-0.0384471	-0.972714	-0.934398	9.98e-05	-3.10798	-4.04224	-0.934682	0.00202592	-0.934682	0.00202592	0.0222251	[-1.53,-0.34]
TVP23C	0.276248	-0.634057	-0.910527	0.000154117	-1.66212	-2.57242	-0.910679	0.00203621	-0.910679	0.00203621	0.0222251	[-1.49,-0.33]
UBTF	-0.211383	-1.11396	-0.902809	8.72e-05	-3.39671	-4.29929	-0.902648	0.00203369	-0.902648	0.00203369	0.0222251	[-1.47,-0.33]
DYNLL1	0.0521304	-0.826407	-0.878437	8.1e-05	-3.16003	-4.03856	-0.878455	0.00200127	-0.878455	0.00200127	0.0222251	[-1.43,-0.32]
GTF2A1	-0.162761	-1.03821	-0.875242	8.73e-05	-4.38223	-5.25768	-0.876216	0.00203553	-0.876216	0.00203553	0.0222251	[-1.43,-0.32]
ZXDB	-0.125837	-0.986194	-0.86046	9.86e-05	-3.50138	-4.36173	-0.861252	0.00203094	-0.861252	0.00203094	0.0222251	[-1.41,-0.32]
UTP20	-0.512057	-1.36822	-0.855863	8.61e-05	-3.47932	-4.33548	-0.856554	0.00202073	-0.856554	0.00202073	0.0222251	[-1.4,-0.31]
TJP2	-0.26623	-1.12179	-0.855772	8.3e-05	-3.65034	-4.5059	-0.856093	0.00199434	-0.856093	0.00199434	0.0222251	[-1.4,-0.32]
POLR3D	0.05259	-0.79761	-0.850119	8.23e-05	-3.86426	-4.71446	-0.850867	0.00203219	-0.850867	0.00203219	0.0222251	[-1.39,-0.31]
THUMPD3	-0.0744933	-0.920745	-0.846305	8.02e-05	-2.4309	-3.27715	-0.84656	0.00199826	-0.84656	0.00199826	0.0222251	[-1.38,-0.31]
PHPT1	0.0338745	-0.808042	-0.841936	8.2e-05	-2.04325	-2.88517	-0.841723	0.00203123	-0.841723	0.00203123	0.0222251	[-1.37,-0.31]
CCNC	-0.00363243	-0.827664	-0.823912	7.25e-05	-4.99673	-5.82076	-0.82417	0.00197517	-0.82417	0.00197517	0.0222251	[-1.35,-0.3]
DCTN4	-0.114112	-0.935709	-0.821439	7.79e-05	-2.52269	-3.34429	-0.821509	0.00198721	-0.821509	0.00198721	0.0222251	[-1.34,-0.3]
RHPN2	-0.0502995	-0.866294	-0.815863	7.39e-05	-3.63669	-4.45268	-0.816066	0.00202023	-0.816066	0.00202023	0.0222251	[-1.33,-0.3]
PKP4	-0.105658	-0.914456	-0.808696	7.4e-05	-5.17133	-5.98013	-0.809246	0.00202727	-0.809246	0.00202727	0.0222251	[-1.32,-0.3]
SNX5	0.000907461	-0.80171	-0.802844	7.33e-05	-3.38312	-4.18574	-0.802582	0.00198902	-0.802582	0.00198902	0.0222251	[-1.31,-0.3]
MRPL13	0.0672133	-0.735402	-0.802323	7.81e-05	-2.3289	-3.13151	-0.802582	0.00200728	-0.802582	0.00200728	0.0222251	[-1.31,-0.29]
CAD	-0.354351	-1.14439	-0.790002	7.72e-05	-2.81253	-3.60257	-0.790511	0.00201663	-0.790511	0.00201663	0.0222251	[-1.29,-0.29]
ASXL1	-0.00989353	-0.788942	-0.778801	6.64e-05	-4.08553	-4.86458	-0.779471	0.00198488	-0.779471	0.00198488	0.0222251	[-1.27,-0.29]
SF3A3	-0.0457267	-0.822298	-0.77627	7.75e-05	-1.59891	-2.37548	-0.776894	0.00200422	-0.776894	0.00200422	0.0222251	[-1.27,-0.29]
GNPNAT1	-0.0732998	-0.848876	-0.775379	7.16e-05	-4.11493	-4.8905	-0.775737	0.00202036	-0.775737	0.00202036	0.0222251	[-1.27,-0.28]
NSMCE2	-0.191258	-0.946426	-0.755243	9.1e-05	-1.86559	-2.62076	-0.755579	0.00198349	-0.755579	0.00198349	0.0222251	[-1.23,-0.28]
NLRP2	-0.21029	-0.943199	-0.732591	7.72e-05	-1.44049	-2.1734	-0.732815	0.00202567	-0.732815	0.00202567	0.0222251	[-1.2,-0.27]
CLTC	-0.411367	-1.11097	-0.699659	5.99e-05	-1.73286	-2.43247	-0.699841	0.00199737	-0.699841	0.00199737	0.0222251	[-1.14,-0.26]
ZNF232	0.0971363	-1.47393	-1.57169	0.000175878	-4.44784	-6.01891	-1.5781	0.00204085	-1.5781	0.00204085	0.0222502	[-2.59,-0.58]
COPS4	-0.104823	-0.879455	-0.774628	8.55e-05	-2.03133	-2.80596	-0.775033	0.00204683	-0.775033	0.00204683	0.0222898	[-1.27,-0.28]
AGTPBP1	0.000980775	-1.06111	-1.06196	0.000105026	-4.76054	-5.82263	-1.06344	0.00205649	-1.06344	0.00205649	0.0223694	[-1.74,-0.39]
ANXA4	-0.216305	-0.973001	-0.756487	7.17e-05	-1.8208	-2.57749	-0.756977	0.00206421	-0.756977	0.00206421	0.0224276	[-1.24,-0.28]
HIBADH	-0.16956	-1.04187	-0.872489	8.75e-05	-3.62259	-4.4949	-0.872555	0.00207559	-0.872555	0.00207559	0.0224653	[-1.43,-0.32]
PLEKHB2	0.0348923	-0.760866	-0.79555	7.58e-05	-4.14855	-4.94431	-0.795837	0.00207249	-0.795837	0.00207249	0.0224653	[-1.3,-0.29]
CNN3	-0.0992058	-0.839904	-0.740662	6.75e-05	-4.55145	-5.29215	-0.740849	0.00207477	-0.740849	0.00207477	0.0224653	[-1.21,-0.27]
MRPL45	-0.0524206	-0.725892	-0.673566	6.78e-05	-3.58915	-4.26262	-0.673581	0.00207714	-0.673581	0.00207714	0.0224653	[-1.1,-0.25]
PEG3	-0.280279	-1.32585	-1.04564	0.000110227	-4.23062	-5.27619	-1.04683	0.00209045	-1.04683	0.00209045	0.0224973	[-1.71,-0.38]
RBKS	-0.260028	-1.28011	-1.0203	0.000151204	-2.34383	-3.36391	-1.02186	0.00208483	-1.02186	0.00208483	0.0224973	[-1.67,-0.37]
CDCA7	0.00919174	-0.975155	-0.984193	0.000104235	-4.15854	-5.14289	-0.985597	0.00209432	-0.985597	0.00209432	0.0224973	[-1.61,-0.36]
CDKAL1	-0.117362	-1.05973	-0.94257	0.000101622	-3.35105	-4.29342	-0.942887	0.00208964	-0.942887	0.00208964	0.0224973	[-1.54,-0.34]
URB1	-0.161514	-0.960651	-0.799187	8.66e-05	-3.20086	-4	-0.799781	0.00209306	-0.799781	0.00209306	0.0224973	[-1.31,-0.29]
PPP2R5D	-0.152787	-0.94758	-0.794751	8.45e-05	-2.28898	-3.08378	-0.795125	0.00208888	-0.795125	0.00208888	0.0224973	[-1.3,-0.29]
YWHAH	-0.0785184	-0.878224	-0.799795	8.32e-05	-3.30843	-4.10814	-0.799859	0.00210097	-0.799859	0.00210097	0.0225433	[-1.31,-0.29]
NR3C2	-0.0925583	-1.11403	-1.02122	0.000121518	-3.4813	-4.50278	-1.02284	0.00210412	-1.02284	0.00210412	0.0225516	[-1.67,-0.37]
NCAPG	-0.166531	-0.88205	-0.71533	8e-05	-1.86038	-2.5759	-0.715733	0.00211734	-0.715733	0.00211734	0.0226677	[-1.17,-0.26]
PALS2	0.0354192	-0.817136	-0.852491	8.47e-05	-4.44507	-5.29763	-0.853113	0.00212492	-0.853113	0.00212492	0.0227233	[-1.4,-0.31]
CHMP4B	0.0203693	-0.754277	-0.774525	8.45e-05	-3.16641	-3.94105	-0.774564	0.00213378	-0.774564	0.00213378	0.0227924	[-1.27,-0.28]
PFDN6	0.0696664	-0.8511	-0.920771	0.000113182	-2.1526	-3.07336	-0.921246	0.00213995	-0.921246	0.00213995	0.0228325	[-1.51,-0.34]
WDR1	0.053431	-0.660564	-0.71385	7.15e-05	-2.35196	-3.06595	-0.714075	0.00215973	-0.714075	0.00215973	0.0230177	[-1.17,-0.26]
CIPC	-0.0115476	-1.56533	-1.55357	0.00019296	-5.30453	-6.85832	-1.55988	0.00216289	-1.55988	0.00216289	0.0230255	[-2.55,-0.57]
LRIF1	-0.149697	-1.39626	-1.24646	0.000147096	-4.68852	-5.93508	-1.25058	0.00218784	-1.25058	0.00218784	0.0230375	[-2.05,-0.45]
SCLT1	-0.0405679	-1.20696	-1.16639	0.000156965	-3.16586	-4.33225	-1.16811	0.00218558	-1.16811	0.00218558	0.0230375	[-1.91,-0.42]
NUDT19	-0.0175921	-0.932247	-0.914497	0.000108177	-2.46572	-3.38038	-0.915299	0.00218017	-0.915299	0.00218017	0.0230375	[-1.5,-0.33]
MRPL22	-0.0397356	-0.920066	-0.88052	9.52e-05	-3.78989	-4.67022	-0.881224	0.00217522	-0.881224	0.00217522	0.0230375	[-1.44,-0.32]
LSM14A	-0.0599418	-0.92744	-0.867303	8.89e-05	-5.31844	-6.18594	-0.868025	0.00218788	-0.868025	0.00218788	0.0230375	[-1.42,-0.31]
PWP1	-0.0875384	-0.894791	-0.807218	8.52e-05	-1.88853	-2.69578	-0.807525	0.002185	-0.807525	0.002185	0.0230375	[-1.32,-0.29]
ACOT9	0.0680104	-0.725516	-0.79365	9.8e-05	-2.19999	-2.99352	-0.793622	0.00218333	-0.793622	0.00218333	0.0230375	[-1.3,-0.29]
FBXO7	-0.127725	-0.916122	-0.788196	7.99e-05	-4.30831	-5.09671	-0.788459	0.00217406	-0.788459	0.00217406	0.0230375	[-1.29,-0.29]
RGPD5	-0.228228	-0.99527	-0.767094	0.000106056	-0.728467	-1.49551	-0.767027	0.00217742	-0.767027	0.00217742	0.0230375	[-1.26,-0.28]
SETX	0.00505934	-0.725875	-0.730913	7.28e-05	-3.91522	-4.64615	-0.730944	0.00218827	-0.730944	0.00218827	0.0230375	[-1.2,-0.26]
MYC	-0.0429154	-0.813777	-0.771058	8.18e-05	-3.01185	-3.78271	-0.771064	0.00219303	-0.771064	0.00219303	0.023062	[-1.26,-0.28]
EIF3L	0.0334339	-0.684609	-0.717989	7.16e-05	-6.00366	-6.7217	-0.718133	0.0022048	-0.718133	0.0022048	0.0231601	[-1.18,-0.26]
SEC22B	-0.0237156	-0.788435	-0.764643	8.78e-05	-3.08648	-3.8512	-0.765055	0.00220747	-0.765055	0.00220747	0.0231626	[-1.25,-0.28]
ANKHD1-EIF4EBP3	0.144893	-0.613832	-0.758648	0.000500172	-1.48978	-2.2485	-0.758871	0.00221098	-0.758871	0.00221098	0.0231738	[-1.24,-0.27]
ATXN2	-0.0742873	-0.953817	-0.879666	9.79e-05	-4.73757	-5.6171	-0.880008	0.00221992	-0.880008	0.00221992	0.0232418	[-1.44,-0.32]
MRPS11	0.0344739	-0.83351	-0.867809	9.54e-05	-4.06655	-4.93453	-0.868925	0.00222544	-0.868925	0.00222544	0.023274	[-1.42,-0.31]
CCNG2	-0.148839	-1.17431	-1.02582	0.00012215	-4.31414	-5.33961	-1.0268	0.0022291	-1.0268	0.0022291	0.0232866	[-1.68,-0.37]
BTBD10	-0.0515342	-0.870047	-0.818699	0.000125166	-2.84678	-3.66529	-0.81906	0.00224189	-0.81906	0.00224189	0.0233945	[-1.34,-0.3]
KAT6B	-0.155136	-1.16877	-1.01357	0.000113064	-5.00562	-6.01925	-1.01509	0.00224565	-1.01509	0.00224565	0.023408	[-1.66,-0.37]
ZMAT2	-0.0827886	-0.860612	-0.777614	8.96e-05	-2.90194	-3.67977	-0.777773	0.00225808	-0.777773	0.00225808	0.023486	[-1.28,-0.28]
GSS	-0.0777405	-0.845836	-0.767974	8.58e-05	-1.26803	-2.03613	-0.768251	0.00225561	-0.768251	0.00225561	0.023486	[-1.26,-0.28]
YTHDF1	0.0568846	-0.833762	-0.890542	9.42e-05	-4.89995	-5.7906	-0.891283	0.00226389	-0.891283	0.00226389	0.0235207	[-1.46,-0.32]
MAGED4B	0.295523	-0.546577	-0.841977	0.00012651	-1.21452	-2.05662	-0.842144	0.00227669	-0.842144	0.00227669	0.0236278	[-1.38,-0.3]
DCAF1	-0.146331	-0.922744	-0.776398	0.000100521	-2.45325	-3.22967	-0.776428	0.00228965	-0.776428	0.00228965	0.0237363	[-1.27,-0.28]
RHOB	0.0139795	-0.988158	-1.00211	0.00011725	-4.50544	-5.50758	-1.00267	0.00229632	-1.00267	0.00229632	0.0237795	[-1.65,-0.36]
ZNF639	-0.0648229	-1.34444	-1.28024	0.000166239	-4.69946	-5.97908	-1.28382	0.0023102	-1.28382	0.0023102	0.0237809	[-2.11,-0.46]
ZNF131	-0.10278	-0.992466	-0.889792	0.000116989	-4.10922	-4.9989	-0.890926	0.00231328	-0.890926	0.00231328	0.0237809	[-1.46,-0.32]
BUB3	-0.0569522	-0.884429	-0.827592	9.59e-05	-2.27044	-3.09791	-0.827655	0.00229976	-0.827655	0.00229976	0.0237809	[-1.36,-0.3]
WIPI2	-0.0167132	-0.797541	-0.780787	9.16e-05	-2.78371	-3.56454	-0.780836	0.0023093	-0.780836	0.0023093	0.0237809	[-1.28,-0.28]
SLC4A2	0.132116	-0.602144	-0.73417	8e-05	-4.08355	-4.81781	-0.734601	0.00231397	-0.734601	0.00231397	0.0237809	[-1.21,-0.26]
SF3B4	-0.0120894	-0.744705	-0.732682	8.59e-05	-3.21218	-3.9448	-0.732775	0.002308	-0.732775	0.002308	0.0237809	[-1.2,-0.26]
LARP1	-0.123173	-0.837538	-0.714244	7.69e-05	-5.08312	-5.79749	-0.714548	0.00231088	-0.714548	0.00231088	0.0237809	[-1.17,-0.26]
CNIH1	0.160953	-0.538456	-0.699429	8.35e-05	-0.902199	-1.60161	-0.699342	0.00232854	-0.699342	0.00232854	0.0239046	[-1.15,-0.25]
U2AF1	-0.049457	-0.818261	-0.768808	0.000131742	-0.261598	-1.0304	-0.769129	0.00233191	-0.769129	0.00233191	0.0239134	[-1.26,-0.28]
OTULIN	0.0669325	-0.952694	-1.01956	0.000116285	-4.9512	-5.97083	-1.021	0.00234066	-1.021	0.00234066	0.0239419	[-1.68,-0.37]
TOPORS	-0.0772664	-0.932885	-0.855591	0.000114669	-3.34433	-4.19995	-0.856101	0.00234226	-0.856101	0.00234226	0.0239419	[-1.41,-0.31]
RPF1	-0.0673782	-0.908784	-0.841325	0.000104415	-2.59917	-3.44057	-0.841652	0.00234	-0.841652	0.00234	0.0239419	[-1.38,-0.3]
CNOT2	-0.0166861	-0.831017	-0.814038	0.0001	-3.04477	-3.8591	-0.814422	0.00235046	-0.814422	0.00235046	0.0239999	[-1.34,-0.29]
NUAK2	-0.0416264	-1.08546	-1.04373	0.000128358	-4.28575	-5.32958	-1.04542	0.00235695	-1.04542	0.00235695	0.0240404	[-1.72,-0.37]
LZTR1	-0.0144493	-0.829957	-0.815657	0.000107998	-2.93248	-3.74799	-0.815785	0.00236971	-0.815785	0.00236971	0.0241131	[-1.34,-0.29]
POLR1A	-0.129179	-0.917077	-0.78812	0.000100452	-3.46561	-4.25351	-0.788391	0.00237326	-0.788391	0.00237326	0.0241131	[-1.29,-0.28]
GOLGA5	0.0682021	-0.705256	-0.773509	9.75e-05	-2.8796	-3.65306	-0.773721	0.00237424	-0.773721	0.00237424	0.0241131	[-1.27,-0.28]
CNOT10	-0.100342	-0.840559	-0.740119	9.76e-05	-2.69231	-3.43253	-0.740247	0.00237064	-0.740247	0.00237064	0.0241131	[-1.22,-0.26]
PITPNB	-0.101838	-0.874591	-0.772886	9.61e-05	-3.54871	-4.32146	-0.773049	0.00238096	-0.773049	0.00238096	0.0241556	[-1.27,-0.28]
CPSF6	-0.0500746	-0.901174	-0.851288	0.000104451	-3.16392	-4.01502	-0.851475	0.00238585	-0.851475	0.00238585	0.0241794	[-1.4,-0.3]
PDAP1	0.0318361	-0.883957	-0.915626	0.000119294	-4.16618	-5.08198	-0.916126	0.00241065	-0.916126	0.00241065	0.0243554	[-1.51,-0.33]
ZFAND6	-0.0640105	-0.919233	-0.854919	0.000108538	-3.16618	-4.0214	-0.855174	0.00241349	-0.855174	0.00241349	0.0243554	[-1.41,-0.3]
MAOA	0.323804	-0.520548	-0.84448	0.000113889	-2.47477	-3.31912	-0.844939	0.00241042	-0.844939	0.00241042	0.0243554	[-1.39,-0.3]
NUPR1	0.0725218	-0.749881	-0.82264	0.000104729	-3.87454	-4.69694	-0.822684	0.00241305	-0.822684	0.00241305	0.0243554	[-1.35,-0.29]
TBK1	-0.0285781	-1	-0.971119	0.00013241	-4.04216	-5.01358	-0.972268	0.00242247	-0.972268	0.00242247	0.0243684	[-1.6,-0.35]
PRPF39	-0.0436643	-0.864455	-0.820718	0.000126427	-3.53791	-4.3587	-0.821849	0.0024215	-0.821849	0.0024215	0.0243684	[-1.35,-0.29]
FDPS	0.0830787	-0.666979	-0.750109	9.37e-05	-2.37468	-3.12474	-0.750153	0.00242244	-0.750153	0.00242244	0.0243684	[-1.23,-0.27]
RIPK1	-0.0810705	-1.11513	-1.03385	0.000145798	-3.41589	-4.44994	-1.03489	0.0024397	-1.03489	0.0024397	0.0243884	[-1.7,-0.37]
SUDS3	0.123492	-0.832272	-0.955926	0.000121359	-4.00698	-4.96275	-0.956345	0.00242803	-0.956345	0.00242803	0.0243884	[-1.57,-0.34]
PSMD7	0.0477438	-0.791047	-0.838814	0.000106506	-2.4196	-3.25839	-0.838872	0.00243869	-0.838872	0.00243869	0.0243884	[-1.38,-0.3]
BAZ1B	-0.115186	-0.952363	-0.837409	0.000105077	-3.61412	-4.4513	-0.83744	0.00244685	-0.83744	0.00244685	0.0243884	[-1.38,-0.3]
SRP68	-0.0518406	-0.860768	-0.809027	0.000100432	-3.41634	-4.22526	-0.808883	0.00244758	-0.808883	0.00244758	0.0243884	[-1.33,-0.29]
FAHD2A	0.00542232	-0.791866	-0.797344	0.000122515	-1.2369	-2.03419	-0.797119	0.00244313	-0.797119	0.00244313	0.0243884	[-1.31,-0.28]
STRAP	-0.0488824	-0.810156	-0.761353	9.4e-05	-2.50718	-3.26845	-0.761377	0.0024391	-0.761377	0.0024391	0.0243884	[-1.25,-0.27]
PRPF19	-0.0722212	-0.806573	-0.734185	9.74e-05	-2.22583	-2.96018	-0.734614	0.00244268	-0.734614	0.00244268	0.0243884	[-1.21,-0.26]
LDHA	-0.121609	-0.854893	-0.733237	8.72e-05	-1.59495	-2.32824	-0.733259	0.00243595	-0.733259	0.00243595	0.0243884	[-1.21,-0.26]
ZNF821	0.199358	-2.2303	-2.43136	0.000422267	-4.96332	-7.39297	-2.45967	0.0024612	-2.45967	0.0024612	0.0244985	[-4.09,-0.88]
NBPF20	0.183018	-1.57116	-1.75492	0.000248547	-7.15014	-8.90431	-1.76485	0.00248766	-1.76485	0.00248766	0.0247359	[-2.91,-0.63]
SNRNP35	0.120748	-1.01963	-1.14025	0.000192087	-3.02955	-4.16992	-1.14244	0.00250997	-1.14244	0.00250997	0.0248278	[-1.88,-0.4]
CEP290	-0.0107378	-0.882212	-0.871414	0.000114605	-4.17215	-5.04362	-0.872049	0.00250985	-0.872049	0.00250985	0.0248278	[-1.44,-0.31]
PPIL4	0.00414295	-0.857567	-0.861757	0.000124778	-3.05348	-3.91519	-0.862078	0.00250887	-0.862078	0.00250887	0.0248278	[-1.42,-0.31]
ACTR3	-0.0429493	-0.78691	-0.743921	9.64e-05	-2.58103	-3.32499	-0.743954	0.0025028	-0.743954	0.0025028	0.0248278	[-1.22,-0.26]
SOD1	0.0514111	-0.687067	-0.738484	9.46e-05	-1.61754	-2.35602	-0.738473	0.00250037	-0.738473	0.00250037	0.0248278	[-1.22,-0.26]
RNF168	0.105031	-1.30581	-1.41046	0.000204255	-5.5398	-6.95064	-1.41382	0.00252243	-1.41382	0.00252243	0.0248381	[-2.33,-0.5]
IMPA1	-0.0365786	-1.00637	-0.97017	0.00013784	-4.62775	-5.59754	-0.971301	0.00253099	-0.971301	0.00253099	0.0248381	[-1.6,-0.34]
DKC1	0.0421666	-0.862911	-0.904748	0.000123148	-3.3185	-4.22358	-0.905276	0.00252368	-0.905276	0.00252368	0.0248381	[-1.49,-0.32]
ST7	0.220063	-0.659816	-0.879846	0.00011681	-3.59729	-4.47717	-0.880713	0.00251906	-0.880713	0.00251906	0.0248381	[-1.45,-0.31]
SERP1	-0.0243751	-0.900584	-0.876277	0.000112452	-5.60606	-6.48227	-0.876966	0.00251768	-0.876966	0.00251768	0.0248381	[-1.44,-0.31]
MITD1	0.198243	-0.654108	-0.852188	0.000196759	-1.84938	-2.70173	-0.853086	0.00252859	-0.853086	0.00252859	0.0248381	[-1.4,-0.3]
PRMT1	-0.00816961	-0.808751	-0.80045	0.000105118	-3.78596	-4.58654	-0.800558	0.00253279	-0.800558	0.00253279	0.0248381	[-1.32,-0.28]
CDC6	-0.0490674	-0.792211	-0.743029	0.000105087	-2.92621	-3.66935	-0.74341	0.00253456	-0.74341	0.00253456	0.0248381	[-1.22,-0.26]
AGPS	-0.0731779	-0.807518	-0.734183	9.82e-05	-3.4316	-4.16594	-0.734612	0.00253382	-0.734612	0.00253382	0.0248381	[-1.21,-0.26]
MORC2	-0.0915317	-1.14161	-1.04992	0.00015219	-4.03916	-5.08923	-1.05116	0.00254406	-1.05116	0.00254406	0.0248774	[-1.73,-0.37]
HARS2	0.00485025	-0.883877	-0.888698	0.000130045	-2.75296	-3.64168	-0.889021	0.00254643	-0.889021	0.00254643	0.0248774	[-1.46,-0.31]
MPRIP	-0.0846817	-0.943222	-0.858581	0.000118425	-4.76798	-5.62652	-0.859704	0.00254441	-0.859704	0.00254441	0.0248774	[-1.42,-0.3]
UBE2J2	0.0729484	-0.889473	-0.962147	0.000140585	-3.87021	-4.83264	-0.963101	0.00255696	-0.963101	0.00255696	0.024952	[-1.59,-0.34]
RBMX	-0.185714	-1.01454	-0.828852	0.000109926	-3.30683	-4.13566	-0.829047	0.00256194	-0.829047	0.00256194	0.024952	[-1.37,-0.29]
ECI2	0.0876932	-0.677271	-0.764853	0.000117724	-2.03168	-2.79664	-0.765259	0.00255945	-0.765259	0.00255945	0.024952	[-1.26,-0.27]
SRP9	-0.121256	-0.835902	-0.71474	0.000102698	-3.5288	-4.24345	-0.714588	0.00256647	-0.714588	0.00256647	0.0249705	[-1.18,-0.25]
TTC28	-0.0927622	-1.05658	-0.963665	0.000139958	-4.02628	-4.9901	-0.964757	0.00257681	-0.964757	0.00257681	0.0249943	[-1.59,-0.34]
CASP8	0.0238724	-0.77652	-0.800305	0.000122874	-1.16294	-1.96333	-0.800534	0.00257538	-0.800534	0.00257538	0.0249943	[-1.32,-0.28]
TBCA	0.0707813	-0.660035	-0.730814	0.000110174	0.684716	-0.0461012	-0.730701	0.00257634	-0.730701	0.00257634	0.0249943	[-1.2,-0.26]
ZNF700	0.165696	-0.760898	-0.926345	0.000136061	-3.68608	-4.61267	-0.92764	0.00260823	-0.92764	0.00260823	0.0252733	[-1.53,-0.33]
UFD1	0.0465066	-0.772391	-0.818927	0.000125118	-1.43597	-2.25486	-0.819254	0.00261509	-0.819254	0.00261509	0.0252747	[-1.35,-0.29]
TIMM8B	0.146575	-0.667579	-0.814063	0.00011566	-4.96553	-5.77969	-0.814757	0.00261453	-0.814757	0.00261453	0.0252747	[-1.34,-0.29]
NDUFB6	0.298333	-0.460398	-0.758618	0.000130364	-0.846995	-1.60573	-0.758843	0.00261637	-0.758843	0.00261637	0.0252747	[-1.25,-0.27]
GPCPD1	0.0862225	-1.00796	-1.09424	0.000170709	-4.02915	-5.12334	-1.09558	0.00262606	-1.09558	0.00262606	0.0253425	[-1.81,-0.39]
DCAF12	-0.00403759	-0.819872	-0.816062	0.000114687	-4.60608	-5.42192	-0.816221	0.00263713	-0.816221	0.00263713	0.0254235	[-1.35,-0.29]
CT45A6	0.317896	-0.685566	-1.00361	0.000362186	-0.833808	-1.83727	-1.00363	0.00271961	-1.00363	0.00271961	0.0254938	[-1.66,-0.35]
VEZF1	-0.0156351	-1.0147	-0.998866	0.000146965	-4.71851	-5.71757	-0.99994	0.00266059	-0.99994	0.00266059	0.0254938	[-1.65,-0.35]
HINFP	-0.0604881	-1.02895	-0.968556	0.000159792	-4.16212	-5.13058	-0.969617	0.002723	-0.969617	0.002723	0.0254938	[-1.6,-0.34]
MAP4K5	0.0137436	-0.947088	-0.96081	0.000143485	-4.0454	-5.00623	-0.961421	0.00267829	-0.961421	0.00267829	0.0254938	[-1.59,-0.34]
C7orf50	-0.0114635	-0.889817	-0.87841	0.000130562	-4.38485	-5.2632	-0.879141	0.00272495	-0.879141	0.00272495	0.0254938	[-1.45,-0.31]
WRN	0.055175	-0.814561	-0.869395	0.000133855	-3.42835	-4.29808	-0.870488	0.00269507	-0.870488	0.00269507	0.0254938	[-1.44,-0.3]
H4C8	0.106453	-0.745151	-0.85137	0.000129252	-1.29989	-2.15149	-0.851554	0.00268076	-0.851554	0.00268076	0.0254938	[-1.41,-0.3]
PAN2	0.0101042	-0.837204	-0.847313	0.000130181	-3.68578	-4.53309	-0.848281	0.00267462	-0.848281	0.00267462	0.0254938	[-1.4,-0.3]
BROX	-0.112194	-0.929816	-0.817601	0.000116167	-3.96754	-4.78517	-0.817877	0.00265303	-0.817877	0.00265303	0.0254938	[-1.35,-0.29]
STAM	-0.0603614	-0.874634	-0.814151	0.000135867	-2.59911	-3.41339	-0.814773	0.00271056	-0.814773	0.00271056	0.0254938	[-1.35,-0.28]
METTL3	0.120926	-0.686955	-0.807616	0.000147183	-2.2163	-3.02418	-0.808141	0.00269019	-0.808141	0.00269019	0.0254938	[-1.33,-0.28]
AMZ2	-0.103013	-0.90741	-0.804311	0.000117044	-4.5952	-5.3996	-0.804791	0.00267371	-0.804791	0.00267371	0.0254938	[-1.33,-0.28]
PLD1	-0.0614872	-0.86487	-0.803483	0.000117329	-3.03254	-3.83592	-0.803333	0.00271946	-0.803333	0.00271946	0.0254938	[-1.33,-0.28]
EIF5	-0.027807	-0.828708	-0.801019	0.00011209	-5.27721	-6.07811	-0.801185	0.00267707	-0.801185	0.00267707	0.0254938	[-1.32,-0.28]
LSM2	-0.122768	-0.92139	-0.798588	0.000131897	-3.11481	-3.91343	-0.799096	0.00269698	-0.799096	0.00269698	0.0254938	[-1.32,-0.28]
SUB1	-0.0313972	-0.823452	-0.791868	0.000112236	-3.69752	-4.48958	-0.792432	0.00267836	-0.792432	0.00267836	0.0254938	[-1.31,-0.28]
COG2	-0.0316311	-0.819934	-0.788182	0.000127118	-2.3	-3.0883	-0.788738	0.00271748	-0.788738	0.00271748	0.0254938	[-1.3,-0.27]
VPS29	0.0746257	-0.705033	-0.779617	0.000110383	-3.67055	-4.45021	-0.779754	0.00266015	-0.779754	0.00266015	0.0254938	[-1.29,-0.27]
WASL	-0.13481	-0.890788	-0.755942	0.000113728	-4.53453	-5.29051	-0.756244	0.00269785	-0.756244	0.00269785	0.0254938	[-1.25,-0.26]
HSPE1	0.179615	-0.56141	-0.741169	0.000115757	-1.14955	-1.89058	-0.740874	0.00271864	-0.740874	0.00271864	0.0254938	[-1.22,-0.26]
CDK5RAP1	0.00465871	-0.733901	-0.738388	0.000137396	-2.78733	-3.52589	-0.738918	0.00266002	-0.738918	0.00266002	0.0254938	[-1.22,-0.26]
TCP1	0.013663	-0.723485	-0.73736	0.000103215	-3.57982	-4.31697	-0.737255	0.00267258	-0.737255	0.00267258	0.0254938	[-1.22,-0.26]
CSDE1	-0.103665	-0.831231	-0.727537	0.000100853	-4.60649	-5.33406	-0.727382	0.00269193	-0.727382	0.00269193	0.0254938	[-1.2,-0.25]
KIF1B	-0.104264	-0.829517	-0.725018	0.000103888	-3.90798	-4.63324	-0.725372	0.00271869	-0.725372	0.00271869	0.0254938	[-1.2,-0.25]
WDR19	-0.102444	-0.826842	-0.724451	0.000116769	-2.88506	-3.60946	-0.724873	0.00269908	-0.724873	0.00269908	0.0254938	[-1.2,-0.25]
MAP4K4	-0.124177	-0.842171	-0.71815	0.000106814	-3.49398	-4.21198	-0.718001	0.00272052	-0.718001	0.00272052	0.0254938	[-1.19,-0.25]
ARPC4	0.051987	-0.659006	-0.71096	0.000103867	-3.83492	-4.54591	-0.711213	0.00268576	-0.711213	0.00268576	0.0254938	[-1.17,-0.25]
RPS15A	-0.0204794	-0.726913	-0.706326	0.000195954	-3.72106	-4.4275	-0.706506	0.00271494	-0.706506	0.00271494	0.0254938	[-1.17,-0.25]
EML4	-0.196431	-0.899624	-0.703358	9.62e-05	-3.42087	-4.12406	-0.703188	0.00266499	-0.703188	0.00266499	0.0254938	[-1.16,-0.25]
FAM114A1	-0.0542385	-0.730319	-0.675956	0.000107715	-2.70381	-3.37989	-0.676202	0.00264811	-0.676202	0.00264811	0.0254938	[-1.12,-0.24]
HMGCS1	-0.14464	-0.867848	-0.723333	0.000107677	-3.0245	-3.7477	-0.723496	0.00274274	-0.723496	0.00274274	0.0256349	[-1.2,-0.25]
ABHD17C	-0.120206	-2.22882	-2.1104	0.000411075	-6.04905	-8.15766	-2.13208	0.00279208	-2.13208	0.00279208	0.0257223	[-3.57,-0.74]
TMEM241	0.0604071	-1.29698	-1.35734	0.000223089	-5.16572	-6.52311	-1.36208	0.00278627	-1.36208	0.00278627	0.0257223	[-2.26,-0.47]
GZF1	-0.0273774	-1.1746	-1.14688	0.000198677	-3.79905	-4.94628	-1.14889	0.00277231	-1.14889	0.00277231	0.0257223	[-1.9,-0.4]
PALB2	0.0018092	-0.97716	-0.979309	0.000152701	-4.89107	-5.87004	-0.980248	0.00278677	-0.980248	0.00278677	0.0257223	[-1.62,-0.34]
BECN1	-0.000995019	-0.949711	-0.949004	0.000150508	-4.03735	-4.98607	-0.949549	0.00278895	-0.949549	0.00278895	0.0257223	[-1.57,-0.33]
IFT74	-0.0228427	-0.953457	-0.930875	0.0001903	-2.93603	-3.86664	-0.932383	0.00275996	-0.932383	0.00275996	0.0257223	[-1.54,-0.32]
PDCD2	-0.0162201	-0.893792	-0.877609	0.00013342	-4.75626	-5.63384	-0.878189	0.00279543	-0.878189	0.00279543	0.0257223	[-1.45,-0.3]
ZNG1E	0.026282	-0.84314	-0.869935	0.000765259	-2.12306	-2.99248	-0.86978	0.00277955	-0.86978	0.00277955	0.0257223	[-1.44,-0.3]
UPF3B	0.0263013	-0.812721	-0.838904	0.000210104	-2.10611	-2.94513	-0.83992	0.00277919	-0.83992	0.00277919	0.0257223	[-1.39,-0.29]
EIF4ENIF1	-0.0449693	-0.878887	-0.833903	0.000149245	-2.7233	-3.55722	-0.834563	0.00279521	-0.834563	0.00279521	0.0257223	[-1.38,-0.29]
FBXO11	-0.259164	-1.0844	-0.825305	0.000147143	-3.90456	-4.7298	-0.825549	0.00276778	-0.825549	0.00276778	0.0257223	[-1.37,-0.29]
SASH1	-0.114133	-0.93757	-0.823516	0.000148	-3.45568	-4.27912	-0.824209	0.00277689	-0.824209	0.00277689	0.0257223	[-1.36,-0.29]
NOL7	-0.0421698	-0.805107	-0.763099	0.000124275	-1.54715	-2.31009	-0.762755	0.00276392	-0.762755	0.00276392	0.0257223	[-1.26,-0.26]
RBBP7	0.0300149	-0.690851	-0.720698	0.000109995	-2.58997	-3.31084	-0.721049	0.00275571	-0.721049	0.00275571	0.0257223	[-1.19,-0.25]
BCLAF1	-0.166006	-0.884744	-0.718736	0.000108413	-4.15771	-4.87645	-0.719165	0.00278765	-0.719165	0.00278765	0.0257223	[-1.19,-0.25]
PSMB1	0.0573263	-0.59661	-0.653965	0.000105295	-1.61677	-2.2707	-0.653943	0.00276873	-0.653943	0.00276873	0.0257223	[-1.08,-0.23]
SKA2	-0.0658819	-0.995856	-0.929961	0.000153718	-4.57147	-5.50144	-0.930555	0.00282007	-0.930555	0.00282007	0.0257968	[-1.54,-0.32]
GCC1	-0.00522859	-0.90911	-0.90413	0.00015836	-3.65889	-4.56277	-0.905125	0.00281432	-0.905125	0.00281432	0.0257968	[-1.5,-0.31]
MPC2	-0.0608686	-0.912241	-0.851513	0.000127915	-5.79867	-6.65004	-0.852126	0.00282195	-0.852126	0.00282195	0.0257968	[-1.41,-0.29]
DYNLT2B	-0.0144631	-0.864262	-0.849476	0.000659462	0.153442	-0.696357	-0.850145	0.00282537	-0.850145	0.00282537	0.0257968	[-1.41,-0.29]
COASY	0.0425386	-0.778424	-0.820816	0.000138082	-2.66488	-3.48584	-0.821341	0.00282798	-0.821341	0.00282798	0.0257968	[-1.36,-0.28]
EIF2B2	0.0252439	-0.750668	-0.775947	0.000154508	-1.96785	-2.74376	-0.776349	0.00280721	-0.776349	0.00280721	0.0257968	[-1.28,-0.27]
CDK12	-0.14601	-0.908496	-0.762575	0.000116708	-4.89053	-5.65302	-0.76303	0.00282572	-0.76303	0.00282572	0.0257968	[-1.26,-0.26]
DDX6	-0.16215	-0.891826	-0.729804	0.000112329	-3.97208	-4.70176	-0.729706	0.00281809	-0.729706	0.00281809	0.0257968	[-1.21,-0.25]
HSPA4	-0.0339196	-0.741595	-0.707776	0.000109208	-2.41753	-3.1252	-0.707484	0.00280957	-0.707484	0.00280957	0.0257968	[-1.17,-0.24]
ADH6	-0.11567	-0.957264	-0.841678	0.000143071	-3.61467	-4.45627	-0.842645	0.0028332	-0.842645	0.0028332	0.0258196	[-1.39,-0.29]
ERBIN	-0.133372	-0.880544	-0.74728	0.000116999	-3.84336	-4.59053	-0.747075	0.00284271	-0.747075	0.00284271	0.0258815	[-1.24,-0.26]
PTPRH	0.417287	-0.69491	-1.11228	0.000174083	-4.21649	-5.32869	-1.11362	0.00285832	-1.11362	0.00285832	0.0258996	[-1.84,-0.38]
PYCR2	0.175226	-0.838477	-1.01363	0.00017195	-4.04546	-5.05916	-1.01464	0.00287943	-1.01464	0.00287943	0.0258996	[-1.68,-0.35]
ERI2	0.00937835	-0.999999	-1.00926	0.000171017	-4.73215	-5.74153	-1.01088	0.00287615	-1.01088	0.00287615	0.0258996	[-1.67,-0.35]
CIAO3	0.0185315	-0.933798	-0.952174	0.000179041	-3.2557	-4.20803	-0.953199	0.00289814	-0.953199	0.00289814	0.0258996	[-1.58,-0.33]
HINT2	-0.208377	-1.11078	-0.902624	0.000170635	-3.6188	-4.5212	-0.904128	0.00286254	-0.904128	0.00286254	0.0258996	[-1.5,-0.31]
EPM2AIP1	0.0865408	-0.803254	-0.890095	0.000148593	-4.38984	-5.27963	-0.89094	0.00289423	-0.89094	0.00289423	0.0258996	[-1.48,-0.31]
GPATCH4	-0.135947	-1.00817	-0.873191	0.000550168	-1.87373	-2.74595	-0.873547	0.00288095	-0.873547	0.00288095	0.0258996	[-1.45,-0.3]
OXSM	0.415824	-0.429737	-0.845254	0.000210901	-1.71486	-2.56042	-0.846196	0.00288335	-0.846196	0.00288335	0.0258996	[-1.4,-0.29]
SMURF1	-0.0211578	-0.846632	-0.82534	0.000135251	-4.25361	-5.07909	-0.825756	0.00289992	-0.825756	0.00289992	0.0258996	[-1.37,-0.28]
COPS6	-0.065768	-0.873981	-0.808396	0.000140172	-2.48507	-3.29328	-0.808186	0.00289526	-0.808186	0.00289526	0.0258996	[-1.34,-0.28]
UBASH3B	0.175313	-0.631567	-0.806787	0.000125384	-5.07622	-5.8831	-0.807405	0.00288799	-0.807405	0.00288799	0.0258996	[-1.34,-0.28]
UTP6	-0.0895544	-0.856948	-0.76715	0.000146003	-1.44536	-2.21275	-0.767264	0.00285818	-0.767264	0.00285818	0.0258996	[-1.27,-0.26]
FNDC3B	-0.193923	-0.958941	-0.765186	0.000118177	-5.09075	-5.85577	-0.765267	0.00286636	-0.765267	0.00286636	0.0258996	[-1.27,-0.26]
ARL6IP6	0.169393	-0.59248	-0.761969	0.000190354	-1.7849	-2.54677	-0.762004	0.00289938	-0.762004	0.00289938	0.0258996	[-1.26,-0.26]
MAP1LC3B	0.0839244	-0.674752	-0.758917	0.000123968	-4.3273	-5.08598	-0.759069	0.00289936	-0.759069	0.00289936	0.0258996	[-1.26,-0.26]
NDUFS3	-0.000427452	-0.75475	-0.754111	0.000133515	-1.94747	-2.70179	-0.7545	0.00289231	-0.7545	0.00289231	0.0258996	[-1.25,-0.26]
SAAL1	0.0873494	-0.663411	-0.750541	0.000161797	-2.79641	-3.54717	-0.751124	0.00287673	-0.751124	0.00287673	0.0258996	[-1.24,-0.26]
TRAFD1	-0.0337682	-0.782832	-0.748749	0.000142986	-2.60987	-3.35893	-0.749178	0.00287747	-0.749178	0.00287747	0.0258996	[-1.24,-0.26]
KLHL5	-0.0229862	-0.76677	-0.7439	0.000114611	-4.19277	-4.93656	-0.743929	0.00284942	-0.743929	0.00284942	0.0258996	[-1.23,-0.26]
CCT5	0.0601982	-0.651947	-0.712295	0.00011851	-1.70296	-2.41511	-0.712332	0.00289717	-0.712332	0.00289717	0.0258996	[-1.18,-0.24]
PCBP1	-0.122115	-0.815584	-0.693412	0.000114801	-3.39309	-4.08656	-0.6938	0.00290197	-0.6938	0.00290197	0.0258996	[-1.15,-0.24]
OPTN	-0.0666873	-0.762859	-0.696077	0.000117764	-3.38577	-4.08194	-0.696207	0.00290576	-0.696207	0.00290576	0.025909	[-1.15,-0.24]
HNRNPK	-0.124056	-0.844833	-0.720796	0.000118234	-2.5901	-3.31088	-0.720565	0.00290975	-0.720565	0.00290975	0.0259202	[-1.19,-0.25]
RAN	0.0187388	-0.691126	-0.709845	0.000113643	-2.15108	-2.86095	-0.709831	0.00291825	-0.709831	0.00291825	0.0259716	[-1.18,-0.24]
CEP41	0.0171678	-0.858286	-0.875513	0.000169581	-3.28584	-4.16129	-0.87602	0.00292343	-0.87602	0.00292343	0.0259823	[-1.45,-0.3]
ARPC1B	0.0624126	-0.770763	-0.83323	0.000365239	-3.72156	-4.55474	-0.833265	0.00292493	-0.833265	0.00292493	0.0259823	[-1.38,-0.29]
XRCC5	-0.152681	-0.871431	-0.718794	0.000114489	-2.81146	-3.53021	-0.718745	0.00293086	-0.718745	0.00293086	0.0260107	[-1.19,-0.25]
DDX39B	0.0981955	-0.648673	-0.746671	0.000127702	-1.61206	-2.35893	-0.747032	0.00293941	-0.747032	0.00293941	0.0260194	[-1.24,-0.26]
MORF4L2	0.0517374	-0.658877	-0.710493	0.000117006	-3.7056	-4.41621	-0.710447	0.00293572	-0.710447	0.00293572	0.0260194	[-1.18,-0.24]
INTS10	-0.0353859	-0.743165	-0.70765	0.00012172	-3.569	-4.27678	-0.708129	0.00294006	-0.708129	0.00294006	0.0260194	[-1.17,-0.24]
CEP78	-0.0949244	-0.976348	-0.881372	0.000152976	-4.11353	-4.99495	-0.882036	0.00294588	-0.882036	0.00294588	0.0260466	[-1.46,-0.3]
ZBTB44	-0.211695	-1.37322	-1.1618	0.000198666	-7.2352	-8.39673	-1.16471	0.0029737	-1.16471	0.0029737	0.0261007	[-1.93,-0.4]
MED18	0.0168247	-1.05408	-1.07119	0.000244304	-3.35955	-4.43045	-1.07349	0.00296364	-1.07349	0.00296364	0.0261007	[-1.78,-0.37]
RMND5B	-0.0432957	-1.03466	-0.991475	0.000172036	-4.30177	-5.29314	-0.992719	0.00295477	-0.992719	0.00295477	0.0261007	[-1.64,-0.34]
C17orf75	0.00445672	-0.839443	-0.843943	0.000175337	-2.4572	-3.3011	-0.844235	0.00297948	-0.844235	0.00297948	0.0261007	[-1.4,-0.29]
ACAD11	-0.0298297	-0.870232	-0.840504	0.000158782	-2.54929	-3.3897	-0.840557	0.00296897	-0.840557	0.00296897	0.0261007	[-1.39,-0.29]
GNB2	-0.0672883	-0.855572	-0.788179	0.000137449	-4.17612	-4.9644	-0.788736	0.00297863	-0.788736	0.00297863	0.0261007	[-1.31,-0.27]
ZMYND8	-0.0552127	-0.839946	-0.784529	0.000135964	-4.37795	-5.16269	-0.785067	0.0029723	-0.785067	0.0029723	0.0261007	[-1.3,-0.27]
COX8A	0.0604509	-0.701721	-0.762013	0.000131586	-5.112	-5.87417	-0.762412	0.00297129	-0.762412	0.00297129	0.0261007	[-1.26,-0.26]
HNRNPDL	-0.046144	-0.790057	-0.74392	0.000123189	-3.1938	-3.93772	-0.743947	0.00297054	-0.743947	0.00297054	0.0261007	[-1.23,-0.25]
UBR5	-0.210331	-0.940558	-0.73042	0.000123536	-3.78502	-4.51525	-0.730314	0.00297747	-0.730314	0.00297747	0.0261007	[-1.21,-0.25]
LRRC40	-0.214054	-0.925878	-0.711557	0.000149406	-2.26316	-2.97498	-0.711856	0.00298475	-0.711856	0.00298475	0.0261228	[-1.18,-0.24]
DIXDC1	-0.0508238	-1.0391	-0.98865	0.000175912	-5.03348	-6.02176	-0.989846	0.00298863	-0.989846	0.00298863	0.0261327	[-1.64,-0.34]
DDX20	-0.0979474	-0.893741	-0.795556	0.000149248	-2.71684	-3.51263	-0.796321	0.00300056	-0.796321	0.00300056	0.0261979	[-1.32,-0.27]
PARK7	0.0614528	-0.711135	-0.772759	0.000132588	-2.74924	-3.52183	-0.772438	0.00300186	-0.772438	0.00300186	0.0261979	[-1.28,-0.26]
ANP32B	-0.0597567	-0.82519	-0.765405	0.000140807	-1.85671	-2.62215	-0.765724	0.00300713	-0.765724	0.00300713	0.0261979	[-1.27,-0.26]
SESTD1	-0.0229489	-0.763073	-0.740252	0.000138754	-3.42876	-4.16888	-0.74055	0.00300557	-0.74055	0.00300557	0.0261979	[-1.23,-0.25]
[truncated: 8,406 more rows]
